# Supplementary material for: Chromosome arm-specific BAC end sequences permit comparative analysis of homoeologous chromosomes and genomes of polyploid wheat
Source: BMC Plant Biol. 2012 May 4;12:64. doi: 10.1186/1471-2229-12-64 (PMC3438119; doi:10.1186/1471-2229-12-64)
Supplement: Additional file 1 — Sequence for putative novel repeats identified from 3AS BAC end sequences. [file 1471-2229-12-64-S1.fasta]

>TRES01
CTGATATCTAGACTGAGCCATGTATTCTGCTGCTGTAGCACGACCCTCTTTTGTTGGATA
TTATGTACTGTTGTTAGTTTGAAGCACTCCTCTGGTTTGAAGGATAGATACCTTCCTGGG
ATCAAGTGCATCCTAACTCACCTGCGTAGGATGTACTGATAATGATGATGGAGATGCT
GTGCAGAAGCCCATTAGGCTTCAAGTGCGTACTTGTTAGTTAAAC
CTATGTATAAATTGTGACACTAAATACGACTAGTAAGTAGTACAGTAGCAGTACT
AGTATACGTCGGTCAAATTATTCATCATGTCCACACATTGAATTGACGTGACAACACGCT
GCGCGTGAGGTGACACAAGAATCCCGGCGGCGTGTTCGGGTATTCTGGACTTCAGATTTG
GAGTACCACTTATCTGTCGAAATCTTTCATCATTCACTTAAAACAGTCGATTGATCATAC
ATTGAGTACCATATAACTGGAATTAACCGATGCAAGTCGAAGAAGGATTGGCCGGTGCT
GCCGGCTGGCGTCAAGTTCGATCCCACGGATCAGGAGCTGATCGAGCACCTTGAGGCCAA
AGTGAGTGCTGA

>TRES02
AACACCGGGAACCATACATACATAGCATACTTGGGATAGAAAGTTATACATTTTGCAT
CTTATAGGTTGTGCACAAGTGTCGTATCCGCCTATTGAGCAATCGTGCTAGCGTCTCTCT
TGAGTTGTGCAACACGAGCGTTTTCCGTGGATTCCACATTTTGTGCTCATTCCTTGGTTG
CACGACCCCATTTATCTATCCGTGTGTGTGTGTTTCCGTGTGCCATATATTGCTATTGGT
CTACTTGTTTCACTTGCGAATTTGTGAATCTCTTTCAACATTATTGACTCTTGCTAACAT
TTTGCATTAAATTTTTGGTGCCACTATCCTCACCGAGCTCCTCCATAAGCTTTAACTTGT
GTAGGTGTGAGTGAGACAAGTCCGGTACCAATTCCACTATTCTTTCATCTCACATTG
AAGTGAAAAGGGATACATCCTCAACTTTGGGAAAAGGTAACTTGGTATTGGTTCATCTCA
TTTTCCTACTCACCTCTACTCGAGTCTTGTGATGGATAGGCAAGGCATTTCATCTTCGGT
CTACAACAACAACGACGAGTTCGATGCCACGAACAACTCCACCAACGCCAATATGCA
AGCTCAAATGGAGGAGATCAAAGCCCTCATCAAGTGATCTTCCTCATC
TTCGAGAAGACCTCAGTCACATGCTTCCAGCTACCATTCCAAGTCACATCG
GCATCGAACCATCACCACAGACGTGAAGGTCAAGAGCTCAACACCA

>TRES03
TGCATTTGCACTACATAAGTAATAGTAGTACTCCCTCCGTCTAGGTGTATAAGTCTT
CCCTCCTTCTTGGTCACGGTGCACAACCAAAGATGACTTATTGACCTGGACGGAGGGAGT
AGCACAGTCTGCAAGCATATATCGAGAGAGACGTGTAGTGCGATAGTATATAGTAAAGTT
TGTGCTATATGCACGTACTTGCAAAATGCGTACGAATACACAAGGTTTCCAAACTTTCCC
TTTTACATACTTAATTAAGGACGCTAAAAATTCCTGAACGTTCGGGATTTATCATTTGCG
TCCCAAAACTAATGAGATCGCCTTACGAAACAAAAATTATACTCCTCCTAAAAGCCACGA
CGCTCGCAGGAGCGCTTGCGGCGCGCCACGAGTGCCCTGGTGCGCGGCCGTTTCCCAGCG
CGCCGACACAACGCCTCTTCCTCAGCCTCGCAACTCGCGAGGTGCTGATTGGCGGCTTGC
CGGCGGGCGAGCGCGATCTCACCGGTGTGGTGATCCGGCGCCAACAGGTACTCCTCCTCG
CTGGAAGCGTGCACCCGGTCCACGTACCGCCAAGCGTAGATGAGGCGCTTGGGCCCGACT
GCACTCAGGGCGTCGGCACGGGCGTCCTCCGCCACCCTCACGGCCCTCGCACGAGCCTTC
TGCCAAAGAGCCAATTGCCTGACTCTCTCGGACGCGACATAGCCTCCAGGCAGCTTG
CCGGGCGCTTCTCTTCTGGCCTTCTTCTCGCCTCTATTTTGG
>TRES04
CATGTAATATGGAATATAGAAGCATGTGAATGCATAAACATGACAGAGTAAGCAATGTG
TTACATGTATCTTGGCTATATGCATCAGAGCAAATGATGTGAATATGAGAAATGTACCTT
CATGCTCATGAGTCCTTCTTGCAAACAGTATGTACATCAGCAAGAATTTCTCATACACAT
GACTGTGATGCATATACTTACCTTGTGGTCTTGAGTTGGCTTAGGATGGGATGAACCTGC
GTAAACAAGGTTAGATAACACAGATACACCTACTAGCCAGAGCAAACAAAAGAAACCACA
AGAGTACCAAGACTGGGATGACATGTAGAGAGTGAGTACTAAGTACCACATTGGATATAG
ACATGTCCCCAAAGGTAAAGATATGCAATGAATTTAAAAGATTTCCTTCCCTT
AGATGTCTTGCTCCCCCTGAATCTAGCATGGGATACTGGGAGAAGATAGGGAACAGAAA
ATCAGAGCAAAAAAAAAAAAAGAGCTTAATGCAAATAAGCAATA
TGAACATGTCTTTCCCCCAAAGACATGTGCATCTCTCCTCTTGAACACCAAGCAT
CTGGGATC
>TRES05
GGAATTGGAAAACCTTGTCAAAATTTGCTCATTGATGTTAGCCAGAAGACATGCATTTGA
TATTTTTGAGTGGGACGCCCTTGCTGTGAGCAGCGTCGAGTGTTTTTTCCTATTCCTGTG
TTCAGTTTAGAAGTAAATAGTTACTCTGCTGAGATATTCCTGTGTTAAGAGTTTGTTCTG
AATATTGTCTATGTAATGCCAGGCCTTGTGTTTGATTGCAAAGTTGAGCTTGGAATGTTG
TGGCATGCGGCATCACGAGCTGTTCACCGTGCCTCCTGAGAATAATGCTTCGTATTGTTT
TGCATGTCGATCTAATGCCAGTGATTTGCTTGTTAAGAAGATCATCCTCTTCTGTTGTTT
CCGTGCTTAAGAAGTTCATCGTCTGATGTTTCATTCATAGCCTATACGAATATATAT
TAGGCCGTGATTGGATCGTCGTTTTCCAACCAAAACCTTGTAAAACCTGACCTTGT
AAATTAAAGCAGATGGTCTCGGGCGAAGGCGCTTGGTTGGTCGATTTCGACTAGTAAAAT
ATCGGAAGTACTTACACACGATAAAAACGCTGAACGACACTCGGACGATTGCTAATCCA
GCCGTTAGCTGTGTTTCAGCCTTGCCCAGGATGGCATATACCCGTCTGCATGTA
TCGTTGGTAATGTGTCCATATA

>TRES06
ATCCCTCGCATGCAACAATTATGTAGTGCACAATTTTTCCCTTTACATAGATCAAGGC
TCCACGGATGTCATACTGCACACAAACCATGGATTTACAATCGTTGCTACTATAAGACTT
GATGAACGTGGTGACTCCTATTTTGGCACTGGCTTTTGGAATGAAATTGCAAAGTTTTAT
GTACTGAAAGCTGGCACTAAAATTGCACTGCACATAAAAGGGCCTGGTCATGAGATATAT
GCTAACTTCCCCGACAAAATCATCCGTCCAGACTTTGTTCGAAGTAAGTTTTCTTTTCAA
CTATCTGCATATGTTGACTTACCCAGCAATGTCAAATGAATTGTGTAGTATTTAAGCAAC
CAATTGTTATTCCCTTTTCTTACTATATTCCTACCTAATAACTTCTAGTTACCAATACAC
TTTTCTATTGCCCTGTTTTAACTAAATATTCCCTGTACTCCCATTTCTATCAGAAAGCG
CCGCTGACAAGGAGACTCCGGAGGTGGAGAACGGGGCTGCCAACAAGCGGAGGCGGGGCG
AGCTAGAACCGCAAGCGACTCCAGCAGGCCTAGACTTCATCAGCAGCCTCCCCGATGATA
TGTTGAGAGTCATCATCTCCCTCCTCCCAATCAAATATGGGGCGCGGACAACCCTCCTTT
CCCGGCGGTGGCGCCCCCTATGGAACTCCAACCCTCTCGACCTCATCGACACCCACGAGC
TCTGCCATGGCTATCGCAAAAGCTTGGATGCATTCTCCAAGATCCTCGGCAGTCACCTT
GGCCCAACCAAAGGCCTTAGAATGGGCAAGTTCCATTCCAACGGCAAGGACCGAGCCAAG
CTTGACGACTGGTTCCGATCCCCCACCCTAGATCAGCTCGAGGAGCTCACTTTTGATGAT
GGGCATATGCGGTCGCTGCCAACGTCCGCACTCCGCCTCGCGCCCACGCTGCGCGTCGCC
AAGTTCAGGAACTGCCATTCTCCCCCCCCTTAATGACGCGCCCGCTCTTATTCTACCACG
ACTGAAGCACCTCGAGCTCGTCGCCGTCTGCCTCTCAAAGGGTGACATGGAGCGCCTGCT
CCGTGGCTGTACTGCACTCGAGTACCTTCGTCTTCAGGCGATCAATGGGTTGAGTACCTT
CCACATCACCTCCATGACTCTCCGGACTATTTATGTGTGTTGCTGGTGCGGCAGCAAGAC
ATCACAAAAGGTGGACCACGGTATGGTCATCCAGGACACACCTGCACTTGAGAGATTACT
TGTAGTTGATCAAGAAGGTCCAACAAGAATCAATGTCATTTCTGCGCCGAAATTGACAGT
GGTGGGCTACTCGTCTGACAAATACTCAACTTTCAGGT
ACAACAGCGCCTTTACCTCTCCTTCAATAACTTATCTATTTGAAG
ATGTTGTTCCTGTCATCAGAA

>TRES07
AAGCTTTTAAGCAAAAGAAGATAAGCAAAGAGCTTTAAGCAAGGCCATAGCATC
ATACACATTAAGATTGTCATACTCGATCATCTTGGATCATATCACCGGAACACCA
TCATAATAGCATACTTGGGATAGAAGTCGTTGCATTTTTGCTTTAGTAGGTTGTGCAC
AAGTGCTTCGTATCCGCCTATTGTGCAATCGTGCTAGCGTCTCTCTAGTGTTGTGCAACA
AGAGCATTTTCCGTGGATTCCACATTTTGTGCTCATCCCTGGGTTGCACGACCCCATTTA
TCTATCCGTGTGTTGTGTTTCCGTGTACCATATATTGCTATTGGTCTACTTGTTGCACTT
GCAAATTTGTGAATCTTTTCCAACATTATTGAATCTTGCTAACAATTTGCATCAAATTTT
GTGCCACCATCCTAACCGAGCTCCACCATAAGCTTTTACTTGTGTAGGTGTGAGAAACCG
ACAAGAATTGGTACCAATTGTGCTATTTCCTTGTCCCACATTGGAGTGATCATTGATCCA
CTTTCAACTTCGGTCAAGGTACATTTGGTATTCGTTCTTCTCTTTCTACCACTCACATTT
GTCTCAGTGGAATGATGGATAGGCCAAGTACTTCTACCAACCCACTCTTCATGGAGCAAG
ACGACGACATGAACTCCTTCGTCACCAAGAGCCACCTCTTTGGTGCACAACGTGCTTTGC
ATCAAGAGCAACAAGCAATGAGTGAACGCATCGACAACCTGCCCCGACTTGCGACTT
CCGAGCAAGTACAAGGGACTACTTCGACACAA

>TRES08
CATGTTTTCAAGTCTGCTCTGCGACAGTATCAGTATAACTTGACGAAAACTCACTTTGAA
GGAAAGGCTAACATTGAACTTTCCCAAACATCTCCAGTGGAAAATATATCGGATGAAGA
CTGGAGAGGCCTTGTTAAACACTGGTCTGATCCGAAGTATCAGGTACATTATATATATGT
GATCAGATCACATGTTGAAGTCCTATTTACGCATGTGCCACACAAATCTATCTTCTTGTA
GGTGAACTGTTCAAAGAACAAGGCCAACCGTACGAAAGTGAAGGTTTCACTCTTTTCG
CTGTACCATATTATCAGATCTATATTGACTTGTTCCAAATGCAGAGGAAAGCCCGCAAGG
ACCAAAAAGTACCTGAACCAAATGCTGTGGAAATCTTCAAGGACTGTCACACCAGCAAGA
AGAAGGGCATGACTACACCAGTCAAAGCCGCTGTTGTAAGTCCTTAATCCTCATGCCTTT
TAACTACTACTTACTCTGACTTGTGCCTTGAACTGCATGGTTTGCAGCCAATGTCTATTA
CTCTTTTCAATTTTATACACAATTGTCTTAGCGTATCATTGCACCTTACAAGGTTTAAA
AGAGAGGAGTGATGTTCCTTTGATCTTGACCCGTAATCTAGTTCCGTGCTGGACTTGCCC
ACACAACGTTACAATTGCCTGTTTGTCTGTTCTCAGTTGTTTTGTGATATGAATGAGT
CATATATGCTTACGTATTATAAACTCGTCTCTTTATCCTTAGCCCTCAATACAATGT
AAAGAAATAGACAATACA
>TRES09
GGTCCACCCACCCTCACACGGTCGCTCCTGCACGCCGCGGTCGCACCGCACCCTCACA
CAGTCGCTCCTGCACGCCGCAAACCCAACCAAGGGAACGCACCCTCACTGACACGT
GCTGTCGCATGTGAACAAACCAAACTCAGCCATCCTATCGCTGACACATAATTTTCGTTC
ATAGAGTATGTTTATCCAACCGCATGTTGGGGAGTATCCGTACGGCCCGTGCGGTGGTCT
GTTGGGGAAGAAGAAGAGGTGAGGAAGAAGGAAAGAAGGGTTAGGAGACGTAGGATATTC
ATCCAACCGCCTGAAATGGTAGACTGACCCAAGTCAGGCGACTTGCATAACAAATAT
ATGTTTTTACACAGCAAAAGATCCATAAAAACAACAACATAAAGAAAAACTATCACT
GCTCGCGGAAAGAGACGGCCTCGTCGTCTTTGGCTGCCGGCGCGAACCAGCCGTCGCTGC
CGACGTGTGTCTCCGCACCGTGGTTGTCCTCGGCCTCCAGCTACTCGTTCAAGCGGAGCG
TGCGGGCGCTCTGCACGGACGAGAGCACAGCCCGGTTCAAGTCGAGGACGTCCGGTTCCG
CCTGCAGGAGGGCCTCGATGGCAGCGGCATCCGCGCGCTCCGCGTCGAGTCGAGCCTCCG
CCGCCCGGTTCAAGTCCAGGACGTCCGGTTCCCCTGCAGGAGGGCGTCGATGAGGG
ATCCGCGCGCTCTGTCAGTCGAGCCTCTGCCCCGGTTCAGTCAGGACGTCG
GTTCCGCCT

>TRES10
CACCAGTGGGGATAAGTCCTCCGACTCTGGTAGCTTCGTGTTGTACGCCGAGTCCTC
CACATGGGTCTTCGTATAACACGTCTCGGTCCAACCTATATGTGGCGCAGGATGGAACCG
ACCCATGAGTCTTCATGTTGACCCACCACAACTAGAAATGATGTGCCCACCACACCACAC
ACGCAAATCGGCCACTAAGAAAATAAGCATATACAATAGTACAACGGTATCTAGCTCAC
GATACGTCTCCATATTTTGTTGATGACACTGACGGACTTTGCATTTGATGCGTGCTCCGT
ATTTTGTTGACGACACTTACGGTCATTGTATTTGAAGCGAAAGCACGATATGGTCACTGG
ACTTCAGAATAAGCTCATCACGGTCACCACATACATTTTGTCGTATACGGTCACTGGCTC
ACCCGTACAACTCCGTATTTTGTTGATGACACAATCAATTGACCAGTCAAACGTTCCACG
CGGCGCAACTAGTGTTGCACCATCGGGGCGGTAACCGTGGGGCCCACCTGTCAGCCCGT
ATATGAAAGAAAGA

>TRES11
GGCGACCTACCTGTACTACTCTTCCTCGCTGCCGGCTGCGCCCGCGCACGCGCGCCGGC
TTCGTGGTCGTGGCGGCGGAGGGCGGCCGGGGGGGCCGCGATCTCCTTCGTTTGCTC
CTACGACAGTACGTCGAAGAGAGCTTTGGAGCGCGCCCGGAGCGGAGCCGCCGATGTCCC
TCGTCTGCTCCTGCGACAGTACGTCCAAGAGAGCTTCGGAGCGCCAGGAGGCCATGGTTG
GAGTGGTGCCGACAGAAGGAAGGGACCGGAGGAGAATAAGTGTGGGTCTTTGGCTATGGC
TGGGAGCTGGGGCTCAAGTTAATATAGCGGGCGAATGGCAATGAGCCGCGGCAGACGGAT
GGACAACTGGCGCCGGAGTAGGTTCGTCGGGCGTGAAAGCGACGCTGCTTCAGTGACTT
AACTGCAGATGCGTTTGGGTTACTGACATGTGGGCCCAACGGGCATCTGGCTCGCAT
GTCAGTGACACACCAATTGCCCTGCAGTTAAGTCCGGTGAATGCGGCATTGACGTTCT
AGAGAGACGGTGACCGTTTCAGGCGGGAAGCGCGCGCTAGCGATGAAGGGTTTCCGT
GTGC
>TRES12
GATAAGTCGTAGTACTAGAGTACTAGTGTTAAAAAAGAAAGGCTGGGTTTTCCTTC
GCGGGATTTAATCGATACAAATTTGGTAACTATATTTGACTTCCTTCCCCATTGCGGT
GACGTCGACGATATTTTTTTTGGTGGTTTGGCGAAGTGCGTTCGATGGAGAACACCATT
GAGGGAGACCACGGTAAGTCGTTCGCAAGTGCCGCCTGCAAGCCGAGACAACCGCCTTAT
TTGCATCCAGGAAGTCCTTTACTAGTACTACTAGGAGTAACTAATGCGGTGAGATGGCTT
CTCGAAGAAGATGATGGAGCTTTTGTGATTTGACGCCTCACTGCTTTGTGATTTGTGATA
GAAGGGACAGGGGAGTAGACTCTGTGCTCTATACTGTACTACATGCGTCCAAGCATGGGA
GAAAGAGGAGAGACGTTGCATTTTTCTATTCCTTCAATCAATCAATCAGAGCTTCGGT
TCCA

>TRES13
TCAGGTATCGTCCATGTTTGTGTTCAGGTCGAGAATCATCTTTCGTGTCTTGCCAAGTCA
GGGTTTTTGCCGAATCTTTTGGGTTATATTCTTCAATTCCTCGCCATTTTGTGCTCGAG
GTAATGGTCCCGCTTGTAGATTCTACCAAATAAGATTTTCCTGGAACTATCTTGAAG
TAGTTTGAGGATCTTCCCAACTTGGAGATGGCTTGCCTTGTTTTCTGTCTCTTTAACCAA
TGGGCAGATTGACTTTCCAGGCATGGTGCTAACCGAAAGTTTCTCCATCTGAGCTCT
TTCATGGTCAGTAGGCTGTTTTACCGGTGGAATTATATTTCAATGCTTTGAGAGT
AGCCAAACAAAATATTTATCGGCATTAGACTTGTCCAACTTGATGTTGGACAAATTGA
TGAGGTTGCACTTAATGTTTGGCTGTTTT
>TRES14
CCAAGAAATTAACATCTGTCTTCTAGGGTCTTGGATTAAAAGATTCTATGAGGAAGACCT
GAAACCCTGGAAGCTTCTTATTGCCCATAAATACCTAGGAAATAAACCTAATATTTTTGT
CCCTTCCTCCAACCCTAAGACCTCTAGATTCTGGAAAGGATTAAAATCTATTATGCATGC
TGTGAAATTTGGCTACAGATGGAACATAGGGGATGGGAGCAGAACCAGGTTCTGGGAAGA
TACTTGGTTTGGCACATCCCCCCTAGCAGTCCAATTTTGGCCTATTTACTCTGTCTGCAA
TGAGCTTAACAAAAGTGTCAATGAAGTTTGGGACGGTCAATGCCTAAAACTCTCTTTTAG
AAGGAACTTTAGTGATAGTCTCATGGAACAATGGTTCCAGTTGGAGGAAATT
GCCAAAAGCATTACCTTTACTGCCGAGCCGGATGCCCTGATTTGGCAGCTGGACAATA
AGGGGAAGTATTCCTCCAGCTCCCTCTATCATGTTATCAACTTTAGAGGGGTTCAACCCG
TGTTTATCCCTGCTGTCTGGAAATTGAGAGTTCCCCCTAAAATTCATGTATTTCTCTGGC
TTCTCTCCAAAAACAAATTGATGACTAGGGATAACCTTAGG

>TRES15
TTTTTGCAATTGTAGTCATTTTCTGTCAGTCAGCATAAATTTATGATCTGACCATGCAGA
ATTTTTGCCTACTTTTGTAGATGGCCGACAACAGCTGCGAGTCTCAGACCTTCGCCAACG
TGCCCGATGGGTTCGTCAAGCTTCTTTCTTTCATCGTTCAGGTCGCGATGGGGCCATCCG
TGCGCCCAGTCTTCACACT

>TRES16
TAGGCTTCTTCCTTAATTTGCGCTTGAGGACAGAATTTTGATCCCTCAGGTCATCGATCT
CCTACTCCAGGCTTAATATCTTTTTGCATAGTTCCTGCTTGTTTTCCTGCAAGAGGCGAA
AAGGGATAAACTCGATCTTGGGTTTCTTTACTCTATCAGGGAGGCTTGACTTTTTGAACT
CCACATGCATGTCCCCAGGTTGAGGTAATGGGGCTTCATCTTCATCTGAGCTCGTCTCCT
CCTTTCCCTTGGGTTCATAGTCCTCTTCTTCCTCCGTGGTCCAACCACAGTGCTCCACAT
CTCCATAGACCTTAGGATCTGCAGGTAATCATCCACATAGCTTTCTCCTTCCGAATCTT
GG


>TRES18
AAATTGTACAATGGTTGAGCTTTAGCTTTTGTTTCGGTGTCTTGCCATCGATGCTCT
TTCGGAAACAATAAAAAACTAACTTCCTTGCTAATGCATCTCAATTATTAGCAGATCAGA
GCTAATATTTACATCACAACTGAAGACAAAGTTGTGAGAAGGTGTTAAATTAAAATTGAT
CCATGCTTTCATTGGCAGCAACGTCCCCCCAGCTCTGTCTAAATCAACAAGGCATGTTGG
GAAAAAAGTAGCTGTCTGGAGCATGCAACATTCCGATCATTTTGTGCAGTTCCACTAAA
ATAGAGCTGAGCGTCCCTGTTCCAAAGATATTAAGTGTGATTATGATAATAGAGGACTGC
TGATGAAACAATAAACACACAAATAGAAGCCGGTCACCTTTGCAGTCTCTCTTAAGACT
AACTAGTTGGAGAAGATTAGGCTCGGAGTTGGATGAGG
AGGATAGAGCAAAACCAATCTCCCTTTGTGCAGTCGCACTGAAATGTAGAGACGTTGCCC
GTGTGACATTTTAGTACAACTGCACAAAACACTCTTAAGAAAAAAGTGATTTGTGCAGTT
CACCAAAAGGTCGCAATAGCAACGAGGTGAAATGGATAGCCCTGTTTGCAAAAAAGAGG
TAGAAAGGAAACAATTACTGGCCAATAACAGTTGATGACACATGCGACGACAAAAAAGAA
GCATATTCCTTGTCCTAAGGGAAGATAACAACACGGTTGTGTTTGTCTAAAAGGTGTGA
GGACGAGATTGCAATATGGAAAGTACGCCGACGAGCTACGTTTTGGGCAAAGAACTATG
GAAGATCCACATGCAGCGA


>TRES19
CTACTCCCTCCTTTCCAGTTTATGGCTCAATTTCAAAATCTCTCCAACCAAGGTAGACGG
TGAGTGGTCGAATTAATTTCGTAGTTTGCACAAGTAATTAGTACGCTCGTTTTTCTCAAG
AAGTTATGTTTACCGAGGCATTAATTAGAACGAATGCATGAATGACCACTAAATTTCCAT
GAACTTGTACATGCATTGGTTAGTTTCCTCTTGACACTGCTTGCGTCGGGTGATCTAACG
CACCTCGAAATCCAACATGTAATGGTACTACTACTAGTATAGTAGAATTGAGACTTATCA
AACGGAAAAACGAATGTTTTTTAGATGAGCCCTATAAACCCTAGTGGGTACGTACTCCGT
AAAACAATTTTCCAAAACTAAGTCGCTC
>TRES20
GAAAATTATGGGAGTCTCATTATCAGCAACCTAGAAAGTATGGGACAGAGCAAGACGAT
ATTACTAGTTTCCATACATAACCATACTTACAGATAAATGGTCGAGGAAGGTGTTGAACT
GGGTTTCGTCTTTGTCATTCCTGTACTGAATCCATGTTGGGAGGATACGTACATGACACC
TAACGGCAACCGCTGCCTCTGATACTAACTTGGCTGACTCTGTAGCATCACGTGGCCTTT
TTAAACCTGCCTCAAAACGGATCTCCATTCTTCCTCCTCTAGATTTAGTTAACCTATCGA
GCATTATCCCTGATGTTTGTTTCCTCTTGCGCCTAGGTGCTAGTCCAACAACGAACATA
GGAAGTGTTAGTGTACATCAAACTGTGAGACTACATATAAAGAAGCATGCAACTGTAACT
TGACTCCAGCAACTACCTTCTTGCTGTTGAAGCTCACAAGTTCATCTGATCTTGCCAAC
TCTCTTGTGTCAAGAGTGCTTGGAAGTAGTGTCAGGTGGCAAGGGAGCTTGGGAACGT
GCTGCTAGCTAGTTGACACGAGTATCTGCAGCTGGTGTATGTGGAGGTGTT
GCAAAATAGGGTGTCTCTGCTTGTTTGGTGGCAGCTATTTGTTTCTGTTTGATTTGT
TTCTGTTTG
