# Supplementary material for: Chromosome arm-specific BAC end sequences permit comparative analysis of homoeologous chromosomes and genomes of polyploid wheat
Source: BMC Plant Biol. 2012 May 4;12:64. doi: 10.1186/1471-2229-12-64 (PMC3438119; doi:10.1186/1471-2229-12-64)
Supplement: Additional file 2 — Novel repeats, length and number of hits identifiedin 3AS BAC end sequences. [file 1471-2229-12-64-S2.xls]

## Sheet: Novel repeats BLASTN to 3AS BES
Additional file 2 Novel repeats, there length and number of hits identified in 3AS BAC-end sequences
Repeats	Sequence length (bp)	No of hits in BES	Annotation and matching e-value in NCBI nt/nr database
TRES01	590	24	No hit
TRES02	737	84	No hit
TRES03	756	26	No hit
TRES04	578	64	No hit
TRES05	668	53	No hit
TRES06	1420	66	No hit
TRES07	796	51	No hit
TRES08	789	43	No hit
TRES09	764	60	No hit
TRES10	550	19	No hit
TRES11	591	35	No hit
TRES12	475	41	No hit
TRES13	436	14	No hit
TRES14	632	8	No hit
TRES15	199	15	No hit
TRES16	362	16	No hit
TRES17	524	55	No hit
TRES18	830	25	No hit
TRES19	740	20	No hit
TRES20	389	16	No hit
Total		735
