# Supplementary material for: Chromosome arm-specific BAC end sequences permit comparative analysis of homoeologous chromosomes and genomes of polyploid wheat
Source: BMC Plant Biol. 2012 May 4;12:64. doi: 10.1186/1471-2229-12-64 (PMC3438119; doi:10.1186/1471-2229-12-64)
Supplement: Additional file 3 — Blast2GO annotations of repeat masked BESs. [file 1471-2229-12-64-S3.xls]

## Sheet: 3AS BES_blast2go
Additional file 3 Blast2GO annotations of repeat masked BESs
Seq. Name	Seq. Description	#Hits	Min. e-value	Mean Similarity	#GOs	GOs	Enzyme Codes
TAACSP3AShA_0005A02R	dna polymerase epsilon catalytic subunit a	4	0	0.4475	10	F:transferase activity; F:DNA binding; C:nucleus; P:DNA replication; F:nucleic acid binding; F:nucleotide binding; F:DNA-directed DNA polymerase activity; F:zinc ion binding; F:nucleotidyltransferase activity; P:nucleobase, nucleoside, nucleotide and nucleic acid metabolic process
TAACSP3AShA_0005A08R	atp-binding cassette superfamily	2	0	0.495	9	F:ATPase activity, coupled to transmembrane movement of substances; C:integral to membrane; P:transport; F:nucleotide binding; P:ATP catabolic process; F:nucleoside-triphosphatase activity; F:ATP binding; F:ATPase activity; P:transmembrane transport
TAACSP3AShA_0005A10F	hypothetical protein PGTG_13850 [Puccinia graminis f. sp. tritici CRL 75-36-700-3]	10	0	0.478	0	-
TAACSP3AShA_0005A13R	pol protein	1	0	0.47	0	-
TAACSP3AShA_0005A15F	env surface domain	6	0	0.503333	0	-
TAACSP3AShA_0005A15R	fast kinase domains 1	3	0	0.52	0	-
TAACSP3AShA_0005A16F	polyhydroxyalkanoate depolymerase	2	0	0.54	0	-
TAACSP3AShA_0005A17F	gluconate 2-dehydrogenase flavoprotein	4	0	0.43	11	P:vesicle docking during exocytosis; P:vesicle-mediated transport; C:tricarboxylic acid cycle enzyme complex; C:cytoplasm; F:fumarate hydratase activity; P:tricarboxylic acid cycle; F:catalytic activity; P:fumarate metabolic process; F:lyase activity; F:metal ion binding; F:zinc ion binding
TAACSP3AShA_0005A20F	serine threonine protein	9	0	0.435556	5	F:binding; C:plasma membrane part; P:immune response; P:antigen processing and presentation; P:regulation of cellular process	-
TAACSP3AShA_0005A24R	hypothetical protein SELMODRAFT_110454 [Selaginella moellendorffii]	10	0	0.75	3	F:molecular_function; P:biological_process; C:cellular_component
TAACSP3AShA_0005B12F	surface antigen-like protein	9	0	0.487778	1	C:extracellular region
TAACSP3AShA_0005B13R	beta-keratin-like protein	6	0	0.466667	0	-
TAACSP3AShA_0005B16F	hypothetical protein FRAAL1400 [Frankia alni ACN14a]	1	0	0.41	2	P:metabolic process; F:catalytic activity
TAACSP3AShA_0005B16R	hypothetical protein AaeL_AAEL002634 [Aedes aegypti]	1	0	0.52	0	-
TAACSP3AShA_0005B18R	ferredoxin	10	3.3712e-25	0.832	3	F:2 iron, 2 sulfur cluster binding; F:metal ion binding; F:electron carrier activity	-
TAACSP3AShA_0005C03R	hypothetical protein BpseBC_20461 [Burkholderia pseudomallei BCC215]	10	0	0.44	0	-
TAACSP3AShA_0005C05F	medium-chain-fatty-acid-- ligase	3	0	0.42	6	F:neurotransmitter:sodium symporter activity; C:integral to membrane; C:membrane; P:neurotransmitter transport; C:integral to plasma membrane; P:transport
TAACSP3AShA_0005C17F	ovoa protein	7	0	0.455714	0	-
TAACSP3AShA_0005C19F	retrotransposon unclassified	10	0	0.514	0	-
TAACSP3AShA_0005C19R	cre-col-98 protein	10	0	0.423	8	F:structural constituent of cuticle; F:GTP binding; C:cytoplasm; P:small GTPase mediated signal transduction; F:nucleotide binding; F:protein binding; C:nucleus; C:intracellular
TAACSP3AShA_0005C21R	hypothetical protein AND_11637 [Anopheles darlingi]	4	0	0.4125	0	-
TAACSP3AShA_0005D05R	protein kinase	10	0	0.407	9	F:kinase activity; F:protein kinase activity; F:ATP binding; F:transferase activity; P:protein amino acid phosphorylation; F:protein serine/threonine kinase activity; P:cell adhesion; C:cytoplasm; P:regulation of I-kappaB kinase/NF-kappaB cascade
TAACSP3AShA_0005D16R	dna-binding protein	2	0	0.435	1	F:DNA binding
TAACSP3AShA_0005D20R	retrotransposon unclassified	10	0	0.583	0	-
TAACSP3AShA_0005E01F	lactose permease	8	0	0.5125	0	-
TAACSP3AShA_0005E09F	swim protein	7	1.44313e-19	0.51	0	-
TAACSP3AShA_0005E12F	recombination and dna strand exchange inhibitor protein	3	0	0.453333	0	-
TAACSP3AShA_0005E19F	hypothetical protein OsJ_07111 [Oryza sativa Japonica Group]	6	2.24484e-18	0.57	0	-
TAACSP3AShA_0005E19R	retrotransposon unclassified	10	5.0179e-42	0.826	0	-
TAACSP3AShA_0005E20F	retrotransposon unclassified	10	6.15669e-30	0.594	0	-
TAACSP3AShA_0005F07R	acetylornithine deacetylase	1	0	0.5	1	P:metabolic process	-
TAACSP3AShA_0005F08R	olfactory family subfamily member 1	6	0	0.47	1	P:signal transduction	-
TAACSP3AShA_0005F12F	splicing arginine serine-rich 15 isoform 1	8	0	0.42875	9	F:heme binding; F:electron carrier activity; F:iron ion binding; F:monooxygenase activity; P:regulation of transcription, DNA-dependent; P:transcription, DNA-dependent; F:sequence-specific DNA binding; F:zinc ion binding; F:transcription factor activity
TAACSP3AShA_0005F19R	dna helicase	6	0	0.44	3	C:integral to membrane; P:G-protein coupled receptor protein signaling pathway; F:helicase activity
TAACSP3AShA_0005G01F	heat shock protein domain-containing protein	3	0	0.476667	2	P:response to stress; F:heat shock protein binding
TAACSP3AShA_0005G01R	dis3-like exonuclease 2	5	0	0.484	0	-
TAACSP3AShA_0005G07R	Pc13g07700 [Penicillium chrysogenum Wisconsin 54-1255]	1	0	0.44	0	-
TAACSP3AShA_0005G09F	dihydrolipoamide dehydrogenase	3	0	0.433333	11	P:oxidation reduction; P:cell redox homeostasis; F:oxidoreductase activity; C:cytoplasm; F:dihydrolipoyl dehydrogenase activity; F:FAD binding; F:electron carrier activity; F:heme binding; P:glucuronate catabolic process; F:glucuronate isomerase activity; F:isomerase activity
TAACSP3AShA_0005G09R	g-protein coupled	2	0	0.405	5	F:receptor activity; F:transferase activity; C:integral to membrane; F:rhodopsin kinase activity; P:G-protein coupled receptor protein signaling pathway
TAACSP3AShA_0005H02F	udp-glucose 4-epimerase- partial	4	0	0.425	6	F:fatty-acid synthase activity; P:oxidation reduction; C:fatty acid synthase complex; F:oxidoreductase activity; P:metabolic process; P:fatty acid biosynthetic process
TAACSP3AShA_0005H10F	hemolysin-type calcium-binding region	5	0	0.492	1	C:integral to membrane
TAACSP3AShA_0005H17R	hypothetical protein DDB_G0272174 [Dictyostelium discoideum AX4]	2	0	0.515	0	-
TAACSP3AShA_0005H23F	hypothetical protein OsI_11496 [Oryza sativa Indica Group]	10	1.6424e-42	0.522	0	-
TAACSP3AShA_0005I02R	bicoid-interacting homolog	2	0	0.455	0	-
TAACSP3AShA_0005I03F	hypothetical protein SORBIDRAFT_02g007500 [Sorghum bicolor]	10	0	0.506	0	-
TAACSP3AShA_0005I04R	af434705_1 transcription factor x1	4	3.89993e-34	0.96	0	-
TAACSP3AShA_0005J06F	f-box and leucine-rich repeat protein 4	4	0	0.5	0	-
TAACSP3AShA_0005J08R	gametogenetin isoform 1	5	0	0.468	5	F:nucleic acid binding; F:metal ion binding; F:zinc ion binding; F:hydrolase activity; C:cellular_component
TAACSP3AShA_0005J10R	conserved hypothetical protein [Coccidioides posadasii str. Silveira]	1	0	0.55	0	-
TAACSP3AShA_0005J12F	GF19460 [Drosophila ananassae]	2	0	0.47	0	-
TAACSP3AShA_0005J12R	zinc finger protein 420	6	0	0.473333	0	-
TAACSP3AShA_0005J17R	retrotransposon expressed	10	0	0.521	0	-
TAACSP3AShA_0005J18F	ac087852_29 reverse transcriptase	10	9.89992e-25	0.65	0	-
TAACSP3AShA_0005J23F	nh3-dependent nad+ synthetase	4	0	0.5025	7	P:nitrogen compound metabolic process; F:ATP binding; F:ligase activity; F:nucleotide binding; F:hydrolase activity, acting on carbon-nitrogen (but not peptide) bonds; P:NAD biosynthetic process; F:NAD+ synthase (glutamine-hydrolyzing) activity
TAACSP3AShA_0005K10R	cuticular collagen	2	0	0.435	0	-
TAACSP3AShA_0005K12R	hypothetical protein SORBIDRAFT_04g030480 [Sorghum bicolor]	1	0	0.5	0	-
TAACSP3AShA_0005K21F	thioredoxin domain-containing protein	9	0	0.51	5	F:binding; P:cell redox homeostasis; F:electron carrier activity; P:glycerol ether metabolic process; F:protein disulfide oxidoreductase activity
TAACSP3AShA_0005L01F	predicted protein [Naegleria gruberi]	3	0	0.53	0	-
TAACSP3AShA_0005L03F	tyrosine protein kinase	5	0	0.51	1	C:apicoplast
TAACSP3AShA_0005L09F	serine threonine kinase protein	4	0	0.5525	2	F:kinase activity; P:cellular metabolic process	-
TAACSP3AShA_0005L23F	abc transporter related	3	0	0.496667	5	F:ATPase activity; F:ATP binding; F:nucleotide binding; F:nucleoside-triphosphatase activity; P:ATP catabolic process
TAACSP3AShA_0005M03R	cytochrome p450	10	1.83692e-117	0.869	2	C:cytoplasmic membrane-bounded vesicle; C:mitochondrion	-
TAACSP3AShA_0005M20R	unnamed protein product [Triticum aestivum]	1	2.31551e-42	0.91	0	-
TAACSP3AShA_0005M23F	indolepyruvate ferredoxin alpha subunit	4	0	0.4525	0	-
TAACSP3AShA_0005N04R	beta-lactamase domain-containing protein	2	0	0.46	0	-
TAACSP3AShA_0005N14R	homeodomain transcription factor labial	5	0	0.494	9	F:zinc ion binding; C:nucleus; C:intracellular; P:regulation of transcription, DNA-dependent; P:transcription, DNA-dependent; F:sequence-specific DNA binding; F:transcription regulator activity; F:transcription factor activity; F:DNA binding
TAACSP3AShA_0005N16R	serine threonine protein kinase	7	0	0.47	9	F:protein serine/threonine kinase activity; F:protein kinase activity; F:peptidyl-prolyl cis-trans isomerase activity; F:nucleotide binding; P:protein amino acid phosphorylation; F:ATP binding; F:kinase activity; F:isomerase activity; P:protein folding
TAACSP3AShA_0005O01F	retrotransposon unclassified	9	0	0.474444	2	C:integral to membrane; C:membrane
TAACSP3AShA_0005O09F	gag-pol identical	10	2.07771e-11	0.69	0	-
TAACSP3AShA_0005O10F	GG12883 [Drosophila erecta]	1	0	0.45	3	F:nucleic acid binding; F:exonuclease activity; C:intracellular
TAACSP3AShA_0005O20R	sec6 partial	6	0	0.483333	1	C:cytoplasm
TAACSP3AShA_0005P06F	c-di-gmp phosphodiesterase	3	0	0.43	0	-
TAACSP3AShA_0005P09F	serine threonine protein kinase	9	0	0.437778	7	F:kinase activity; F:protein kinase activity; F:ATP binding; P:protein amino acid phosphorylation; F:protein tyrosine kinase activity; F:protein serine/threonine kinase activity; C:cell outer membrane
TAACSP3AShA_0005P19F	#NAME?	7	0	0.462857	13	F:nucleotidyltransferase activity; P:transcription from RNA polymerase II promoter; F:transferase activity; C:DNA-directed RNA polymerase II, core complex; F:DNA-directed RNA polymerase activity; F:DNA binding; P:cobalamin transport; F:receptor activity; C:membrane; P:transport; F:transporter activity; C:integral to membrane; P:cell communication
TAACSP3AShA_0005P20F	hypothetical protein SORBIDRAFT_09g007400 [Sorghum bicolor]	3	1.13137e-11	0.586667	0	-
TAACSP3AShA_0010A05R	phosphatidate cytidylyltransferase	2	0	0.485	3	F:G-protein coupled receptor activity; C:membrane; P:G-protein coupled receptor protein signaling pathway
TAACSP3AShA_0010A13F	metal dependent phosphohydrolase	1	0	0.57	8	F:RNA binding; F:nucleotidyltransferase activity; F:ATP binding; F:transferase activity; F:nucleotide binding; F:hydrolase activity; F:catalytic activity; P:RNA processing
TAACSP3AShA_0010A17F	40s ribosomal protein s3	10	1.94651e-18	0.647	0	-
TAACSP3AShA_0010A24F	Os07g0283600 [Oryza sativa Japonica Group]	5	0	0.544	0	-
TAACSP3AShA_0010B02R	plasmid mobilization protein	2	0	0.54	2	F:binding; F:catalytic activity	-
TAACSP3AShA_0010B04R	nickel-dependent membrane protein	8	0	0.52	8	F:aspartic-type endopeptidase activity; F:hydrolase activity; C:membrane; P:regulation of transcription, DNA-dependent; P:transcription, DNA-dependent; F:DNA binding; C:intracellular; F:transcription factor activity
TAACSP3AShA_0010B08R	reverse transcriptase	10	4.08255e-14	0.57	0	-
TAACSP3AShA_0010B16F	hypothetical protein OsJ_07834 [Oryza sativa Japonica Group]	4	1.19756e-09	0.4875	0	-
TAACSP3AShA_0010B17R	y6038_dicdi ame: full= uncharacterized protein ddb_g0280555	6	0	0.471667	6	F:binding; P:regulation of transcription, DNA-dependent; P:transcription, DNA-dependent; F:sequence-specific DNA binding; F:zinc ion binding; F:transcription factor activity
TAACSP3AShA_0010B20F	hypothetical protein OsI_22922 [Oryza sativa Indica Group]	6	2.84372e-25	0.46	0	-
TAACSP3AShA_0010B23R	hexuronate transporter	3	0	0.533333	1	P:transmembrane transport
TAACSP3AShA_0010C10F	serine threonine protein kinase	6	0	0.52	7	F:kinase activity; F:ATP binding; F:protein kinase activity; F:transferase activity; F:nucleotide binding; P:protein amino acid phosphorylation; F:protein serine/threonine kinase activity
TAACSP3AShA_0010C14R	trypsin-like serine protease	7	0	0.45	4	P:proteolysis; F:serine-type endopeptidase activity; F:catalytic activity; F:peptidase activity
TAACSP3AShA_0010C16R	reverse transcriptase	10	0	0.573	0	-
TAACSP3AShA_0010C18R	retrotransposon unclassified	10	0	0.641	0	-
TAACSP3AShA_0010D11R	heavy chain non-muscle	5	0	0.538	6	F:ATP binding; F:actin binding; F:nucleotide binding; C:ribonucleoprotein complex; C:myosin complex; F:motor activity
TAACSP3AShA_0010D19R	dihydroorotate dehydrogenase	3	0	0.44	0	-
TAACSP3AShA_0010E13R	rna exonuclease 1-like protein	2	0	0.475	0	-
TAACSP3AShA_0010E14F	hypothetical protein SORBIDRAFT_05g005440 [Sorghum bicolor]	5	4.50306e-12	0.492	0	-
TAACSP3AShA_0010E22R	hypothetical protein [Paramecium tetraurelia strain d4-2]	6	0	0.45	1	F:binding
TAACSP3AShA_0010E24F	phospholipid glycerol acyltransferase	6	0	0.475	4	F:calcium ion binding; F:transferase activity; F:acyltransferase activity; P:metabolic process
TAACSP3AShA_0010F03R	mhc class ii antigen	7	0	0.48	2	F:molecular_function; P:biological_process
TAACSP3AShA_0010F06F	sco-spondin precursor	8	0	0.495	1	F:binding	-
TAACSP3AShA_0010F06R	atp-binding cassette superfamily	2	0	0.475	6	F:ATPase activity; F:ATP binding; F:nucleotide binding; C:membrane; F:nucleoside-triphosphatase activity; P:ATP catabolic process
TAACSP3AShA_0010F15F	pentatricopeptide repeat-containing protein	2	0	0.535	0	-
TAACSP3AShA_0010F16F	zinc finger	10	4.06987e-69	0.588	1	C:plasma membrane	-
TAACSP3AShA_0010F19F	binding protein	1	0	0.48	0	-
TAACSP3AShA_0010F22R	transposon mutator sub- expressed	10	0	0.589	0	-
TAACSP3AShA_0010G07F	phd-finger family homeodomain protein	10	3.11789e-37	0.505	9	F:sequence-specific DNA binding; F:transcription factor activity; F:DNA binding; C:nucleus; F:transcription regulator activity; F:zinc ion binding; P:regulation of transcription, DNA-dependent; P:transcription, DNA-dependent; F:metal ion binding
TAACSP3AShA_0010G08F	cytochrome oxidase subunit ii	8	0	0.555	3	F:binding; F:oxidoreductase activity; P:metabolic process	-
TAACSP3AShA_0010G14F	pkd domain-containing protein	4	0	0.4725	0	-
TAACSP3AShA_0010G16F	possible phosphohydrolase	5	0	0.47	0	-
TAACSP3AShA_0010G22R	phospholipase d transphosphatidylase	4	4.33188e-18	0.45	2	P:metabolic process; F:catalytic activity
TAACSP3AShA_0010H03R	hypothetical protein OsI_34166 [Oryza sativa Indica Group]	9	0	0.653333	0	-
TAACSP3AShA_0010H11R	protein kinase domain protein	7	0	0.482857	4	F:nucleic acid binding; F:zinc ion binding; C:nucleus; C:intracellular
TAACSP3AShA_0010I03F	isoform d	9	0	0.477778	5	P:microtubule-based process; P:cell development; P:organ development; ; P:nervous system development	-
TAACSP3AShA_0010I06F	olfactory receptor 700	5	0	0.512	13	F:metal ion binding; F:oxidoreductase activity; P:metabolic process; P:nervous system development; P:cell differentiation; F:receptor activity; P:multicellular organismal development; C:membrane; P:signal transduction; F:olfactory receptor activity; P:sensory perception of smell; C:integral to membrane; P:G-protein coupled receptor protein signaling pathway
TAACSP3AShA_0010I08R	hyperpolarization-activated cation channel 2	3	0	0.486667	10	P:transmembrane transport; P:regulation of biological process; C:neuron projection; P:ion transport; P:response to chemical stimulus; P:multicellular organismal process; F:ion channel activity; F:protein binding; P:developmental process; C:membrane	-
TAACSP3AShA_0010I21R	nucleolar protein	2	0	0.57	3	F:binding; P:rRNA processing; C:preribosome, small subunit precursor
TAACSP3AShA_0010J09F	olfactory receptor 6v1	7	0	0.457143	3	F:nucleic acid binding; F:zinc ion binding; C:intracellular
TAACSP3AShA_0010K08R	coiled-coil domain containing isoform cra_b	6	0	0.468333	0	-
TAACSP3AShA_0010K10F	formylmethanofuran dehydrogenase subunit a	6	0	0.466667	6	F:hydrolase activity, acting on carbon-nitrogen (but not peptide) bonds; F:hydrolase activity; C:membrane; P:transmembrane transport; P:metal ion transport; F:metal ion transmembrane transporter activity
TAACSP3AShA_0010K13R	protein kinase c zeta type (npkc-zeta) partial	4	0	0.535	0	-
TAACSP3AShA_0010K17R	trap dicarboxylate dctm subunit	5	0	0.458	14	P:protein catabolic process; F:zinc ion binding; F:ubiquitin-protein ligase activity; P:protein ubiquitination; F:transferase activity; F:DNA primase activity; F:DNA binding; P:DNA replication; C:alpha DNA polymerase:primase complex; F:nucleotidyltransferase activity; F:metal ion binding; P:transcription, DNA-dependent; P:DNA replication, synthesis of RNA primer; F:DNA-directed RNA polymerase act…
TAACSP3AShA_0010K20R	peroxisomal membrane protein	9	0	0.458889	10	P:regulation of transcription, DNA-dependent; P:steroid hormone mediated signaling pathway; F:steroid hormone receptor activity; P:transcription, DNA-dependent; F:ligand-dependent nuclear receptor activity; C:nucleus; F:transcription factor activity; F:DNA binding; F:ATP binding; F:transcription regulator activity
TAACSP3AShA_0010L15R	predicted protein [Chlamydomonas reinhardtii]	1	0	0.51	0	-
TAACSP3AShA_0010L16F	histidine-isoleucine receptor	4	0	0.4525	1	P:signal transduction	-
TAACSP3AShA_0010M01F	hypothetical protein [Oryza sativa Japonica Group]	5	1.47991e-07	0.624	0	-
TAACSP3AShA_0010M04R	iroquois homeobox 2	6	0	0.55	0	-
TAACSP3AShA_0010M07F	af466646_7 polyprotein	10	1.89619e-63	0.627	0	-
TAACSP3AShA_0010M08F	gag protein	10	3.3682e-31	0.638	0	-
TAACSP3AShA_0010M19F	mediator complex subunit 15	7	0	0.458571	6	F:RNA polymerase II transcription mediator activity; C:mediator complex; P:regulation of transcription from RNA polymerase II promoter; P:transcription initiation from RNA polymerase II promoter; P:regulation of transcription, DNA-dependent; F:transcription cofactor activity
TAACSP3AShA_0010N08R	vacuolar protein sorting-associated protein 37b-like	4	0	0.49	0	-
TAACSP3AShA_0010N10F	allergen sin a	4	0	0.455	1	F:nutrient reservoir activity
TAACSP3AShA_0010N13F	heptosyltransferase superfamily	7	0	0.49	3	F:nucleic acid binding; F:zinc ion binding; C:intracellular
TAACSP3AShA_0010O10F	methyl-accepting chemotaxis protein	1	8.61924e-07	0.47	9	C:integral to membrane; C:membrane; P:signal transduction; P:chemotaxis; P:two-component signal transduction system (phosphorelay); P:regulation of transcription, DNA-dependent; F:signal transducer activity; F:two-component sensor activity; F:metal ion binding
TAACSP3AShA_0010O10R	permease family protein	10	2.69231e-67	0.666	1	C:integral to membrane
TAACSP3AShA_0010P01R	agc family protein kinase	1	0	0.51	0	-
TAACSP3AShA_0010P11F	hypothetical protein SORBIDRAFT_04g037480 [Sorghum bicolor]	5	4.81502e-08	0.624	0	-
TAACSP3AShA_0010P14F	chloride channel, putative [Toxoplasma gondii GT1]	4	0	0.4825	0	-
TAACSP3AShA_0010P20R	biotin lipoyl attachment protein	9	0	0.436667	2	P:cellular process; F:catalytic activity	-
TAACSP3AShA_0010P21R	predicted protein [Hordeum vulgare subsp. vulgare]	1	0	0.44	0	-
TAACSP3AShA_0010P22R	transposon mutator sub-class	10	6.79497e-10	0.53	0	-
TAACSP3AShA_0015A10F	unnamed protein product [Triticum aestivum]	1	3.2376e-19	0.85	0	-
TAACSP3AShA_0015A10R	isae1 orf2 fusion protein	3	0	0.463333	0	-
TAACSP3AShA_0015A14R	glyoxal or galactose oxidase	3	0	0.436667	0	-
TAACSP3AShA_0015A16R	prolipoprotein diacylglyceryl transferase	7	0	0.484286	18	P:protein lipoylation; F:transferase activity; C:integral to membrane; C:membrane; P:lipoprotein biosynthetic process; F:phosphatidylglycerol-prolipoprotein diacylglyceryl transferase activity; F:transferase activity, transferring glycosyl groups; C:plasma membrane; F:ATP binding; F:binding; F:nucleotide binding; F:nucleoside-triphosphatase activity; F:molecular_function; P:ion transmembrane tran…
TAACSP3AShA_0015A18R	2-keto-3-deoxy-d-arabino-heptulosonate-7-phosphate synthase ii	2	0	0.47	0	-
TAACSP3AShA_0015A19R	synaptogyrin 4	4	0	0.4625	0	-
TAACSP3AShA_0015A24F	wasp-like pretein las17p	8	0	0.4575	6	F:nucleic acid binding; F:metal ion binding; F:molecular_function; F:zinc ion binding; P:biological_process; C:cellular_component
TAACSP3AShA_0015B01R	hypothetical protein DAPPUDRAFT_115201 [Daphnia pulex]	1	0	0.54	0	-
TAACSP3AShA_0015B02R	toxin biosynthesis	2	0	0.435	0	-
TAACSP3AShA_0015B04F	receptor protein kinase perk1	5	0	0.474	0	-
TAACSP3AShA_0015B11R	wd-40 repeat protein	8	0	0.475	4	F:transmembrane receptor activity; P:signal transduction; P:innate immune response; C:intrinsic to membrane
TAACSP3AShA_0015B22R	retrotransposon unclassified	10	1.71955e-27	0.624	0	-
TAACSP3AShA_0015C12R	hypothetical protein [Triticum aestivum]	1	4.12126e-37	0.93	0	-
TAACSP3AShA_0015C13F	dna topoisomerase iii	10	0	0.41	2	F:binding; F:catalytic activity	-
TAACSP3AShA_0015C17F	minus agglutinin	9	0	0.536667	0	-
TAACSP3AShA_0015D02F	uncharacterized protein	2	0	0.45	0	-
TAACSP3AShA_0015D05R	protein	10	2.37952e-62	0.783	0	-
TAACSP3AShA_0015D06F	retrotransposon unclassified	10	8.13688e-14	0.738	0	-
TAACSP3AShA_0015D06R	hypothetical protein TTHERM_00131370 [Tetrahymena thermophila]	5	0	0.488	0	-
TAACSP3AShA_0015D10F	regulatory atpase	2	0	0.555	6	F:ATPase activity; F:ATP binding; F:nucleotide binding; F:nucleoside-triphosphatase activity; F:hydrolase activity, acting on acid anhydrides, catalyzing transmembrane movement of substances; P:ATP catabolic process
TAACSP3AShA_0015D10R	bcl-2-like protein 11	1	0	0.5	0	-
TAACSP3AShA_0015D21F	ubiquitin carboxyl-terminal hydrolase 51 isoform 1	9	0	0.433333	8	F:metal ion binding; F:cysteine-type peptidase activity; F:zinc ion binding; F:peptidase activity; F:ubiquitin thiolesterase activity; P:ubiquitin-dependent protein catabolic process; F:molecular_function; C:cellular_component
TAACSP3AShA_0015D21R	rhs repeat-associated core domain-containing protein	8	0	0.4325	2	P:epithelium development; P:cell differentiation	-
TAACSP3AShA_0015E01F	ac051624_3 retroelement	1	4.03159e-07	0.91	9	F:integrase activity; F:RNA-directed DNA polymerase activity; P:chromatin assembly or disassembly; F:chromatin binding; P:RNA-dependent DNA replication; F:RNA binding; F:aspartic-type endopeptidase activity; P:proteolysis; P:DNA recombination	EC:2.7.7.49; EC:3.4.23.0
TAACSP3AShA_0015E04F	calcineurin-like phosphoesterase	4	0	0.445	0	-
TAACSP3AShA_0015E15F	predicted protein [Hordeum vulgare subsp. vulgare]	1	9.1878e-14	0.94	0	-
TAACSP3AShA_0015E16F	tho complex subunit 2	2	0	0.455	0	-
TAACSP3AShA_0015E21R	domain-containing protein	5	0	0.436	3	F:unfolded protein binding; P:protein folding; F:heat shock protein binding
TAACSP3AShA_0015F07F	bifunctional proline dehydrogenase pyrroline-5-carboxylate dehydrogenase	7	0	0.507143	2	P:metabolic process; F:catalytic activity	-
TAACSP3AShA_0015F08R	methyltransferase type 11	3	0	0.456667	0	-
TAACSP3AShA_0015F13F	tnc18_mouse ame: full=trinucleotide repeat-containing gene 18 protein ame: full=zinc finger protein 469	10	0	0.401	3	F:molecular_function; P:biological_process; C:cellular_component
TAACSP3AShA_0015F14F	retrotransposon unclassified	10	5.70507e-15	0.537	0	-
TAACSP3AShA_0015F15F	phage protein	9	0	0.481111	0	-
TAACSP3AShA_0015F15R	loc100127558 protein	8	0	0.43	0	-
TAACSP3AShA_0015F19F	cation-independent mannose-6-phosphate receptor	2	0	0.49	6	F:olfactory receptor activity; P:response to stimulus; F:receptor activity; C:integral to membrane; P:sensory perception of smell; C:plasma membrane
TAACSP3AShA_0015G16R	predicted protein [Hordeum vulgare subsp. vulgare]	5	1.30383e-54	0.48	0	-
TAACSP3AShA_0015G20R	hypothetical protein PICST_29762 [Scheffersomyces stipitis CBS 6054]	5	0	0.422	0	-
TAACSP3AShA_0015G21R	retrotransposon unclassified	10	0	0.48	0	-
TAACSP3AShA_0015G23F	nervous fingers 2	6	0	0.46	2	F:nucleic acid binding; F:zinc ion binding
TAACSP3AShA_0015G23R	two-component response regulator	4	5.59095e-09	0.77	4	P:two-component signal transduction system (phosphorelay); F:DNA binding; F:two-component response regulator activity; P:regulation of transcription, DNA-dependent	-
TAACSP3AShA_0015H05F	hypothetical protein PHG300 [Ralstonia eutropha H16]	1	0	0.5	0	-
TAACSP3AShA_0015H05R	cell surface	9	0	0.523333	6	P:cellular process; P:transport; P:regulation of biological process; P:anatomical structure development; P:multicellular organismal process; C:membrane	-
TAACSP3AShA_0015H06R	cationic amino acid transporter 3-like	5	0	0.45	0	-
TAACSP3AShA_0015H12R	exonuclease rnase t and dna polymerase iii	3	0	0.513333	1	P:retrograde transport, endosome to Golgi
TAACSP3AShA_0015H19R	cytokinesis protein sepa (fh1 2 protein)	6	0	0.438333	1	F:binding
TAACSP3AShA_0015H24F	breast cancer 2 -like	3	2.32108e-12	0.796667	0	-
TAACSP3AShA_0015H24R	histone-lysine n-methyltransferase mll5	4	0	0.43	0	-
TAACSP3AShA_0015I03F	retrotransposon ty3-gypsy expressed	10	6.14948e-14	0.7	0	-
TAACSP3AShA_0015I08F	hypothetical protein [Paramecium tetraurelia strain d4-2]	1	0	0.46	0	-
TAACSP3AShA_0015I14F	ankyrin repeat	6	0	0.465	13	F:hydrolase activity; P:metabolic process; P:cellular cell wall organization; P:carbohydrate metabolic process; F:hydrolase activity, acting on glycosyl bonds; F:polygalacturonase activity; F:amino acid transmembrane transporter activity; P:amino acid transport; C:integral to membrane; C:membrane; P:amino acid transmembrane transport; P:transmembrane transport; P:transport
TAACSP3AShA_0015I14R	hypothetical protein CHLREDRAFT_124335 [Chlamydomonas reinhardtii]	3	0	0.393333	0	-
TAACSP3AShA_0015I17R	thyroid hormone receptor interactor 6	3	0	0.476667	0	-
TAACSP3AShA_0015I22F	transitional endoplasmic reticulum atpase	10	2.46863e-89	0.919	13	C:cell wall; C:nucleolus; F:identical protein binding; P:cell division; P:pollen tube growth; F:ATPase activity; C:spindle; C:nuclear envelope; P:pollen germination; P:response to cadmium ion; C:cytosolic ribosome; C:phragmoplast; C:plasma membrane	-
TAACSP3AShA_0015I23F	cell differentiation protein rcd1	10	7.52422e-14	0.997	0	-
TAACSP3AShA_0015J06F	cholesterol transport protein	2	0	0.55	3	C:integral to membrane; C:membrane; F:hedgehog receptor activity
TAACSP3AShA_0015J07F	receptor-like protein kinase	10	3.80238e-126	0.844	6	C:cytoplasmic membrane-bounded vesicle; P:protein amino acid phosphorylation; F:ATP binding; C:membrane; F:protein serine/threonine kinase activity; C:mitochondrion	EC:2.7.11.0
TAACSP3AShA_0015J08R	zinc knuckle domain-containing protein	7	0	0.467143	0	-
TAACSP3AShA_0015J16F	retrotransposon unclassified	10	0	0.79	0	-
TAACSP3AShA_0015J17F	protein serine threonine phosphatase	5	0	0.474	4	F:ATP binding; P:metabolic process; F:catalytic activity; F:phosphoprotein phosphatase activity
TAACSP3AShA_0015J22R	hypothetical protein SORBIDRAFT_08g014350 [Sorghum bicolor]	1	0	0.4	0	-
TAACSP3AShA_0015J23F	ataxin-2-like isoform 3	4	0	0.46	0	-
TAACSP3AShA_0015K11R	hypothetical protein OsI_17181 [Oryza sativa Indica Group]	10	0	0.573	0	-
TAACSP3AShA_0015K23F	hypothetical protein TTHERM_00478070 [Tetrahymena thermophila]	1	0	0.5	0	-
TAACSP3AShA_0015K23R	gtp-binding protein yptm2	10	3.4244e-23	0.622	1	C:cytoplasmic membrane-bounded vesicle	-
TAACSP3AShA_0015L04F	phd-finger domain-containing protein	7	0	0.494286	3	F:metal ion binding; F:zinc ion binding; F:DNA binding
TAACSP3AShA_0015L17R	32 kda protein	10	0	0.766	0	-
TAACSP3AShA_0015L22R	chloride channel protein	1	0	0.38	0	-
TAACSP3AShA_0015L23R	dna binding excisionase family	3	0	0.47	0	-
TAACSP3AShA_0015M15F	cre-mes-4 protein	4	0	0.5025	6	F:methyltransferase activity; F:transferase activity; F:histone-lysine N-methyltransferase activity; P:methylation; C:nucleus; P:histone lysine methylation
TAACSP3AShA_0015M18R	zinc knuckle family expressed	10	9.31642e-11	0.61	0	-
TAACSP3AShA_0015M24R	trna u-34 5-methylaminomethyl-2-thiouridine biosynthesis protein protein	1	0	0.52	0	-
TAACSP3AShA_0015N02F	ydr135cp-like protein	7	0	0.48	0	-
TAACSP3AShA_0015N04R	sodium proton antiporter	3	0	0.463333	0	-
TAACSP3AShA_0015N12R	hypothetical protein TGME49_113850 [Toxoplasma gondii ME49]	1	0	0.53	0	-
TAACSP3AShA_0015O03R	hypothetical protein OsJ_16967 [Oryza sativa Japonica Group]	10	0	0.588	1	C:mitochondrion
TAACSP3AShA_0015O14F	alpha-expansin 24	10	0	0.784	1	C:cytoplasmic membrane-bounded vesicle	-
TAACSP3AShA_0015O15F	importin-beta n-terminal domain containing expressed	10	0	0.613	3	F:binding; P:intracellular protein transport; F:protein transporter activity
TAACSP3AShA_0015P21R	salivary gland secretion 1	5	0	0.51	0	-
TAACSP3AShA_0020A04F	5-hydroxytryptamine receptor 1e-like	6	0	0.456667	0	-
TAACSP3AShA_0020A04R	licd family protein	1	0	0.51	0	-
TAACSP3AShA_0020A05R	1 voltage-gated delayed rectifier potassium partial	1	0	0.42	16	F:ion channel activity; F:voltage-gated ion channel activity; C:integral to membrane; ; C:membrane; P:potassium ion transport; F:potassium channel activity; P:ion transport; P:transport; P:regulation of ion transmembrane transport; C:cytoplasmic vesicle membrane; C:cytoplasmic vesicle; C:voltage-gated potassium channel complex; P:transmembrane transport; F:voltage-gated potassium channel activity…
TAACSP3AShA_0020A06R	n-glycosylase dna lyase	1	0	0.48	8	P:base-excision repair; P:DNA repair; F:damaged DNA binding; F:oxidized purine base lesion DNA N-glycosylase activity; P:nucleotide-excision repair; F:catalytic activity; F:lyase activity; F:DNA binding
TAACSP3AShA_0020B20F	protein kinase subdomain-containing protein	3	0	0.49	0	-
TAACSP3AShA_0020C01F	cytochrome class i	10	0	0.371	8	F:heme binding; F:electron carrier activity; F:iron ion binding; C:membrane; F:oxidoreductase activity, acting on CH-OH group of donors; P:oxidation reduction; F:gluconate 2-dehydrogenase (acceptor) activity; F:oxidoreductase activity
TAACSP3AShA_0020C01R	anaerobic dimethyl sulfoxide a family	10	9.02626e-48	0.48	7	P:oxidation reduction; F:binding; F:oxidoreductase activity; F:electron carrier activity; F:molybdenum ion binding; F:4 iron, 4 sulfur cluster binding; F:trimethylamine-N-oxide reductase (cytochrome c) activity
TAACSP3AShA_0020C04R	retrotransposon unclassified	10	3.35081e-19	0.804	0	-
TAACSP3AShA_0020C08F	rhs yd repeat-containing protein	3	0	0.51	3	P:lipid metabolic process; F:hydrolase activity; F:triglyceride lipase activity
TAACSP3AShA_0020C24R	pleckstrin homology domain family a member 6	8	0	0.43875	0	-
TAACSP3AShA_0020D02R	retrotransposon line subclass	6	1.36137e-11	0.581667	0	-
TAACSP3AShA_0020D03R	hypothetical protein GOX2626 [Gluconobacter oxydans 621H]	7	0	0.531429	0	-
TAACSP3AShA_0020D14F	hypothetical protein Msil_1462 [Methylocella silvestris BL2]	1	0	0.57	0	-
TAACSP3AShA_0020D15R	septation protein sun4	6	0	0.43	0	-
TAACSP3AShA_0020D16R	scavenger receptor class f member 2-like	5	0	0.448	0	-
TAACSP3AShA_0020D17F	fructosamine kinase family protein	10	0	0.758	4	F:kinase activity; P:phosphorylation; C:mitochondrion; C:chloroplast	-
TAACSP3AShA_0020D18F	poly -hydroxyalkanoic acid class i	2	0	0.45	3	P:poly-hydroxybutyrate biosynthetic process; C:cytoplasm; F:acyltransferase activity
TAACSP3AShA_0020D20R	gag-pol polyprotein	1	3.8371e-34	0.92	0	-
TAACSP3AShA_0020E09F	nadh dehydrogenase subunit 4	3	0	0.546667	3	P:cellular metabolic process; C:cell part; F:catalytic activity	-
TAACSP3AShA_0020F06F	proteoglycan-4 precursor	1	0	0.4	0	-
TAACSP3AShA_0020F09R	rieske-type iron-sulfur cluster-binding protein	2	0	0.47	0	-
TAACSP3AShA_0020F10F	glycosyl group 1 family protein	10	0	0.51	3	P:biosynthetic process; F:transferase activity; F:transferase activity, transferring glycosyl groups
TAACSP3AShA_0020F10R	rna polymerase sigma factor	10	1.56612e-23	0.568	5	P:regulation of transcription, DNA-dependent; P:transcription initiation; F:sigma factor activity; F:DNA binding; F:transcription factor activity
TAACSP3AShA_0020F15R	proteophosphoglycan ppg4	5	1.42752e-48	0.514	0	-
TAACSP3AShA_0020F17R	cytochrome oxidase subunit ii	6	0	0.51	1	P:biosynthetic process
TAACSP3AShA_0020F23F	aldehyde dehydrogenase	5	0	0.762	2	P:oxidation reduction; F:aldehyde dehydrogenase (NAD) activity	EC:1.2.1.3
TAACSP3AShA_0020F23R	carbamoyl-phosphate small subunit	10	7.98534e-36	0.864	5	P:arginine biosynthetic process; P:glutamine metabolic process; F:ATP binding; F:carbamoyl-phosphate synthase (glutamine-hydrolyzing) activity; P:pyrimidine nucleotide biosynthetic process	EC:6.3.5.5
TAACSP3AShA_0020G01R	cyclic nucleotide-regulated ion channel protein	5	0	0.43	7	C:membrane; P:transmembrane transport; P:potassium ion transport; F:calmodulin binding; P:ion transport; F:ion channel activity; F:cyclic nucleotide binding
TAACSP3AShA_0020G02R	dna topoisomerase i subunit omega	6	0	0.505	1	F:binding	-
TAACSP3AShA_0020G03R	btb domain and ankyrin repeat	3	0	0.466667	0	-
TAACSP3AShA_0020G04F	hypothetical protein CBG_27239 [Caenorhabditis briggsae AF16]	1	0	0.51	0	-
TAACSP3AShA_0020G04R	hypothetical protein CLUG_03625 [Clavispora lusitaniae ATCC 42720]	2	0	0.535	9	F:ligase activity; P:tRNA aminoacylation for protein translation; P:arginyl-tRNA aminoacylation; F:nucleotide binding; C:cytoplasm; P:translation; F:ATP binding; F:arginine-tRNA ligase activity; F:aminoacyl-tRNA ligase activity
TAACSP3AShA_0020G21F	gag-pol polyprotein	10	1.64763e-50	0.486	0	-
TAACSP3AShA_0020H04F	possible prolyl oligopeptidase	1	0	0.44	0	-
TAACSP3AShA_0020H07R	hypothetical protein Avin_25900 [Azotobacter vinelandii DJ]	1	0	0.44	3	C:integral to membrane; C:membrane; C:plasma membrane
TAACSP3AShA_0020H21F	camp independent regulatory protein	5	0	0.44	6	P:regulation of transcription, DNA-dependent; P:transcription, DNA-dependent; F:zinc ion binding; F:transcription factor activity; C:nucleus; F:metal ion binding
TAACSP3AShA_0020I10R	verticillium wilt disease resistance	10	0	0.51	0	-
TAACSP3AShA_0020I14R	retrotransposon expressed	3	4.08249e-07	0.58	0	-
TAACSP3AShA_0020I15R	penicillin-binding protein	8	0	0.485	4	F:RNA binding; F:nucleic acid binding; F:nucleotide binding; P:RNA processing
TAACSP3AShA_0020I16R	unnamed protein product [Tetraodon nigroviridis]	2	0	0.425	0	-
TAACSP3AShA_0020I18R	olfactory receptor 934	9	0	0.572222	5	F:olfactory receptor activity; P:sensory perception of smell; C:integral to membrane; P:signal transduction; P:G-protein coupled receptor protein signaling pathway
TAACSP3AShA_0020I19F	isoleucyl-trna synthetase	7	1.18483e-50	0.43	11	F:ligase activity; P:tRNA aminoacylation for protein translation; F:nucleotide binding; C:cytoplasm; P:translation; F:zinc ion binding; F:isoleucine-tRNA ligase activity; F:ATP binding; P:isoleucyl-tRNA aminoacylation; F:aminoacyl-tRNA ligase activity; F:metal ion binding
TAACSP3AShA_0020I19R	atpase	10	1.08252e-56	0.826	0	-
TAACSP3AShA_0020I24R	diphosphonucleotide phosphatase1	10	0	0.559	0	-
TAACSP3AShA_0020J03F	serine threonine protein kinase	3	0	0.41	0	-
TAACSP3AShA_0020J05F	trna-guanine transglycosylase family protein	3	0	0.55	4	F:queuine tRNA-ribosyltransferase activity; P:tRNA modification; F:transferase activity; P:queuosine biosynthetic process
TAACSP3AShA_0020J06F	nad binding 3-hydroxyacyl- dehydrogenase	6	0	0.416667	5	F:nucleic acid binding; F:helicase activity; F:ATP binding; F:hydrolase activity; F:ATP-dependent helicase activity
TAACSP3AShA_0020J06R	thiamine-phosphate pyrophosphorylase	10	1.67458e-73	0.773	3	F:metal ion binding; P:thiamin biosynthetic process; F:thiamin-phosphate diphosphorylase activity	EC:2.5.1.3
TAACSP3AShA_0020J13F	protein kinase	10	0	0.447	7	F:kinase activity; F:protein kinase activity; F:ATP binding; F:binding; F:transferase activity; P:protein amino acid phosphorylation; F:protein serine/threonine kinase activity
TAACSP3AShA_0020J18F	myostatin	9	0	0.491111	3	P:muscle organ development; P:growth; P:negative regulation of biological process	-
TAACSP3AShA_0020J19F	PREDICTED: hypothetical protein [Vitis vinifera]	10	1.8425e-13	0.587	0	-
TAACSP3AShA_0020J23F	retrotransposon ty3-gypsy subclass	4	9.78219e-10	0.5925	0	-
TAACSP3AShA_0020K11R	androgen-induced gene 1 isoform 3	6	0	0.468333	0	-
TAACSP3AShA_0020K12F	serine threonine-protein kinase sck1	3	0	0.463333	1	F:binding	-
TAACSP3AShA_0020K13F	hypothetical protein [Plasmodium yoelii yoelii str. 17XNL]	2	0	0.475	0	-
TAACSP3AShA_0020K23R	large tegument protein	10	0	0.496	2	F:cysteine-type endopeptidase activity; F:omega peptidase activity
TAACSP3AShA_0020L04R	hypothetical protein [Oryza sativa Japonica Group]	9	0	0.474444	0	-
TAACSP3AShA_0020L06F	GF16159 [Drosophila ananassae]	1	0	0.42	4	C:membrane; P:transmembrane transport; P:transport; F:transporter activity
TAACSP3AShA_0020L09R	mediator complex subunit 15	8	0	0.44	4	F:RNA polymerase II transcription mediator activity; C:mediator complex; P:regulation of transcription from RNA polymerase II promoter; P:transcription initiation from RNA polymerase II promoter
TAACSP3AShA_0020L10R	regulator of g-protein signaling 3	3	0	0.466667	6	C:cytoplasm; F:signal transducer activity; C:membrane; P:signal transduction; P:negative regulation of signal transduction; C:nucleus
TAACSP3AShA_0020L17F	hypothetical protein NEQ211 [Nanoarchaeum equitans Kin4-M]	1	0	0.53	9	P:alanyl-tRNA aminoacylation; F:nucleic acid binding; F:nucleotide binding; C:cytoplasm; P:translation; F:ATP binding; F:alanine-tRNA ligase activity; F:ligase activity, forming aminoacyl-tRNA and related compounds; P:tRNA aminoacylation
TAACSP3AShA_0020L19F	rna apurinic site specific lyase	10	4.21424e-21	0.445	0	-
TAACSP3AShA_0020L23F	predicted protein [Nematostella vectensis]	1	0	0.47	0	-
TAACSP3AShA_0020L24R	protein	9	0	0.434444	5	C:integral to membrane; C:membrane; P:transport; P:protein transport; F:protein transporter activity
TAACSP3AShA_0020M01F	ribosomal protein l22	3	0	0.533333	8	F:structural constituent of ribosome; F:RNA binding; P:translation; C:large ribosomal subunit; C:ribonucleoprotein complex; C:ribosome; F:rRNA binding; C:intracellular
TAACSP3AShA_0020M06R	proline-rich protein 14-like	3	0	0.46	0	-
TAACSP3AShA_0020M11F	37s ribosomal protein rsm22	4	0	0.51	0	-
TAACSP3AShA_0020M12R	transposon mutator sub-class	10	4.38198e-14	0.57	0	-
TAACSP3AShA_0020M14F	retrotransposon unclassified	10	3.91183e-52	0.583	0	-
TAACSP3AShA_0020M16R	stage iii sporulation protein af	7	0	0.505714	4	C:integral to membrane; P:sporulation resulting in formation of a cellular spore; C:membrane; C:plasma membrane
TAACSP3AShA_0020N02R	hypothetical protein Bm1_46195 [Brugia malayi]	1	0	0.53	0	-
TAACSP3AShA_0020N04F	t-cell surface glycoprotein cd4-like	4	0	0.48	0	-
TAACSP3AShA_0020N04R	hypothetical protein SORBIDRAFT_01g045410 [Sorghum bicolor]	10	0	0.621	1	C:plastid	-
TAACSP3AShA_0020N06F	hypothetical protein [Oryza sativa Japonica Group]	4	0	0.5125	0	-
TAACSP3AShA_0020N07R	hypothetical protein FB2170_03985 [Maribacter sp. HTCC2170]	2	0	0.47	2	F:hydrolase activity, acting on carbon-nitrogen (but not peptide) bonds, in linear amidines; C:cytoplasm
TAACSP3AShA_0020O05F	gag-pol polyprotein	1	2.7037e-07	0.53	0	-
TAACSP3AShA_0020O05R	hypothetical protein OsJ_13838 [Oryza sativa Japonica Group]	3	2.06607e-08	0.62	0	-
TAACSP3AShA_0020O08R	transcriptional family	8	0	0.455	0	-
TAACSP3AShA_0020O10R	abc multidrug	10	0	0.449	10	F:ATPase activity, coupled to transmembrane movement of substances; C:integral to membrane; P:transport; F:nucleotide binding; P:ATP catabolic process; F:nucleoside-triphosphatase activity; F:ATP binding; F:ATPase activity; P:transmembrane transport; P:spore germination
TAACSP3AShA_0020O11F	protein kinase	2	0	0.425	0	-
TAACSP3AShA_0020O19R	ribosomal rna apurinic site specific lyase	10	0	0.487	0	-
TAACSP3AShA_0020P01F	outer membrane insertion signal domain protein	5	0	0.458	0	-
TAACSP3AShA_0020P13R	predicted protein [Hordeum vulgare subsp. vulgare]	2	3.0404e-10	0.705	0	-
TAACSP3AShA_0020P18F	ac122147_18 non-ltr retroelement reverse transcriptase	10	0	0.552	0	-
TAACSP3AShA_0020P19R	dead deah box helicase-like protein	9	0	0.485556	2	P:nervous system development; F:nucleoside-triphosphatase activity
TAACSP3AShA_0025A10R	predicted protein [Nematostella vectensis]	2	0	0.455	0	-
TAACSP3AShA_0025A18R	retrotransposon line subclass	10	4.08096e-60	0.643	0	-
TAACSP3AShA_0025A24FC	integral membrane protein	5	0	0.526	0	-
TAACSP3AShA_0025B02R	retrotransposon protein	10	8.08998e-18	0.693	0	-
TAACSP3AShA_0025B09FC	heterodisulfide transmembrane	5	0	0.48	5	P:oxidation reduction; F:electron carrier activity; F:oxidoreductase activity; C:integral to membrane; F:iron-sulfur cluster binding
TAACSP3AShA_0025B14F	leucine rich	6	0	0.795	0	-
TAACSP3AShA_0025B14FC	leucine rich repeat family expressed	10	0	0.758	0	-
TAACSP3AShA_0025B14R	50s ribosomal protein l2	7	0	0.49	1	F:binding	-
TAACSP3AShA_0025B20FC	peptidase calpain	4	0	0.495	3	P:proteolysis; F:calcium-dependent cysteine-type endopeptidase activity; C:intracellular
TAACSP3AShA_0025C10R	sodium-dependent phosphate transporter	3	0	0.473333	1	P:transmembrane transport
TAACSP3AShA_0025C13FC	glycerate kinase	1	0	0.47	3	F:glycerate kinase activity; F:kinase activity; P:organic acid phosphorylation
TAACSP3AShA_0025C13R	protein kinase xa21	10	5.49162e-87	0.713	0	-
TAACSP3AShA_0025C14R	phosphoglycerate mutase 1	7	0	0.505714	6	F:receptor activity; C:membrane; C:cell outer membrane; P:transport; C:plasma membrane; F:transporter activity
TAACSP3AShA_0025C16FC	chromosome segregation protein smc	10	0	0.54	3	C:chromosome; F:ATP binding; P:chromosome organization
TAACSP3AShA_0025C19R	ufc1_brafl ame: full=ubiquitin-fold modifier-conjugating enzyme 1 ame: full=ufm1-conjugating enzyme 1	3	0	0.47	0	-
TAACSP3AShA_0025C20R	retrotransposon unclassified	10	3.11223e-11	0.471	0	-
TAACSP3AShA_0025C21R	methyl-accepting chemotaxis sensory transducer	1	0	0.44	0	-
TAACSP3AShA_0025C23R	mitochondrial-processing peptidase alpha subunit	10	0	0.827	1	C:mitochondrion	-
TAACSP3AShA_0025D04FC	ubiquitin carboxyl-terminal hydrolase a	3	0	0.493333	10	F:metal ion binding; F:hydrolase activity; F:cysteine-type peptidase activity; F:zinc ion binding; F:peptidase activity; F:ubiquitin thiolesterase activity; F:omega peptidase activity; P:ubiquitin-dependent protein catabolic process; P:DNA modification; F:DNA binding
TAACSP3AShA_0025D05R	predicted protein [Micromonas sp. RCC299]	3	0	0.52	0	-
TAACSP3AShA_0025D06FC	guanine nucleotide exchange factor dbs	5	0	0.494	0	-
TAACSP3AShA_0025D07R	GI21391 [Drosophila mojavensis]	4	0	0.4525	0	-
TAACSP3AShA_0025D08F	single-stranded-dna-specific exonuclease	2	0	0.455	7	F:nucleic acid binding; F:exonuclease activity; P:DNA repair; F:hydrolase activity; P:DNA recombination; F:manganese ion binding; F:5'-3' exonuclease activity
TAACSP3AShA_0025D09F	nitrate reductase molybdenum cofactor assembly chaperone	1	0	0.46	0	-
TAACSP3AShA_0025D10R	phd finger domain protein	3	0	0.396667	0	-
TAACSP3AShA_0025D12FC	ubiquitin thiolesterase	2	0	0.46	0	-
TAACSP3AShA_0025D15F	retrotransposon unclassified	10	2.62776e-38	0.799	0	-
TAACSP3AShA_0025D15FC	histone h3 methyltransferase subunit cps60 ash2 bre2	7	0	0.535714	12	F:sugar:hydrogen symporter activity; C:integral to membrane; C:membrane; P:carbohydrate transport; C:Golgi membrane; P:transport; F:nucleotide-sugar transmembrane transporter activity; P:nucleotide-sugar transport; F:binding; F:methyltransferase activity; F:transferase activity; P:methylation
TAACSP3AShA_0025D18FC	chromosome 12 open reading frame 61	10	0	0.429	5	F:zinc ion binding; F:ATP binding; F:protein kinase activity; F:nucleotide binding; P:protein amino acid phosphorylation
TAACSP3AShA_0025D21R	brca1 interacting protein c-terminal helicase 1	5	1.11757e-08	0.934	0	-
TAACSP3AShA_0025E03FC	type iii effector 1	9	0	0.388889	1	P:modification by symbiont of host morphology or physiology	-
TAACSP3AShA_0025E08FC	CYP84A14v1 [Nicotiana tabacum]	2	0	0.44	0	-
TAACSP3AShA_0025E09F	adrenomedullin receptor	6	0	0.47	7	F:transmembrane receptor activity; F:adrenomedullin receptor activity; P:response to hypoxia; C:integral to membrane; F:G-protein coupled receptor activity; P:cell surface receptor linked signaling pathway; C:plasma membrane
TAACSP3AShA_0025E09FC	adrenomedullin receptor	4	0	0.4625	7	F:transmembrane receptor activity; F:adrenomedullin receptor activity; P:response to hypoxia; C:integral to membrane; F:G-protein coupled receptor activity; P:cell surface receptor linked signaling pathway; C:plasma membrane
TAACSP3AShA_0025E09R	flagellar m-ring protein	5	0	0.458	4	C:flagellum; C:bacterial-type flagellum basal body, MS ring; F:motor activity; P:ciliary or flagellar motility
TAACSP3AShA_0025E13FC	hypothetical protein BRAFLDRAFT_229448 [Branchiostoma floridae]	3	0	0.43	0	-
TAACSP3AShA_0025E17FC	extracellular solute-binding protein family 1	6	0	0.46	16	F:transporter activity; P:transport; F:nucleobase transmembrane transporter activity; P:nucleobase transport; C:membrane; P:transmembrane transport; P:nucleobase, nucleoside, nucleotide and nucleic acid transport; F:nucleic acid binding; F:N-methyltransferase activity; P:DNA methylation; F:methyltransferase activity; F:site-specific DNA-methyltransferase (adenine-specific) activity; P:DNA methyla…
TAACSP3AShA_0025E21R	hypothetical protein OsJ_13713 [Oryza sativa Japonica Group]	10	1.9785e-10	0.483	2	C:cytoplasmic membrane-bounded vesicle; C:membrane
TAACSP3AShA_0025F03R	cell wall-associated hydrolase	10	1.42847e-31	0.582	1	F:hydrolase activity
TAACSP3AShA_0025F07FC	retrotransposon line subclass	10	2.64167e-15	0.487	0	-
TAACSP3AShA_0025F11FC	nelfa_drome ame: full=negative elongation factor a	5	0	0.502	0	-
TAACSP3AShA_0025F19R	hect domain and rld 4	8	0	0.50875	9	F:ATP binding; F:microtubule motor activity; P:microtubule-based movement; F:molecular_function; C:membrane; P:biological_process; C:cellular_component; F:zinc ion binding; C:intracellular
TAACSP3AShA_0025G13F	primosomal protein n	1	0	0.42	0	-
TAACSP3AShA_0025G14FC	Pc12g11210 [Penicillium chrysogenum Wisconsin 54-1255]	1	0	0.45	2	F:metal ion binding; F:zinc ion binding
TAACSP3AShA_0025G16FC	GK24320 [Drosophila willistoni]	1	0	0.44	0	-
TAACSP3AShA_0025G24R	retrotransposon unclassified	10	2.78495e-20	0.579	0	-
TAACSP3AShA_0025H06R	nemo-like kinase	2	0	0.475	5	P:regulation of transcription, DNA-dependent; F:signal transducer activity; C:integral to membrane; C:membrane; P:signal transduction
TAACSP3AShA_0025H14FC	zinc finger lsd1 subclass family protein	1	0	0.5	0	-
TAACSP3AShA_0025H17FC	cytochrome oxidase subunit i	2	0	0.505	0	-
TAACSP3AShA_0025H22R	ribonuclease r	5	0	0.488	6	C:integral to membrane; C:membrane; P:transmembrane transport; P:ion transport; F:ion channel activity; P:transport
TAACSP3AShA_0025H23FC	odorant receptor 9	5	0	0.45	2	P:proteolysis; F:serine-type peptidase activity
TAACSP3AShA_0025I08R	hypothetical protein AURANDRAFT_64727 [Aureococcus anophagefferens]	1	0	0.46	0	-
TAACSP3AShA_0025I09R	predicted protein [Nectria haematococca mpVI 77-13-4]	2	0	0.525	1	F:inositol or phosphatidylinositol phosphatase activity
TAACSP3AShA_0025I10FC	hypothetical protein [Trypanosoma cruzi strain CL Brener]	2	0	0.465	0	-
TAACSP3AShA_0025I11F	predicted protein [Laccaria bicolor S238N-H82]	3	0	0.54	0	-
TAACSP3AShA_0025I17F	26s proteasome subunit rpn6a	10	6.21121e-24	1	0	-
TAACSP3AShA_0025I17FC	26s proteasome non-atpase regulatory subunit 11	10	7.94741e-68	0.874	0	-
TAACSP3AShA_0025J03R	pe-pgrs family protein	10	0	0.421	7	C:spliceosomal complex; F:binding; C:cytoplasm; P:RNA metabolic process; P:RNA splicing; P:mRNA processing; C:nucleus
TAACSP3AShA_0025J13R	alpha beta hydrolase superfamily protein	3	0	0.443333	0	-
TAACSP3AShA_0025J16FC	low quality protein: protein unc-93 homolog b1-like	10	0	0.55	4	P:toll-like receptor 9 signaling pathway; P:toll-like receptor 3 signaling pathway; P:toll-like receptor 7 signaling pathway; C:endoplasmic reticulum	-
TAACSP3AShA_0025J18FC	ww domain-binding protein 11	7	0	0.501429	9	F:pyridoxal phosphate binding; P:biosynthetic process; F:transcription factor activity; F:DNA binding; F:catalytic activity; P:regulation of transcription, DNA-dependent; C:intracellular; P:transcription, DNA-dependent; F:transferase activity, transferring nitrogenous groups
TAACSP3AShA_0025J21R	delta-1-pyrroline-5-carboxylate dehydrogenase	6	0	0.491667	3	F:heme binding; F:electron carrier activity; F:iron ion binding
TAACSP3AShA_0025K16R	cxxc-rich protein	4	0	0.4875	10	C:integral to membrane; C:membrane; P:protein amino acid phosphorylation; F:ATP binding; P:neural tube closure; F:protein tyrosine kinase activity; P:establishment of epithelial cell apical/basal polarity; F:receptor activity; F:transferase activity, transferring phosphorus-containing groups; P:cell adhesion
TAACSP3AShA_0025K17R	ac084762_7 zinc finger protein	1	5.20685e-07	0.45	0	-
TAACSP3AShA_0025K19R	ac084762_7 zinc finger protein	1	5.42936e-07	0.45	0	-
TAACSP3AShA_0025L08R	formate alpha subunit	6	0	0.49	10	F:electron carrier activity; P:oxidation reduction; F:oxidoreductase activity; F:iron-sulfur cluster binding; P:formate metabolic process; F:molybdenum ion binding; F:metal ion binding; C:formate dehydrogenase complex; F:binding; F:formate dehydrogenase activity
TAACSP3AShA_0025L10R	zinc finger protein 385c-like	9	0	0.513333	5	F:nucleic acid binding; F:metal ion binding; F:zinc ion binding; C:nucleus; C:intracellular
TAACSP3AShA_0025L19R	httm domain protein	4	0	0.4575	3	P:regulation of transcription, DNA-dependent; P:two-component signal transduction system (phosphorelay); F:two-component response regulator activity
TAACSP3AShA_0025L22R	heavy polypeptide 14	3	0	0.456667	1	C:cell part	-
TAACSP3AShA_0025M01FC	two-component system sensor histidine kinase response	6	0	0.428333	3	P:oxidation reduction; F:catalytic activity; F:FAD binding
TAACSP3AShA_0025M02FC	acyl- dehydrogenase domain-containing protein	1	0	0.46	2	P:oxidation reduction; F:oxidoreductase activity, acting on the CH-CH group of donors
TAACSP3AShA_0025M02R	proline-rich protein subfamily 1	8	0	0.51875	0	-
TAACSP3AShA_0025M07R	Peml [Marmota monax]	2	0	0.445	0	-
TAACSP3AShA_0025M12FC	plastidic alpha -glucan phosphorylase	9	0	0.425556	0	-
TAACSP3AShA_0025N13FC	probable oligopeptide abc atp-binding component abc transporter protein	2	0	0.545	0	-
TAACSP3AShA_0025N16R	zinc abc inner membrane permease protein	3	0	0.483333	4	P:cyclic nucleotide biosynthetic process; ; F:phosphorus-oxygen lyase activity; C:membrane
TAACSP3AShA_0025N18R	PREDICTED: similar to BcDNA.GH10646 [Strongylocentrotus purpuratus]	2	0	0.45	0	-
TAACSP3AShA_0025N19FC	giy-yig catalytic domain containing protein	5	0	0.412	18	F:NAD or NADH binding; C:membrane; F:electron carrier activity; F:oxidoreductase activity, acting on NADH or NADPH; F:4 iron, 4 sulfur cluster binding; P:oxidation reduction; F:oxidoreductase activity; F:iron-sulfur cluster binding; F:FMN binding; P:DNA recombination; C:nucleus; F:hydrolase activity; P:response to DNA damage stimulus; P:DNA repair; C:intracellular; F:metal ion binding; F:endonucl…
TAACSP3AShA_0025O09R	gag-pol polyprotein	1	1.63243e-08	0.65	0	-
TAACSP3AShA_0025P08F	connector enhancer of kinase suppressor of ras 1-like	3	0	0.553333	5	F:nucleotidyltransferase activity; F:transferase activity; P:transcription, DNA-dependent; F:DNA-directed RNA polymerase activity; F:DNA binding
TAACSP3AShA_0030A10R	Os12g0617001 [Oryza sativa Japonica Group]	10	2.20429e-08	0.815	0	-
TAACSP3AShA_0030A16F	hypothetical protein SNOG_03287 [Phaeosphaeria nodorum SN15]	2	0	0.465	0	-
TAACSP3AShA_0030A19R	cpa2 family monovalent cation:proton (h+) antiporter-2	10	0	0.586	1	P:transport	-
TAACSP3AShA_0030B02F	monosaccharide transporter	7	0	0.492857	6	F:substrate-specific transmembrane transporter activity; C:integral to membrane; C:membrane; P:transmembrane transport; F:transporter activity; P:transport
TAACSP3AShA_0030B18R	degv family protein	1	0	0.54	0	-
TAACSP3AShA_0030B19R	hypothetical protein VITISV_043797 [Vitis vinifera]	2	0	0.505	0	-
TAACSP3AShA_0030B20F	histidinol-phosphate aminotransferase	6	0	0.468333	1	F:catalytic activity	-
TAACSP3AShA_0030B22R	family edd domain-containing protein	4	0	0.51	6	F:metal ion binding; P:pyrimidine nucleotide biosynthetic process; F:hydrolase activity, acting on carbon-nitrogen (but not peptide) bonds, in cyclic amides; F:hydrolase activity, acting on carbon-nitrogen (but not peptide) bonds; F:hydrolase activity; F:dihydroorotase activity
TAACSP3AShA_0030C11F	tyrosine kinase	2	0	0.435	0	-
TAACSP3AShA_0030C13F	nadh dehydrogenase subunit 4	2	0	0.45	0	-
TAACSP3AShA_0030C15F	response regulator	6	0	0.358333	3	P:regulation of transcription, DNA-dependent; P:two-component signal transduction system (phosphorelay); F:two-component response regulator activity
TAACSP3AShA_0030C18F	selenium binding protein	10	0	0.758	0	-
TAACSP3AShA_0030C19R	translation initiation factor if-2	9	0	0.434444	10	C:plastid; P:GTP catabolic process; P:translational initiation; F:nucleotide binding; C:cytoplasm; P:translation; F:GTP binding; C:intracellular; F:translation initiation factor activity; F:GTPase activity
TAACSP3AShA_0030C20F	hypothetical protein OsI_24695 [Oryza sativa Indica Group]	10	1.64051e-19	0.631	0	-
TAACSP3AShA_0030C21F	s-antigen protein	4	0	0.4525	10	C:cell junction; C:microtubule; C:cytoplasm; F:microtubule minus-end binding; P:zonula adherens maintenance; C:zonula adherens; P:epithelial cell-cell adhesion; P:regulation of microtubule cytoskeleton organization; F:protein binding; C:cytoskeleton
TAACSP3AShA_0030C24R	polysaccharide transporter	7	0	0.458571	9	C:membrane; P:polysaccharide biosynthetic process; P:oxidation reduction; F:oxidoreductase activity; P:ATP synthesis coupled electron transport; F:NADH dehydrogenase (ubiquinone) activity; F:NADH dehydrogenase (quinone) activity; P:proteolysis; F:serine-type endopeptidase activity
TAACSP3AShA_0030D01R	dna binding protein	5	0	0.532	2	F:metal ion binding; F:zinc ion binding
TAACSP3AShA_0030D04R	hypothetical protein MuHV1_gp036 [Murid herpesvirus 1]	2	0	0.485	0	-
TAACSP3AShA_0030D08R	AAMYI [Ostreococcus tauri]	1	0	0.45	0	-
TAACSP3AShA_0030D12R	spore coat	10	0	0.538	0	-
TAACSP3AShA_0030D22F	hypothetical protein Bm1_11515 [Brugia malayi]	3	0	0.436667	0	-
TAACSP3AShA_0030E02F	cytochrome cd1-containing nitrite reductase	8	0	0.505	0	-
TAACSP3AShA_0030E03R	transcription factor	8	0	0.4725	2	P:cellular process; C:intracellular	-
TAACSP3AShA_0030E04R	lag1 longevity assurance-like protein 6	6	0	0.475	0	-
TAACSP3AShA_0030E06F	hypothetical protein pah_c050o030 [Parachlamydia acanthamoebae str. Hall's coccus]	2	0	0.47	0	-
TAACSP3AShA_0030E06R	hypothetical protein OsI_24695 [Oryza sativa Indica Group]	10	0	0.625	0	-
TAACSP3AShA_0030E23F	alpha- -mannosyltransferase alg2	2	0	0.485	0	-
TAACSP3AShA_0030E24R	hypothetical protein [Trichomonas vaginalis G3]	3	0	0.55	0	-
TAACSP3AShA_0030F03R	malate synthase	9	0	0.525556	2	P:carbohydrate metabolic process; F:polygalacturonase activity
TAACSP3AShA_0030F04R	rna apurinic site specific lyase	10	5.87633e-28	0.479	0	-
TAACSP3AShA_0030F14R	golden2-like transcription factor	9	0	0.438889	8	F:nucleic acid binding; F:metal ion binding; C:spliceosomal complex; P:RNA splicing; P:mRNA processing; F:zinc ion binding; C:intracellular; C:nucleus
TAACSP3AShA_0030G03R	glycoside hydrolase family 16 protein	1	0	0.48	0	-
TAACSP3AShA_0030G08F	e1-e2 atpase family protein	7	0	0.478571	6	F:ATP binding; F:protein kinase activity; F:nucleotide binding; P:protein amino acid phosphorylation; F:protein serine/threonine kinase activity; C:membrane
TAACSP3AShA_0030G14F	peptide abc atp-binding protein	10	0	0.425	11	F:molecular_function; P:biological_process; C:cellular_component; F:receptor activity; C:membrane; C:cell outer membrane; P:transport; C:plasma membrane; F:transporter activity; F:nucleic acid binding; F:zinc ion binding
TAACSP3AShA_0030G14R	siderophore transcription factor	8	0	0.42375	5	P:regulation of transcription, DNA-dependent; P:transcription, DNA-dependent; F:sequence-specific DNA binding; F:zinc ion binding; F:transcription factor activity
TAACSP3AShA_0030G19R	eif4g eukaryotic initiation factor nic domain containing protein	10	0	0.473	7	P:translational initiation; F:binding; F:translation initiation factor activity; P:RNA metabolic process; C:cytoplasm; P:microtubule cytoskeleton organization; F:microtubule binding
TAACSP3AShA_0030H04R	latrophilin cl-1-like gps domain containing protein	5	0	0.482	0	-
TAACSP3AShA_0030H05F	dna polymerase iii subunits gamma and tau	5	0	0.462	4	F:galactoside 2-alpha-L-fucosyltransferase activity; F:transferase activity; P:carbohydrate metabolic process; C:membrane
TAACSP3AShA_0030H06F	camp independent regulatory protein	2	0	0.47	0	-
TAACSP3AShA_0030H07R	predicted protein [Ajellomyces capsulatus H88]	4	0	0.45	0	-
TAACSP3AShA_0030H14R	substrate-binding protein transport system associated	6	0	0.435	0	-
TAACSP3AShA_0030H16F	zinc finger lsd1 subclass family protein	7	0	0.455714	3	F:hydrolase activity; P:metabolic process; F:catalytic activity
TAACSP3AShA_0030H21F	translation cell division protein pelota-like protein	4	0	0.445	6	F:metal ion binding; P:translation; C:cytoplasm; F:hydrolase activity; F:endonuclease activity; F:nuclease activity
TAACSP3AShA_0030I04F	erythrocyte membrane protein 1	2	0	0.495	0	-
TAACSP3AShA_0030I16F	hypothetical protein BRAFLDRAFT_86048 [Branchiostoma floridae]	1	0	0.47	2	F:extracellular matrix structural constituent; C:collagen
TAACSP3AShA_0030I16R	all-1 protein	8	0	0.50125	10	P:regulation of histone H3-K4 methylation; F:protein binding; F:methyltransferase activity; P:anterior/posterior pattern formation; P:embryonic hemopoiesis; P:negative regulation of cell proliferation; P:DNA methylation; C:nuclear part; P:positive regulation of transcription from RNA polymerase II promoter; F:chromatin binding	EC:2.1.1.0
TAACSP3AShA_0030I21F	bacterial pre-peptidase c-terminal domain family protein	6	0	0.46	6	F:RNA binding; F:adenosine deaminase activity; P:RNA processing; F:double-stranded RNA adenosine deaminase activity; F:double-stranded RNA binding; C:intracellular
TAACSP3AShA_0030J07R	hypothetical protein OsI_28985 [Oryza sativa Indica Group]	10	8.21412e-31	0.608	0	-
TAACSP3AShA_0030J14F	nac domain ipr003441	10	1.42369e-28	0.784	1	F:DNA binding
TAACSP3AShA_0030J19R	general amino acid permease	8	0	0.465	9	F:DNA binding; C:intracellular; F:amino acid transmembrane transporter activity; P:amino acid transport; C:integral to membrane; C:membrane; P:amino acid transmembrane transport; P:transmembrane transport; P:transport
TAACSP3AShA_0030J21R	s phase cyclin a-associated protein in the endoplasmic reticulum	2	0	0.485	0	-
TAACSP3AShA_0030J23R	predicted protein [Hordeum vulgare subsp. vulgare]	10	4.70629e-81	0.669	1	C:cytoplasmic membrane-bounded vesicle	-
TAACSP3AShA_0030J24F	unnamed protein product [Oikopleura dioica]	4	0	0.5575	0	-
TAACSP3AShA_0030K04F	temporarily assigned gene name family member (tag-276)	2	0	0.545	0	-
TAACSP3AShA_0030K05F	serine threonine-protein kinase	8	0	0.4475	5	F:kinase activity; F:protein kinase activity; F:ATP binding; P:protein amino acid phosphorylation; F:protein tyrosine kinase activity
TAACSP3AShA_0030K08R	syringomycin synthetase	10	0	0.38	6	F:cofactor binding; F:ligase activity; F:acyl carrier activity; P:metabolic process; F:catalytic activity; F:phosphopantetheine binding
TAACSP3AShA_0030K14F	proprotein convertase subtilisin kexin type 5	2	0	0.435	0	-
TAACSP3AShA_0030K14R	sigma54 specific transcriptional fis family	6	0	0.528333	0	-
TAACSP3AShA_0030K16F	AF126471_1Man26A [Cellulomonas fimi ATCC 484]	1	0	0.48	0	-
TAACSP3AShA_0030K19R	retrotransposon unclassified	10	5.54287e-29	0.47	0	-
TAACSP3AShA_0030K20F	zinc knuckle family expressed	10	4.30653e-13	0.52	0	-
TAACSP3AShA_0030L03R	integral membrane protein	5	0	0.448	0	-
TAACSP3AShA_0030L05R	ac122147_18 non-ltr retroelement reverse transcriptase	10	2.26673e-14	0.403	0	-
TAACSP3AShA_0030L15R	shikimate quinate 5-dehydrogenase	4	0	0.465	0	-
TAACSP3AShA_0030L17F	conserved plasmodium protein	5	0	0.492	1	C:mitochondrion
TAACSP3AShA_0030L18R	hypothetical protein BRAFLDRAFT_131390 [Branchiostoma floridae]	1	0	0.39	0	-
TAACSP3AShA_0030L20R	sh3 domain protein	10	0	0.395	0	-
TAACSP3AShA_0030L22F	nadh-quinone oxidoreductase subunit l	1	0	0.5	0	-
TAACSP3AShA_0030L23F	hypothetical protein PPL_10368 [Polysphondylium pallidum PN500]	2	0	0.45	0	-
TAACSP3AShA_0030M13F	Os04g0603800 [Oryza sativa Japonica Group]	2	3.28772e-08	0.59	1	C:mitochondrion
TAACSP3AShA_0030M24F	cre-brp-1 protein	7	0	0.395714	0	-
TAACSP3AShA_0030N02F	retrotransposon expressed	9	0	0.412222	0	-
TAACSP3AShA_0030N02R	armadillo beta-catenin plakoglobin	9	0	0.411111	3	F:transferase activity, transferring phosphorus-containing groups; P:metabolic process; C:membrane	-
TAACSP3AShA_0030N03F	myostatin, putative [Ixodes scapularis]	1	0	0.5	2	F:growth factor activity; P:growth
TAACSP3AShA_0030N11R	af466646_7 polyprotein	10	0	0.588	0	-
TAACSP3AShA_0030N15F	OSJNBa0053B21.3 [Oryza sativa Japonica Group]	2	0	0.52	0	-
TAACSP3AShA_0030N16F	hypothetical protein ATEG_00304 [Aspergillus terreus NIH2624]	2	0	0.535	9	F:ATPase activity, coupled to transmembrane movement of substances; C:integral to membrane; C:membrane; P:transport; F:nucleotide binding; P:ATP catabolic process; F:nucleoside-triphosphatase activity; F:ATP binding; F:ATPase activity
TAACSP3AShA_0030N17F	hypothetical protein [Triticum aestivum]	1	2.17431e-13	0.8	0	-
TAACSP3AShA_0030N19R	retrotransposon unclassified	10	4.00718e-40	0.615	0	-
TAACSP3AShA_0030N22F	gtp cyclohydrolase ii	5	0	0.494	1	F:transferase activity
TAACSP3AShA_0030O01R	transglutaminase-like protein	5	0	0.446	0	-
TAACSP3AShA_0030O03F	archaeal atpase family	6	0	0.495	13	F:binding; F:ATPase activity, coupled to transmembrane movement of substances; C:integral to membrane; F:2-alkenal reductase activity; P:transport; F:nucleotide binding; P:ATP catabolic process; F:nucleoside-triphosphatase activity; F:ATP binding; P:oxidation reduction; F:ATPase activity; F:oxidoreductase activity; P:transmembrane transport
TAACSP3AShA_0030O11R	replicase 1-like protein	2	0	0.46	0	-
TAACSP3AShA_0030O14R	hypothetical protein OsJ_08008 [Oryza sativa Japonica Group]	5	0	0.468	0	-
TAACSP3AShA_0030O18R	otogelin mlemp	3	0	0.403333	1	F:zinc ion binding
TAACSP3AShA_0030O19F	novel protein vertebrate transmembrane 4 superfamily member 1	2	0	0.465	0	-
TAACSP3AShA_0030O23R	hypothetical protein SORBIDRAFT_04g031480 [Sorghum bicolor]	1	6.7056e-11	0.49	0	-
TAACSP3AShA_0030P03R	b-cell translocation protein partial	1	0	0.53	0	-
TAACSP3AShA_0030P12R	hypothetical protein OsJ_08884 [Oryza sativa Japonica Group]	2	0	0.455	1	F:DNA binding
TAACSP3AShA_0035A01F	conserved hypothetical protein [Clostridium botulinum E1 str. 'BoNT E Beluga']	2	0	0.53	0	-
TAACSP3AShA_0035A05F	unnamed protein product [Triticum aestivum]	1	4.91941e-13	0.8	0	-
TAACSP3AShA_0035A14F	fila2_mouse ame: full=filaggrin-2 short=flg-2 ame: full=intermediate filament-associated protein	3	0	0.463333	0	-
TAACSP3AShA_0035A14R	WabG [Campylobacter fetus subsp. venerealis str. Azul-94]	2	0	0.605	1	P:biosynthetic process
TAACSP3AShA_0035A16R	hypothetical protein PANDA_011015 [Ailuropoda melanoleuca]	1	0	0.44	0	-
TAACSP3AShA_0035A18R	metalloprotease [Coprinopsis cinerea okayama7#130]	3	0	0.45	0	-
TAACSP3AShA_0035B02F	loc398539 protein	3	0	0.42	4	F:hormone activity; F:alpha-N-arabinofuranosidase activity; P:L-arabinose metabolic process; C:extracellular region
TAACSP3AShA_0035B03R	polyadenylate-binding protein	10	7.82467e-23	0.553	0	-
TAACSP3AShA_0035B08F	retrotransposon unclassified	1	3.99485e-07	0.67	0	-
TAACSP3AShA_0035B10R	atp binding protein	10	1.96202e-22	0.964	0	-
TAACSP3AShA_0035B22F	protein	10	1.20094e-27	0.623	0	-
TAACSP3AShA_0035C07F	phd finger	10	0	0.521	0	-
TAACSP3AShA_0035C11R	chitinase iii	4	0	0.47	0	-
TAACSP3AShA_0035C12F	conserved hypothetical protein [Enterococcus faecalis DS5]	1	0	0.44	0	-
TAACSP3AShA_0035C24F	peptidase family m1 containing protein	3	0	0.483333	10	P:proteolysis; F:metallopeptidase activity; F:zinc ion binding; F:ATP binding; F:ligase activity; P:translation; C:cytoplasm; F:aminoacyl-tRNA ligase activity; F:nucleotide binding; P:tRNA aminoacylation for protein translation
TAACSP3AShA_0035D06F	retrotransposon protein	10	1.7314e-21	0.625	0	-
TAACSP3AShA_0035D13F	PREDICTED: similar to GA18517-PA [Nasonia vitripennis]	10	0	0.416	2	F:zinc ion binding; C:nucleus
TAACSP3AShA_0035D17F	scp-2 sterol transfer family protein	2	0	0.47	1	F:sterol binding
TAACSP3AShA_0035D20R	PREDICTED: hypothetical protein LOC100502833 [Mus musculus]	4	0	0.495	5	F:RNA binding; F:nucleic acid binding; F:nucleotide binding; P:mRNA processing; C:nucleus
TAACSP3AShA_0035D21R	transcriptional family	2	0	0.52	2	P:proteolysis; F:serine-type carboxypeptidase activity
TAACSP3AShA_0035D23F	swim zinc finger family protein	6	0	0.53	0	-
TAACSP3AShA_0035E06R	threonine endopeptidase	6	9.15517e-28	0.683333	0	-
TAACSP3AShA_0035E12R	hypothetical protein OsI_17618 [Oryza sativa Indica Group]	4	0	0.46	0	-
TAACSP3AShA_0035E15R	low quality protein: 3-oxoacid -transferase	9	0	0.425556	0	-
TAACSP3AShA_0035E17R	amino acid carrier	10	6.20656e-54	0.701	1	C:membrane	-
TAACSP3AShA_0035E19R	zinc-finger inhibitor of ho transcription	6	0	0.455	5	P:regulation of transcription, DNA-dependent; P:transcription, DNA-dependent; F:sequence-specific DNA binding; F:zinc ion binding; F:transcription factor activity
TAACSP3AShA_0035E20R	lipid transfer protein precursor	10	0	0.48	0	-
TAACSP3AShA_0035E23R	zinc-finger inhibitor of ho transcription	8	0	0.455	5	P:regulation of transcription, DNA-dependent; P:transcription, DNA-dependent; F:sequence-specific DNA binding; F:zinc ion binding; F:transcription factor activity
TAACSP3AShA_0035F02F	protein kinase c substrate 80k-h isoform 2 -like	8	1.58361e-11	0.93625	1	C:cytoplasmic membrane-bounded vesicle	-
TAACSP3AShA_0035F13R	GA25950 [Drosophila pseudoobscura pseudoobscura]	2	0	0.44	6	C:COPII vesicle coat; P:ER to Golgi vesicle-mediated transport; F:zinc ion binding; P:intracellular protein transport; P:protein transport; P:transport
TAACSP3AShA_0035F17F	transposase [Phytophthora infestans]	2	0	0.525	0	-
TAACSP3AShA_0035F17R	f-box and leucine-rich repeat protein 5	2	0	0.505	0	-
TAACSP3AShA_0035F19R	sh3 domain protein	3	0	0.476667	0	-
TAACSP3AShA_0035G01R	zinc finger and btb domain-containing protein 49-like	9	0	0.418889	5	F:metal ion binding; F:zinc ion binding; C:nucleus; C:intracellular; F:DNA binding
TAACSP3AShA_0035G02F	putative polyprotein [Oryza sativa Japonica Group]	2	4.01647e-07	0.73	0	-
TAACSP3AShA_0035G03F	hypothetical protein ELI_1471 [Eubacterium limosum KIST612]	2	0	0.43	2	P:proteolysis; F:aminopeptidase activity
TAACSP3AShA_0035G04F	gag-pol polyprotein	10	3.3467e-22	0.546	0	-
TAACSP3AShA_0035G10R	spore coat	6	2.98026e-16	0.528333	0	-
TAACSP3AShA_0035H07F	hypothetical protein SORBIDRAFT_04g031480 [Sorghum bicolor]	1	1.62388e-09	0.5	0	-
TAACSP3AShA_0035H10F	urease accessory protein	2	0	0.505	0	-
TAACSP3AShA_0035H11R	retrotransposon line sub-class	10	0	0.574	0	-
TAACSP3AShA_0035H17F	conserved hypothetical protein [Mobiluncus curtisii subsp. curtisii ATCC 35241]	4	0	0.4775	0	-
TAACSP3AShA_0035H18F	transglutaminase-like protein	5	0	0.654	0	-
TAACSP3AShA_0035H24R	exopolysaccharide biosynthesis polyprenyl glycosylphosphotransferase	3	0	0.506667	5	P:biosynthetic process; F:N-acetylglucosaminyldiphosphoundecaprenol N-acetyl-beta-D-mannosaminyltransferase activity; F:transferase activity; F:undecaprenyl-phosphate galactose phosphotransferase activity; F:transferase activity, transferring glycosyl groups
TAACSP3AShA_0035I03R	wd40 repeat-containing protein	2	0	0.455	0	-
TAACSP3AShA_0035I05F	hypothetical protein [Canis lupus familiaris]	1	0	0.37	0	-
TAACSP3AShA_0035I08F	membrane-anchored cell surface protein	1	0	0.51	0	-
TAACSP3AShA_0035I10R	growth regulation by estrogen in breast cancer-like	1	0	0.47	0	-
TAACSP3AShA_0035I11F	diguanylate cyclase phosphodiesterase	10	0	0.675	2	F:signal transducer activity; P:signal transduction	-
TAACSP3AShA_0035I11R	homocysteine s-methyltransferase	4	0	0.4675	6	F:methyltransferase activity; F:homocysteine S-methyltransferase activity; F:methionine synthase activity; F:transferase activity; P:methylation; P:methionine biosynthetic process
TAACSP3AShA_0035I14F	domain repeat protein	4	0	0.44	4	F:nucleic acid binding; F:nucleotide binding; P:transport; C:intracellular
TAACSP3AShA_0035J02F	hypothetical protein Kpol_1033p47 [Vanderwaltozyma polyspora DSM 70294]	1	0	0.52	0	-
TAACSP3AShA_0035J12F	nbs-lrr-like protein b	2	1.12212e-08	0.495	0	-
TAACSP3AShA_0035J15R	ph domain protein	7	0	0.46	0	-
TAACSP3AShA_0035J17F	ribosomal rna apurinic site specific lyase	8	0	0.605	0	-
TAACSP3AShA_0035J18R	5051r_asfwa ame: full=protein mgf 505-1r	5	0	0.468	0	-
TAACSP3AShA_0035J19F	retrotransposon ty3-gypsy subclass	10	7.4947e-09	0.675	0	-
TAACSP3AShA_0035J20R	glutamic acid-rich protein	9	0	0.526667	0	-
TAACSP3AShA_0035K07R	rna apurinic site specific lyase	10	0	0.468	0	-
TAACSP3AShA_0035K08R	nudix conserved	6	0	0.413333	3	P:metabolic process; F:hydrolase activity; C:cellular_component
TAACSP3AShA_0035K18F	predicted protein [Nematostella vectensis]	1	0	0.48	0	-
TAACSP3AShA_0035L01F	retrotransposon unclassified	10	1.0876e-28	0.843	0	-
TAACSP3AShA_0035L04F	retrotransposon unclassified	10	1.39753e-27	0.702	0	-
TAACSP3AShA_0035L04R	mutant gag-pol polyprotein	5	2.71089e-11	0.696	0	-
TAACSP3AShA_0035L07F	hypothetical protein LOAG_15015 [Loa loa]	3	0	0.536667	0	-
TAACSP3AShA_0035L08R	calcium-activated potassium channel subunit beta-2-like	1	0	0.48	0	-
TAACSP3AShA_0035L12R	hypothetical protein SORBIDRAFT_06g015120 [Sorghum bicolor]	1	1.65987e-07	0.53	0	-
TAACSP3AShA_0035L14F	predicted protein [Hordeum vulgare subsp. vulgare]	1	7.26218e-08	0.58	0	-
TAACSP3AShA_0035M12F	reverse transcriptase	10	4.6573e-28	0.526	0	-
TAACSP3AShA_0035M22R	retrotransposon unclassified	10	6.31181e-25	0.823	0	-
TAACSP3AShA_0035M23R	transposon expressed	10	5.6992e-23	0.535	0	-
TAACSP3AShA_0035N02R	atp-dependent clp protease atp-binding subunit	3	0	0.436667	0	-
TAACSP3AShA_0035N07F	helix-loop-helix dna-binding domain containing expressed	10	4.8589e-28	0.609	0	-
TAACSP3AShA_0035N11R	tight junction protein zo-1	3	0	0.483333	0	-
TAACSP3AShA_0035N15F	abortive infection protein	4	0	0.475	8	C:membrane; C:plastid; F:nucleotidyltransferase activity; F:transferase activity; C:chloroplast; P:transcription, DNA-dependent; F:DNA-directed RNA polymerase activity; F:DNA binding
TAACSP3AShA_0035N24F	retrotransposon unclassified	10	8.32284e-16	0.593	0	-
TAACSP3AShA_0035P08R	glycosyl transferase family 2	4	0	0.53	1	F:transferase activity
TAACSP3AShA_0035P09R	PREDICTED: similar to hCG2043353 [Monodelphis domestica]	4	0	0.5125	6	P:regulation of transcription, DNA-dependent; P:DNA replication; P:transcription, DNA-dependent; C:nucleus; C:intracellular; F:transcription factor activity
TAACSP3AShA_0035P10R	mate efflux family protein	2	0	0.5	0	-
TAACSP3AShA_0035P23F	invertase cell wall3	10	0	0.733	3	P:carbohydrate metabolic process; C:cytoplasmic membrane-bounded vesicle; F:sucrose alpha-glucosidase activity	EC:3.2.1.48
TAACSP3AShA_0035P23R	testis expressed sequence	6	0	0.473333	2	F:cysteine-type endopeptidase activity; F:omega peptidase activity
TAACSP3AShA_0035P24F	mutator-like transposase	10	1.34809e-67	0.664	0	-
TAACSP3AShA_0040A12F	crm1 c terminal exportin 1-like protein	2	0	0.495	4	P:phosphatidylserine biosynthetic process; F:binding; P:intracellular protein transport; F:protein transporter activity
TAACSP3AShA_0040A22F	unnamed protein product [Tetraodon nigroviridis]	1	0	0.38	0	-
TAACSP3AShA_0040A23F	unnamed protein product [Oikopleura dioica]	3	0	0.453333	1	C:membrane
TAACSP3AShA_0040B04R	hypothetical protein OsI_00547 [Oryza sativa Indica Group]	6	1.78542e-15	0.72	0	-
TAACSP3AShA_0040B11F	gaf domain-containing protein	8	0	0.4725	3	P:cellular process; P:cellular component organization; F:phosphoric ester hydrolase activity	-
TAACSP3AShA_0040B11R	hypothetical protein CAWG_04104 [Candida albicans WO-1]	1	0	0.41	0	-
TAACSP3AShA_0040B17R	enterochelin esterase	7	0	0.432857	5	F:enterochelin esterase activity; C:cytoplasm; F:iron ion binding; P:iron ion transport; F:hydrolase activity
TAACSP3AShA_0040B19F	retrotransposon unclassified	10	7.32713e-22	0.567	0	-
TAACSP3AShA_0040C02R	hypothetical protein SORBIDRAFT_10g008667 [Sorghum bicolor]	5	5.46555e-12	0.458	0	-
TAACSP3AShA_0040C06F	hypothetical protein TTC1495 [Thermus thermophilus HB27]	2	0	0.515	1	F:zinc ion binding
TAACSP3AShA_0040C12R	conserved hypothetical protein [Thermus aquaticus Y51MC23]	1	0	0.42	0	-
TAACSP3AShA_0040C17R	hypothetical protein SORBIDRAFT_04g018371 [Sorghum bicolor]	2	1.04232e-18	0.63	0	-
TAACSP3AShA_0040C18R	retrotransposon unclassified	10	9.63616e-21	0.556	0	-
TAACSP3AShA_0040D13F	atp-binding cassette	7	0	0.457143	1	F:catalytic activity	-
TAACSP3AShA_0040D15F	absent in melanoma 1	9	0	0.448889	6	C:intracellular membrane-bounded organelle; C:chromosome; C:cytoskeleton; C:intracellular organelle part; P:cellular process; F:binding	-
TAACSP3AShA_0040E12F	PREDICTED: similar to GL18956 [Ciona intestinalis]	5	0	0.464	6	F:GTPase activator activity; P:regulation of small GTPase mediated signal transduction; ; P:signal transduction; C:intracellular; F:binding
TAACSP3AShA_0040E19F	PREDICTED: hypothetical protein LOC100558356 [Anolis carolinensis]	3	0	0.493333	0	-
TAACSP3AShA_0040F03F	hypothetical protein SORBIDRAFT_06g020406 [Sorghum bicolor]	7	2.31443e-11	0.61	0	-
TAACSP3AShA_0040F05F	transposon expressed	10	2.0891e-37	0.598	0	-
TAACSP3AShA_0040F09F	permease i	10	2.66001e-18	0.838	1	C:membrane	-
TAACSP3AShA_0040F16F	sec20 family protein	10	4.20679e-17	0.802	0	-
TAACSP3AShA_0040F21F	hypothetical protein PGTG_11784 [Puccinia graminis f. sp. tritici CRL 75-36-700-3]	4	0	0.4575	0	-
TAACSP3AShA_0040G07R	ssxt protein	10	0	0.589	0	-
TAACSP3AShA_0040G09R	receptor kinase 1	10	0	0.622	1	C:cytoplasmic membrane-bounded vesicle
TAACSP3AShA_0040G17F	retrotransposon unclassified	3	6.93202e-08	0.573333	0	-
TAACSP3AShA_0040G24R	solute carrier family 24 (sodium potassium calcium exchanger) member 6	7	0	0.547143	2	P:transport; C:cell part	-
TAACSP3AShA_0040H03F	type i phosphodiesterase nucleotide pyrophosphatase	6	0	0.446667	1	F:binding
TAACSP3AShA_0040H17F	family transcriptional regulator	2	0	0.49	4	P:regulation of transcription, DNA-dependent; P:transcription, DNA-dependent; F:DNA binding; F:transcription factor activity
TAACSP3AShA_0040H18F	retrotransposon unclassified	10	2.32137e-63	0.655	0	-
TAACSP3AShA_0040I01F	retrotransposon unclassified	10	7.42025e-62	0.617	0	-
TAACSP3AShA_0040I19F	histidine kinase internal region	8	0	0.45875	9	P:regulation of transcription, DNA-dependent; P:transcription, DNA-dependent; F:transcription factor activity; F:kinase activity; P:two-component signal transduction system (phosphorelay); F:ATP binding; P:phosphorylation; F:two-component sensor activity; C:integral to membrane
TAACSP3AShA_0040I19R	fibrillin 1	9	0	0.486667	0	-
TAACSP3AShA_0040J03F	magnesium transporter nipa3-like	4	0	0.48	5	P:regulation of transcription, DNA-dependent; P:transcription, DNA-dependent; F:zinc ion binding; C:nucleus; F:transcription factor activity
TAACSP3AShA_0040J10R	adhesin-like protein	1	0	0.52	0	-
TAACSP3AShA_0040J18R	map microtubule affinity-regulating kinase 2-like	10	0	0.52	0	-
TAACSP3AShA_0040J19F	dtw domain containing protein	8	0	0.44	2	F:metal ion binding; F:zinc ion binding
TAACSP3AShA_0040J19R	preprotein translocase subunit	4	0	0.45	5	F:helicase activity; F:ATP binding; P:DNA repair; F:DNA binding; F:ATP-dependent DNA helicase activity
TAACSP3AShA_0040J20F	conserved hypothetical protein [Staphylococcus aureus subsp. aureus USA300_TCH959]	3	0	0.6	0	-
TAACSP3AShA_0040J21R	transcription termination factor rho	6	0	0.49	5	P:regulation of transcription, DNA-dependent; P:transcription, DNA-dependent; F:sequence-specific DNA binding; F:transcription factor activity; F:DNA binding
TAACSP3AShA_0040K09F	acyltransferase 3	3	0	0.533333	4	F:acyltransferase activity; F:transferase activity; C:membrane; F:transferase activity, transferring acyl groups other than amino-acyl groups
TAACSP3AShA_0040K10R	transposable element	10	0	0.553	0	-
TAACSP3AShA_0040K12F	cytochrome c oxidase subunit 1	1	0	0.45	0	-
TAACSP3AShA_0040K12R	isoform a	4	0	0.415	0	-
TAACSP3AShA_0040K18F	rnase h domain-containing protein	8	4.71414e-12	0.89375	0	-
TAACSP3AShA_0040K20F	nadh dehydrogenase subunit 4	2	0	0.5	0	-
TAACSP3AShA_0040L06F	atrx atp binding dna binding helicase nucleic acid binding	4	0	0.495	1	C:cytoplasmic membrane-bounded vesicle
TAACSP3AShA_0040L07F	30s ribosomal protein s9	5	0	0.46	5	F:structural constituent of ribosome; P:translation; C:ribonucleoprotein complex; C:ribosome; C:intracellular
TAACSP3AShA_0040L10F	sensor histidine kinase	7	0	0.498571	0	-
TAACSP3AShA_0040L12F	4-diphosphocytidyl-2-c-methyl-d-erythritol kinase	2	0	0.54	8	F:kinase activity; F:ATP binding; P:isoprenoid biosynthetic process; P:phosphorylation; F:transferase activity; F:nucleotide binding; P:terpenoid biosynthetic process; F:4-(cytidine 5'-diphospho)-2-C-methyl-D-erythritol kinase activity
TAACSP3AShA_0040M05R	hypothetical protein VOLCADRAFT_94354 [Volvox carteri f. nagariensis]	1	0	0.48	0	-
TAACSP3AShA_0040M07F	subtilisin-like serine proteinase	10	1.16217e-53	0.683	1	C:cytoplasmic membrane-bounded vesicle	-
TAACSP3AShA_0040M12R	methyl-accepting chemotaxis sensory transducer	3	0	0.49	9	F:heme binding; F:iron ion binding; C:integral to membrane; C:membrane; P:signal transduction; P:chemotaxis; F:signal transducer activity; F:oxygen binding; P:oxygen transport
TAACSP3AShA_0040M13F	hypothetical protein MGYG_04968 [Arthroderma gypseum CBS 118893]	2	0	0.49	0	-
TAACSP3AShA_0040M18F	nell1 protein	6	0	0.466667	5	F:calcium ion binding; F:structural molecule activity; P:cell adhesion; C:integral to membrane; C:membrane
TAACSP3AShA_0040N01F	nadh dehydrogenase subunit 5	4	0	0.5025	7	F:symporter activity; F:neurotransmitter:sodium symporter activity; C:integral to membrane; C:membrane; P:neurotransmitter transport; C:integral to plasma membrane; P:transport
TAACSP3AShA_0040N10F	hypothetical protein OsI_01274 [Oryza sativa Indica Group]	5	0	0.392	0	-
TAACSP3AShA_0040N12R	prolyl 4-hydroxylase	6	0	0.511667	16	F:nitrate transmembrane transporter activity; P:nitrate transport; C:integral to membrane; C:membrane; F:transporter activity; P:transport; C:plasma membrane; F:iron ion binding; F:L-ascorbic acid binding; F:oxidoreductase activity, acting on paired donors, with incorporation or reduction of molecular oxygen; F:oxidoreductase activity, acting on single donors with incorporation of molecular oxyge…
TAACSP3AShA_0040N21R	modular polyketide synthase	8	0	0.51875	0	-
TAACSP3AShA_0040O05R	c6 transcription	6	0	0.463333	5	P:regulation of transcription, DNA-dependent; P:transcription, DNA-dependent; F:zinc ion binding; F:transcription factor activity; C:nucleus
TAACSP3AShA_0040O06R	retrotransposon unclassified	10	1.78065e-78	0.73	0	-
TAACSP3AShA_0040O07F	mannose-6-phosphate isomerase	7	0	0.531429	2	F:gamma-glutamyl carboxylase activity; P:peptidyl-glutamic acid carboxylation
TAACSP3AShA_0040O24F	family transcriptional regulator	7	0	0.544286	0	-
TAACSP3AShA_0040P02F	pts system i pep-phosphotransferase	1	0	0.45	10	F:transferase activity; P:phosphoenolpyruvate-dependent sugar phosphotransferase system; F:sugar:hydrogen symporter activity; F:phosphoenolpyruvate-protein phosphotransferase activity; P:phosphorylation; C:cytoplasm; F:kinase activity; F:catalytic activity; F:metal ion binding; F:transferase activity, transferring phosphorus-containing groups
TAACSP3AShA_0040P03F	hypothetical protein [Paramecium tetraurelia strain d4-2]	1	0	0.43	0	-
TAACSP3AShA_0040P05R	serine-threonine protein plant-	5	1.58738e-19	0.488	10	C:integral to membrane; F:protein serine/threonine kinase activity; C:membrane; F:2-alkenal reductase activity; F:protein kinase activity; P:protein amino acid phosphorylation; F:ATP binding; P:oxidation reduction; F:kinase activity; F:oxidoreductase activity
TAACSP3AShA_0040P09R	hypothetical protein OsI_38395 [Oryza sativa Indica Group]	10	2.39335e-43	0.604	0	-
TAACSP3AShA_0040P12F	wd40 repeat-containing protein	1	0	0.42	0	-
TAACSP3AShA_0040P20F	eukaryotic translation initiation factor 3	3	0	0.453333	7	F:RNA binding; F:nucleic acid binding; P:translational initiation; P:translation; C:cytoplasm; F:translation initiation factor activity; F:nucleotide binding
TAACSP3AShA_0040P20R	predicted protein [Hordeum vulgare subsp. vulgare]	1	1.42277e-07	0.79	0	-
TAACSP3AShA_0045A04F	reticulon 4 receptor-like 2 a	7	0	0.397143	6	P:female gamete generation; F:molecular_function; P:chromatin assembly; C:integral to membrane; P:RNA processing; P:spermatogenesis
TAACSP3AShA_0045A06R	af466646_7 polyprotein	10	2.87216e-54	0.639	0	-
TAACSP3AShA_0045A08R	hypothetical protein PGTG_06341 [Puccinia graminis f. sp. tritici CRL 75-36-700-3]	3	0	0.473333	0	-
TAACSP3AShA_0045A09R	hypothetical protein SORBIDRAFT_01g046340 [Sorghum bicolor]	10	0	0.559	0	-
TAACSP3AShA_0045A10R	rna polymerase sigma factor	1	0	0.48	6	P:regulation of transcription, DNA-dependent; P:transcription initiation; F:transcription regulator activity; F:sigma factor activity; F:DNA binding; F:transcription factor activity
TAACSP3AShA_0045A11F	hypothetical protein OsJ_21305 [Oryza sativa Japonica Group]	5	1.72701e-40	0.502	0	-
TAACSP3AShA_0045A21R	nanos homolog 2	8	0	0.46125	0	-
TAACSP3AShA_0045B03R	dopamine receptor d4	10	0	0.409	8	F:ATPase activity; F:peptide transporter activity; F:ATP binding; F:nucleotide binding; F:nucleoside-triphosphatase activity; P:peptide transport; P:transport; P:ATP catabolic process
TAACSP3AShA_0045B04F	glycosyl group 1 family protein	3	0	0.51	5	P:biosynthetic process; F:transferase activity; P:metabolic process; F:catalytic activity; F:sulfuric ester hydrolase activity
TAACSP3AShA_0045B10R	rna apurinic site specific lyase	10	1.55178e-21	0.583	0	-
TAACSP3AShA_0045B13F	nadh dehydrogenase subunit 2	9	0	0.516667	7	C:mitochondrion; P:oxidation reduction; F:oxidoreductase activity; P:ATP synthesis coupled electron transport; F:NADH dehydrogenase (ubiquinone) activity; C:integral to membrane; C:membrane
TAACSP3AShA_0045B16F	inner-membrane translocator	2	0	0.485	5	C:integral to membrane; C:membrane; F:transporter activity; P:transport; C:plasma membrane
TAACSP3AShA_0045B16R	alpha beta hydrolase fold	10	0	0.423	10	P:regulation of transcription, DNA-dependent; P:transcription, DNA-dependent; F:sequence-specific DNA binding; P:multicellular organismal development; F:transcription regulator activity; C:nucleus; F:transcription factor activity; F:DNA binding; F:hydrolase activity; P:cell adhesion
TAACSP3AShA_0045C07F	hypothetical protein SAOV_0474 [Staphylococcus aureus subsp. aureus ED133]	1	0	0.45	0	-
TAACSP3AShA_0045C10F	nadh dehydrogenase subunit 1	3	0	0.49	6	C:mitochondrion; P:oxidation reduction; F:oxidoreductase activity; C:integral to membrane; C:membrane; F:NADH dehydrogenase (ubiquinone) activity
TAACSP3AShA_0045C12F	PREDICTED: hypothetical protein [Bos taurus]	5	0	0.412	0	-
TAACSP3AShA_0045C14R	transmembrane protein	2	0	0.475	0	-
TAACSP3AShA_0045C16R	photosystem i p700 chlorophyll a apoprotein a2	3	0	0.446667	0	-
TAACSP3AShA_0045C17F	autism susceptibility gene 2	9	0	0.462222	1	F:binding
TAACSP3AShA_0045C22F	acetyl- synthetase	2	0	0.46	4	F:acetate-CoA ligase activity; F:ligase activity; P:metabolic process; F:catalytic activity
TAACSP3AShA_0045C22R	restriction modification system dna specificity subunit	2	0	0.485	2	P:DNA modification; F:DNA binding
TAACSP3AShA_0045C24F	low quality protein: zinc finger protein 441-like	7	0	0.437143	8	C:integral to membrane; C:membrane; P:transmembrane transport; P:transport; F:transporter activity; F:nucleic acid binding; F:zinc ion binding; C:intracellular
TAACSP3AShA_0045D13R	d-alanine--poly subunit 1	8	0	0.39125	1	F:catalytic activity	-
TAACSP3AShA_0045D15F	iq calmodulin-binding motif family protein	7	0	0.525714	6	F:molecular_function; P:biological_process; C:cellular_component; F:phospholipase activity; P:metabolic process; P:phospholipid catabolic process
TAACSP3AShA_0045D22R	helicase-like protein	10	9.3681e-34	0.716	0	-
TAACSP3AShA_0045E08F	retrotransposon unclassified	10	0	0.658	0	-
TAACSP3AShA_0045E11R	domain containing protein	3	0	0.433333	1	C:cell part	-
TAACSP3AShA_0045E12R	suppressor of sulfoxyde ethionine resistance	8	0	0.46375	11	F:transferase activity; C:integral to membrane; C:membrane; F:protein kinase activity; P:protein amino acid phosphorylation; F:nucleotide binding; F:ATP binding; F:kinase activity; F:protein tyrosine kinase activity; P:homophilic cell adhesion; F:calcium ion binding
TAACSP3AShA_0045E16R	thrombospondin [Schistosoma mansoni]	6	0	0.466667	10	F:unfolded protein binding; F:ATP binding; P:response to stress; C:cytoplasm; P:protein folding; F:DNA binding; F:protein kinase activity; P:protein amino acid phosphorylation; F:MAP kinase kinase kinase activity; F:protein serine/threonine kinase activity
TAACSP3AShA_0045E20F	integral membrane sensor signal transduction histidine kinase	2	0	0.525	1	F:transferase activity	-
TAACSP3AShA_0045F02R	isoform b	10	0	0.419	8	F:ATP binding; F:nucleotide binding; F:microtubule motor activity; P:microtubule-based movement; F:motor activity; C:microtubule; C:membrane; P:transport
TAACSP3AShA_0045F04R	sec6 partial	6	0	0.486667	3	F:calcium ion binding; F:serine-type endopeptidase inhibitor activity; C:cytoplasm
TAACSP3AShA_0045F14R	unnamed protein product [Triticum aestivum]	1	4.6288e-65	0.89	0	-
TAACSP3AShA_0045F17R	family protein	5	0	0.594	3	C:membrane; F:transporter activity; P:transport
TAACSP3AShA_0045F18R	domain containing protein	8	0	0.415	3	P:signal transduction; C:intracellular; F:molecular_function
TAACSP3AShA_0045G14F	AGAP003368-PA [Anopheles gambiae str. PEST]	1	0	0.4	0	-
TAACSP3AShA_0045G19F	fatty acyl coa reductase	10	2.22134e-24	0.88	0	-
TAACSP3AShA_0045H05R	protein spt2 homolog	9	0	0.454444	4	C:protein phosphatase type 2A complex; F:binding; P:signal transduction; F:protein phosphatase type 2A regulator activity
TAACSP3AShA_0045H07R	ubiquitin specific peptidase 3	9	0	0.451111	7	F:hydrolase activity; F:cysteine-type peptidase activity; F:zinc ion binding; F:peptidase activity; F:ubiquitin thiolesterase activity; P:ubiquitin-dependent protein catabolic process; F:metal ion binding
TAACSP3AShA_0045H16R	retrotransposon unclassified	10	0	0.705	1	C:cytoplasmic membrane-bounded vesicle	-
TAACSP3AShA_0045H20R	targeting protein for xklp2 domain containing expressed	5	2.1985e-55	0.692	0	-
TAACSP3AShA_0045H21F	hypothetical protein PANDA_015010 [Ailuropoda melanoleuca]	1	0	0.4	0	-
TAACSP3AShA_0045I07F	negative regulator of genetic competence	4	0	0.505	0	-
TAACSP3AShA_0045I13R	hypothetical protein [Triticum aestivum]	1	2.35541e-44	0.88	0	-
TAACSP3AShA_0045I23F	tyrosine-protein phosphatase non-receptor type 23-like	7	0	0.505714	0	-
TAACSP3AShA_0045J06R	membrane-bound metallopeptidase	8	0	0.52625	5	F:metal ion binding; P:nucleotide catabolic process; F:hydrolase activity, acting on ester bonds; F:nucleotide binding; F:hydrolase activity
TAACSP3AShA_0045J09F	retrotransposon expressed	10	9.81894e-22	0.523	0	-
TAACSP3AShA_0045J09R	retrotransposon expressed	10	1.32351e-28	0.525	0	-
TAACSP3AShA_0045J15R	predicted protein [Leptosphaeria maculans]	5	0	0.438	0	-
TAACSP3AShA_0045J16R	zinc finger protein 780a-like isoform 2	3	0	0.536667	8	P:oxidation reduction; F:oxidoreductase activity, acting on paired donors, with incorporation or reduction of molecular oxygen; F:oxidoreductase activity; F:procollagen-proline 4-dioxygenase activity; F:oxidoreductase activity, acting on single donors with incorporation of molecular oxygen, incorporation of two atoms of oxygen; C:endoplasmic reticulum; F:iron ion binding; F:L-ascorbic acid binding
TAACSP3AShA_0045J24R	mar binding filament-like protein 1	10	4.38759e-86	0.807	1	C:plastid	-
TAACSP3AShA_0045K05R	septin 1 isoform 1	4	0	0.425	0	-
TAACSP3AShA_0045K06F	ribophorin i homologue	10	6.6244e-76	0.693	0	-
TAACSP3AShA_0045K08R	oxidoreductase nitrogenase component 1	1	0	0.6	0	-
TAACSP3AShA_0045K14F	ribosomal rna apurinic site specific lyase	3	0	0.48	0	-
TAACSP3AShA_0045K20F	retrotransposon ty1-copia subclass	6	6.74174e-14	0.691667	0	-
TAACSP3AShA_0045K20R	family transcriptional regulator	3	0	0.456667	8	F:galactoside 2-alpha-L-fucosyltransferase activity; F:transferase activity; P:carbohydrate metabolic process; C:membrane; P:regulation of transcription, DNA-dependent; P:transcription, DNA-dependent; F:DNA binding; F:transcription factor activity
TAACSP3AShA_0045L03F	Os02g0130700 [Oryza sativa Japonica Group]	2	0	0.44	0	-
TAACSP3AShA_0045L03R	serine threonine kinase	8	0	0.425	4	P:protein ubiquitination; P:regulation of biological process; F:catalytic activity; C:cytoplasmic part	-
TAACSP3AShA_0045L06R	nb-arc domain containing protein	10	3.12755e-43	0.623	3	P:defense response; P:apoptosis; F:ATP binding	-
TAACSP3AShA_0045L13F	ubiquitin associated ts-n domain-containing protein	2	0	0.55	0	-
TAACSP3AShA_0045L17R	tgf-beta-activated kinase 1 and map3k7-binding protein 3	1	0	0.42	0	-
TAACSP3AShA_0045L22F	cytochrome b	2	0	0.455	0	-
TAACSP3AShA_0045M02F	pb-reticulocyte binding protein	4	0	0.4925	1	P:metabolic process	-
TAACSP3AShA_0045M03F	beta subunit of rna polymerase	5	0	0.464	5	C:plastid; C:chloroplast; P:transcription, DNA-dependent; F:DNA-directed RNA polymerase activity; F:DNA binding
TAACSP3AShA_0045M07F	hypothetical protein EAI_03081 [Harpegnathos saltator]	3	0	0.436667	0	-
TAACSP3AShA_0045M07R	retrotransposon protein	10	0	0.56	0	-
TAACSP3AShA_0045M12R	hypothetical protein NRI_0579 [Neorickettsia risticii str. Illinois]	2	0	0.41	6	F:GTP binding; P:ferrous iron transport; F:nucleotide binding; C:integral to membrane; F:ferrous iron transmembrane transporter activity; C:intracellular
TAACSP3AShA_0045M15F	predicted protein [Populus trichocarpa]	1	1.1233e-07	0.7	0	-
TAACSP3AShA_0045M15R	retrotransposon unclassified	10	1.23518e-17	0.63	0	-
TAACSP3AShA_0045M16F	nucleolar pre-ribosomal-associated protein 1	10	0	0.498	5	F:molecular_function; P:biological_process; F:protein binding; C:nucleolus; C:nucleus
TAACSP3AShA_0045M18F	ago1 homologous protein	10	0	0.954	1	C:mitochondrion	-
TAACSP3AShA_0045M18R	sensor protein	7	0	0.455714	5	F:protein histidine kinase activity; P:two-component signal transduction system (phosphorelay); P:response to stress; F:two-component sensor activity; C:membrane
TAACSP3AShA_0045M21F	hypothetical protein LOC100381927 [Zea mays]	10	0	0.566	0	-
TAACSP3AShA_0045M23R	uncharacterised protein family containing expressed	1	0	0.43	0	-
TAACSP3AShA_0045N02F	brucei -specific protein	3	0	0.5	0	-
TAACSP3AShA_0045N04F	coat protein	5	0	0.462	2	F:molecular_function; P:biological_process
TAACSP3AShA_0045N07F	rna apurinic site specific lyase	10	0	0.431	0	-
TAACSP3AShA_0045N09R	hypothetical protein Met49242DRAFT_2142 [Methylocystis sp. ATCC 49242]	1	0	0.41	0	-
TAACSP3AShA_0045N12R	ppgpp synthetase	6	0	0.468333	4	F:binding; F:helicase activity; P:nucleobase, nucleoside, nucleotide and nucleic acid metabolic process; P:response to DNA damage stimulus	-
TAACSP3AShA_0045N14R	sequence orphan	5	0	0.482	0	-
TAACSP3AShA_0045N15R	kiaa1875 protein	2	0	0.47	0	-
TAACSP3AShA_0045N16F	type i polyketide synthase	10	0	0.446	2	P:cellular process; F:catalytic activity	-
TAACSP3AShA_0045N17R	hypothetical protein SORBIDRAFT_02g008940 [Sorghum bicolor]	10	2.38847e-22	0.492	0	-
TAACSP3AShA_0045N21R	signal transduction histidine contains n-terminal pdz domain	3	0	0.446667	15	C:integral to membrane; F:protein histidine kinase activity; P:peptidyl-histidine phosphorylation; F:ATP binding; F:kinase activity; P:signal transduction; F:protein dimerization activity; P:two-component signal transduction system (phosphorelay); F:two-component sensor activity; P:regulation of transcription, DNA-dependent; P:transcription, DNA-dependent; P:sex differentiation; C:nucleus; F:tran…
TAACSP3AShA_0045N22F	leucine rich repeat family protein	1	0	0.6	0	-
TAACSP3AShA_0045O03R	serine proteinase stubble	3	0	0.446667	0	-
TAACSP3AShA_0045O06F	hypothetical protein CLOHIR_01524 [Clostridium hiranonis DSM 13275]	3	0	0.5	0	-
TAACSP3AShA_0045O06R	hypothetical protein TTHERM_00355280 [Tetrahymena thermophila]	1	0	0.48	0	-
TAACSP3AShA_0045O08F	hypothetical protein Dvul_0388 [Desulfovibrio vulgaris DP4]	1	0	0.5	0	-
TAACSP3AShA_0045O13F	gag protein	2	0	0.455	0	-
TAACSP3AShA_0045O13R	vacuolar protein-sorting	7	0	0.444286	0	-
TAACSP3AShA_0045O16R	retrotransposon unclassified	10	4.58273e-16	0.732	0	-
TAACSP3AShA_0045O22F	nadh dehydrogenase subunit 5	10	4.27267e-60	0.93	5	F:NADH dehydrogenase (ubiquinone) activity; P:transport; C:mitochondrial respiratory chain complex I; C:integral to membrane; P:ATP synthesis coupled electron transport	EC:1.6.5.3
TAACSP3AShA_0045P03R	isochorismatase hydrolase	10	4.35819e-86	0.846	2	P:metabolic process; F:hydrolase activity	-
TAACSP3AShA_0045P06R	reverse transcriptase	10	1.20497e-24	0.467	0	-
TAACSP3AShA_0045P07F	predicted protein [Hordeum vulgare subsp. vulgare]	2	4.75396e-08	0.855	0	-
TAACSP3AShA_0045P07R	hypothetical protein SORBIDRAFT_01g014260 [Sorghum bicolor]	8	6.88664e-08	0.645	0	-
TAACSP3AShA_0045P16R	hypothetical protein [Podospora anserina S mat+]	1	0	0.45	0	-
TAACSP3AShA_0050A02R	glis family zinc finger 1	7	0	0.46	2	F:binding; P:regulation of transcription from RNA polymerase II promoter	-
TAACSP3AShA_0050A04R	zinc-finger protein	6	0	0.485	5	F:hydrolase activity, acting on carbon-nitrogen (but not peptide) bonds, in linear amidines; C:cytoplasm; F:nucleic acid binding; F:zinc ion binding; C:intracellular
TAACSP3AShA_0050A05R	heat shock protein domain-containing protein	1	0	0.51	0	-
TAACSP3AShA_0050A10R	atp-dependent dna helicase	10	0	0.347	6	C:COPII vesicle coat; P:ER to Golgi vesicle-mediated transport; F:zinc ion binding; P:intracellular protein transport; P:protein transport; P:transport
TAACSP3AShA_0050A15F	GM11298 [Drosophila sechellia]	5	0	0.462	3	F:nucleic acid binding; F:zinc ion binding; C:intracellular
TAACSP3AShA_0050A23R	conserved hypothetical protein [Neospora caninum Liverpool]	2	0	0.475	6	P:oxidation reduction; F:oxidoreductase activity; F:acyl-CoA dehydrogenase activity; P:metabolic process; F:oxidoreductase activity, acting on the CH-CH group of donors; F:FAD binding
TAACSP3AShA_0050B16R	dna-directed dna polymerase	4	0	0.4775	1	F:binding	-
TAACSP3AShA_0050B18F	serine threonine protein kinase	3	0	0.453333	0	-
TAACSP3AShA_0050B21F	hypothetical protein SORBIDRAFT_01g025940 [Sorghum bicolor]	1	0	0.47	0	-
TAACSP3AShA_0050C09F	glutamyl-trna synthetase	4	0	0.5025	1	F:binding	-
TAACSP3AShA_0050C23R	isoform c	7	0	0.492857	2	F:nucleic acid binding; P:biological_process
TAACSP3AShA_0050D01R	type ii secretion system protein	7	0	0.531429	1	C:cytoplasmic membrane-bounded vesicle
TAACSP3AShA_0050D03R	valyl-trna synthetase 2	4	0	0.4475	13	F:ligase activity; F:valine-tRNA ligase activity; P:tRNA aminoacylation for protein translation; F:nucleotide binding; C:cytoplasm; P:translation; F:ATP binding; P:valyl-tRNA aminoacylation; F:aminoacyl-tRNA ligase activity; F:ATPase activity, coupled to transmembrane movement of substances; C:membrane; F:transporter activity; P:transport
TAACSP3AShA_0050D14F	cytochrome c family protein	7	0	0.428571	0	-
TAACSP3AShA_0050D24F	cre-sma-9 protein	2	0	0.46	3	F:nucleic acid binding; F:zinc ion binding; C:intracellular
TAACSP3AShA_0050E07F	retrotransposon unclassified	10	1.56897e-64	0.614	0	-
TAACSP3AShA_0050E08F	outer membrane receptor family transporter	2	0	0.45	4	F:receptor activity; C:membrane; P:transport; F:transporter activity
TAACSP3AShA_0050E18R	hypothetical protein [Paramecium tetraurelia strain d4-2]	5	0	0.444	0	-
TAACSP3AShA_0050E22F	cre-srb-19 protein	1	0	0.46	3	F:transmembrane receptor activity; C:integral to membrane; P:sensory perception of chemical stimulus
TAACSP3AShA_0050E22R	fatty acyl coa reductase	6	2.84564e-16	0.801667	0	-
TAACSP3AShA_0050F01R	rhomboid family protein	3	0	0.46	0	-
TAACSP3AShA_0050F04R	amp-binding enzyme domain protein	9	0	0.473333	2	F:binding; P:multicellular organismal development	-
TAACSP3AShA_0050F06F	predicted protein [Trichoplax adhaerens]	2	0	0.54	1	F:ATP binding
TAACSP3AShA_0050G05F	cytochrome p450 1a	9	0	0.511111	6	P:regulation of transcription, DNA-dependent; P:transcription, DNA-dependent; F:transcription regulator activity; F:DNA binding; F:specific transcriptional repressor activity; F:transcription factor activity
TAACSP3AShA_0050G17R	flagellar biosynthetic protein	10	0	0.477	0	-
TAACSP3AShA_0050G20F	proteophosphoglycan ppg4	9	0	0.464444	0	-
TAACSP3AShA_0050G20R	hypothetical protein NECHADRAFT_92045 [Nectria haematococca mpVI 77-13-4]	2	0	0.52	0	-
TAACSP3AShA_0050G23R	solute carrier family 39 (zinc transporter) member 10	4	0	0.47	3	C:membrane; P:transmembrane transport; F:metal ion transmembrane transporter activity
TAACSP3AShA_0050H02R	tpa: zn 2cys6 transcription factor	1	0	0.46	0	-
TAACSP3AShA_0050H10R	predicted protein [Candida tropicalis MYA-3404]	3	0	0.496667	0	-
TAACSP3AShA_0050H18F	rna apurinic site specific lyase	10	5.53971e-12	0.551	0	-
TAACSP3AShA_0050H22R	protein	10	1.87293e-21	0.873	0	-
TAACSP3AShA_0050I11R	ubiquitin specific	9	0	0.484444	11	F:sodium:hydrogen antiporter activity; C:integral to membrane; C:membrane; P:sodium ion transport; F:antiporter activity; P:ion transport; C:plasma membrane; P:transport; F:peptidase activity; F:ubiquitin thiolesterase activity; P:ubiquitin-dependent protein catabolic process
TAACSP3AShA_0050I16F	retrotransposon unclassified	10	2.38784e-15	0.573	0	-
TAACSP3AShA_0050I16R	retrotransposon unclassified	10	1.05702e-84	0.656	0	-
TAACSP3AShA_0050I18F	phosphatidylinositol 3- and 4-kinase	3	0	0.47	5	F:kinase activity; F:binding; P:phosphorylation; F:phosphotransferase activity, alcohol group as acceptor; F:protein serine/threonine kinase activity
TAACSP3AShA_0050I21R	hypothetical protein CHLNCDRAFT_58424 [Chlorella variabilis]	4	0	0.465	0	-
TAACSP3AShA_0050J04F	breast cancer type 2 susceptibility protein homolog	3	0	0.54	2	P:DNA repair; C:intracellular part	-
TAACSP3AShA_0050J08F	adaptor protein kanadaptin	6	0	0.46	0	-
TAACSP3AShA_0050J14F	hypothetical protein OsJ_14324 [Oryza sativa Japonica Group]	10	2.97417e-14	0.656	1	C:plastid	-
TAACSP3AShA_0050J15R	peptidase m16-like	5	0	0.432	0	-
TAACSP3AShA_0050J23R	pas pac sensor signal transduction histidine kinase	8	0	0.4525	4	P:cellular process; F:binding; F:transferase activity; P:metabolic process	-
TAACSP3AShA_0050K11R	receptor kinase lecrk-like	10	0	0.779	0	-
TAACSP3AShA_0050K23R	retrotransposon unclassified	10	0	0.663	0	-
TAACSP3AShA_0050K24R	hypothetical protein MuHV1_gp036 [Murid herpesvirus 1]	2	0	0.485	0	-
TAACSP3AShA_0050L07R	sec14 domain containing protein	7	0	0.494286	7	P:regulation of transcription, DNA-dependent; P:transcription, DNA-dependent; F:zinc ion binding; F:DNA binding; C:nucleus; F:transcription factor activity; F:transferase activity
TAACSP3AShA_0050L09R	ribosome biogenesis protein bms1	8	0	0.45125	11	F:scavenger receptor activity; C:membrane; C:intracellular; F:DNA binding; P:ribosome biogenesis; C:nucleus; F:metal ion binding; P:regulation of transcription, DNA-dependent; P:transcription, DNA-dependent; F:zinc ion binding; F:transcription factor activity
TAACSP3AShA_0050L10R	dna-directed rna polymerase ii largest subunit-like	7	0	0.451429	0	-
TAACSP3AShA_0050L11R	rna apurinic site specific lyase	10	0	0.423	0	-
TAACSP3AShA_0050L13F	hypothetical protein SINV_03782 [Solenopsis invicta]	1	0	0.41	0	-
TAACSP3AShA_0050L17R	queuine trna-ribosyltransferase	10	0	0.46	3	P:primary metabolic process; P:cellular macromolecule metabolic process; F:hydrolase activity	-
TAACSP3AShA_0050L18F	conserved Plasmodium protein, unknown function [Plasmodium falciparum 3D7]	2	0	0.49	0	-
TAACSP3AShA_0050M02R	nadh-plastoquinone oxidoreductase subunit 7	10	0	0.542	0	-
TAACSP3AShA_0050M06R	hypothetical protein TWT150 [Tropheryma whipplei str. Twist]	1	0	0.39	0	-
TAACSP3AShA_0050M19F	prc-barrel domain protein	1	0	0.39	0	-
TAACSP3AShA_0050N04R	m29 protein	4	0	0.53	0	-
TAACSP3AShA_0050N14R	paired box 6a transcription factor	2	0	0.49	0	-
TAACSP3AShA_0050N16F	ubiquitin-protein ligase zinc ion binding protein	7	0	0.587143	0	-
TAACSP3AShA_0050O01F	hypothetical protein CHGG_10786 [Chaetomium globosum CBS 148.51]	2	0	0.49	0	-
TAACSP3AShA_0050O05F	uroporphyrinogen decarboxylase	5	0	0.52	7	P:response to metal ion; P:response to endogenous stimulus; P:porphyrin biosynthetic process; C:cytoplasm; F:carboxy-lyase activity; P:heme metabolic process; P:response to organic substance	EC:4.1.1.0
TAACSP3AShA_0050O06F	double-stranded rna-specific adenosine deaminase- partial	4	0	0.4275	0	-
TAACSP3AShA_0050O08R	bifunctional phosphoribosylaminoimidazolecarboxamide formyltransferase imp cyclohydrolase	1	0	0.55	1	F:catalytic activity	-
TAACSP3AShA_0050O09R	ribosomal rna apurinic site specific lyase	10	1.01846e-10	0.544	0	-
TAACSP3AShA_0050O14R	nbs-lrr resistance protein	4	0	0.4875	0	-
TAACSP3AShA_0050O17F	ef-hand domain-containing protein c14orf143	5	0	0.532	9	F:transmembrane receptor activity; C:integral to membrane; C:membrane; F:sugar binding; F:G-protein coupled receptor activity; P:cell surface receptor linked signaling pathway; F:receptor activity; P:G-protein coupled receptor protein signaling pathway; F:binding
TAACSP3AShA_0050O19R	long-chain-fatty-acid-- ligase	10	0	0.445	0	-
TAACSP3AShA_0050O21R	retrotransposon ty3-gypsy subclass	3	0	0.503333	0	-
TAACSP3AShA_0050P11F	3-oxoacyl-(acyl-carrier-protein ) synthase iii domain-containing protein	4	0	0.48	5	F:ATPase activity; F:ATP binding; F:nucleotide binding; F:nucleoside-triphosphatase activity; P:ATP catabolic process
TAACSP3AShA_0050P11R	auxin-induced protein	5	0	0.46	1	C:membrane
TAACSP3AShA_0050P13F	nadh dehydrogenase subunit 5	10	2.17144e-42	0.497	1	C:cell part	-
TAACSP3AShA_0050P15R	mkiaa1688 protein	5	0	0.518	3	C:cytoskeleton; P:signal transduction; C:intracellular
TAACSP3AShA_0050P17R	rna apurinic site specific lyase	10	0	0.549	0	-
TAACSP3AShA_0050P19R	uroporphyrinogen iii synthase methyltransferase	5	0	0.496	2	P:biosynthetic process; F:transferase activity
TAACSP3AShA_0050P21F	polysaccharide deacetylase family protein 6	2	0	0.455	3	F:hydrolase activity, acting on carbon-nitrogen (but not peptide) bonds; P:carbohydrate metabolic process; F:catalytic activity
TAACSP3AShA_0055A07F	porin gram-negative type	4	0	0.565	3	C:membrane; P:transport; F:transporter activity
TAACSP3AShA_0055A08R	unnamed protein product [Leishmania donovani BPK282A1]	4	0	0.43	0	-
TAACSP3AShA_0055A13R	fimbrial assembly protein	4	0	0.56	2	C:integral to membrane; P:transmembrane transport
TAACSP3AShA_0055A15R	wasp-interacting protein	9	0	0.468889	7	F:ATPase activity; F:ATP binding; F:nucleotide binding; P:regulation of protein complex assembly; F:nucleoside-triphosphatase activity; P:ATP catabolic process; C:nucleus
TAACSP3AShA_0055A17F	beta-galactosidase [Arabidopsis thaliana]	1	0	0.54	2	F:hydrolase activity, hydrolyzing O-glycosyl compounds; P:carbohydrate metabolic process
TAACSP3AShA_0055B01F	retrotransposon unclassified	10	0	0.569	0	-
TAACSP3AShA_0055B06R	ww domain binding protein 11-like	2	0	0.45	1	P:RNA processing
TAACSP3AShA_0055B11F	sec20 family protein	10	1.68692e-13	0.812	0	-
TAACSP3AShA_0055B16F	sterol c-24 reductase	10	0	0.489	5	F:ATP binding; F:ATPase activity, coupled to transmembrane movement of ions, phosphorylative mechanism; P:ATP biosynthetic process; F:ATPase activity, coupled to transmembrane movement of ions; P:cation transport
TAACSP3AShA_0055B21R	mucin related 82c	9	0	0.44	0	-
TAACSP3AShA_0055C05F	bindin	7	0	0.487143	12	P:single fertilization; C:acrosomal lumen; C:cytoplasmic vesicle; P:cell adhesion; P:fusion of sperm to egg plasma membrane; F:metal ion binding; F:hydrolase activity; P:metabolic process; F:phosphoric diester hydrolase activity; F:catalytic activity; P:signal transduction; F:3',5'-cyclic-nucleotide phosphodiesterase activity
TAACSP3AShA_0055C14R	integral membrane protein	9	0	0.394444	3	F:extracellular matrix structural constituent; F:binding; C:collagen
TAACSP3AShA_0055C16F	phage shock protein	5	0	0.448	4	C:outer mucus layer; C:inner mucus layer; F:protein binding; C:extracellular region
TAACSP3AShA_0055C22F	verticillium wilt disease resistance protein ve2	10	3.46658e-21	0.647	2	C:cytoplasmic membrane-bounded vesicle; P:signal transduction	-
TAACSP3AShA_0055D05F	ankyrin repeat protein	6	1.13304e-14	0.718333	0	-
TAACSP3AShA_0055D11F	membrane protein	1	0	0.43	0	-
TAACSP3AShA_0055D19R	Pc13g05610 [Penicillium chrysogenum Wisconsin 54-1255]	2	0	0.45	2	F:nucleic acid binding; F:nucleotide binding
TAACSP3AShA_0055D20R	iduronate 2-sulfatase	9	0	0.421111	1	F:inositol or phosphatidylinositol phosphatase activity
TAACSP3AShA_0055D21F	hypothetical protein DFW101DRAFT_1049 [Desulfovibrio sp. FW1012B]	2	0	0.495	0	-
TAACSP3AShA_0055E01R	retrotransposon protein	10	1.90414e-12	0.67	0	-
TAACSP3AShA_0055E04R	kelch-like protein 29-like	9	0	0.476667	2	F:GTP binding; C:intracellular
TAACSP3AShA_0055E06R	hypothetical protein Bresu_0212 [Brevundimonas subvibrioides ATCC 15264]	2	0	0.39	0	-
TAACSP3AShA_0055E24R	nac domain ipr003441	10	6.85592e-26	0.765	1	F:DNA binding
TAACSP3AShA_0055F01F	retrotransposon unclassified	10	4.54129e-23	0.607	0	-
TAACSP3AShA_0055F02F	af399011_27 phikz027	2	0	0.47	0	-
TAACSP3AShA_0055F02R	hypothetical protein 2 [Triticum aestivum]	1	2.11878e-08	0.57	0	-
TAACSP3AShA_0055F07R	unnamed protein product [Tetraodon nigroviridis]	1	0	0.4	0	-
TAACSP3AShA_0055F14R	php domain n-terminal region:php domain c-terminal region	3	2.61736e-09	0.87	0	-
TAACSP3AShA_0055F19F	integral membrane protein	1	0	0.51	0	-
TAACSP3AShA_0055F23F	olfactory receptor 979	7	0	0.535714	9	F:olfactory receptor activity; P:sensory perception of smell; C:integral to membrane; P:signal transduction; P:G-protein coupled receptor protein signaling pathway; F:metal ion binding; F:Rab GTPase binding; F:zinc ion binding; P:intracellular protein transport
TAACSP3AShA_0055F24F	80 kda mcm3-associated protein	7	0	0.497143	10	F:RNA binding; F:nucleic acid binding; F:nucleotide binding; P:regulation of small GTPase mediated signal transduction; P:small GTPase mediated signal transduction; F:Rho guanyl-nucleotide exchange factor activity; P:regulation of Rho protein signal transduction; C:intracellular; F:guanyl-nucleotide exchange factor activity; F:DNA binding
TAACSP3AShA_0055G08R	hypothetical protein LOC_Os12g34030 [Oryza sativa Japonica Group]	9	9.59165e-20	0.556667	0	-
TAACSP3AShA_0055G09F	ribosomal rna apurinic site specific lyase	6	4.56994e-08	0.591667	0	-
TAACSP3AShA_0055G21R	retroelement pol polyprotein	10	0	0.453	5	F:calcium ion binding; P:homophilic cell adhesion; P:cell adhesion; C:integral to plasma membrane; C:plasma membrane
TAACSP3AShA_0055G23F	glucose dehydrogenase (pyrroloquinoline-quinone) protein	3	0	0.48	7	P:oxidation reduction; F:quinone binding; C:integral to membrane; F:oxidoreductase activity, acting on CH-OH group of donors; C:outer membrane-bounded periplasmic space; F:oxidoreductase activity; F:quinoprotein glucose dehydrogenase activity
TAACSP3AShA_0055H05R	predicted protein [Hordeum vulgare subsp. vulgare]	10	9.44718e-36	0.756	0	-
TAACSP3AShA_0055H11R	hypothetical protein BACPLE_00017 [Bacteroides plebeius DSM 17135]	2	0	0.445	0	-
TAACSP3AShA_0055H18F	striated muscle-specific serine threonine-protein kinase	1	0	0.55	0	-
TAACSP3AShA_0055H22F	hypothetical protein Pnap_4586 [Polaromonas naphthalenivorans CJ2]	3	0	0.48	1	F:carbon-nitrogen ligase activity, with glutamine as amido-N-donor
TAACSP3AShA_0055I11F	gag-pol polyprotein	3	0	0.476667	0	-
TAACSP3AShA_0055I13R	tat protein	8	0	0.41875	4	C:synapse; C:cell junction; F:insulin receptor binding; C:plasma membrane
TAACSP3AShA_0055I17F	probable transcriptional regulator	6	0	0.463333	6	F:FMN binding; P:oxidation reduction; F:oxidoreductase activity; F:alkanesulfonate monooxygenase activity; F:monooxygenase activity; F:isoquinoline 1-oxidoreductase activity
TAACSP3AShA_0055J01F	nadh dehydrogenase subunit 5	5	0	0.498	5	P:oxidation reduction; C:mitochondrion; F:oxidoreductase activity; P:ATP synthesis coupled electron transport; F:NADH dehydrogenase (ubiquinone) activity
TAACSP3AShA_0055J06F	hypothetical protein [Leptosphaeria maculans]	1	0	0.55	0	-
TAACSP3AShA_0055J06R	zinc c2h2 type family protein	6	0	0.485	0	-
TAACSP3AShA_0055J14R	integral membrane protein	10	2.75932e-113	0.942	2	C:cytoplasmic membrane-bounded vesicle; C:membrane	-
TAACSP3AShA_0055J15F	polymerase [Triticum aestivum]	1	4.32749e-07	0.86	0	-
TAACSP3AShA_0055K02R	transposase	3	0	0.473333	0	-
TAACSP3AShA_0055K16R	uncharacterized membrane protein	1	0	0.41	0	-
TAACSP3AShA_0055K18R	hypothetical protein CLOSTHATH_02374 [Clostridium hathewayi DSM 13479]	1	0	0.5	0	-
TAACSP3AShA_0055L04F	dipeptide transport system permease protein	3	0	0.393333	0	-
TAACSP3AShA_0055L04R	transmembrane efflux protein	2	0	0.505	0	-
TAACSP3AShA_0055L06R	low quality protein: histone-lysine n-methyltransferase mll-like	7	0	0.484286	0	-
TAACSP3AShA_0055L10F	solute carrier family member 4-like	6	0	0.426667	1	P:transport	-
TAACSP3AShA_0055M02F	Os01g0967700 [Oryza sativa Japonica Group]	10	7.49049e-42	0.605	0	-
TAACSP3AShA_0055M09F	surface layer protein	6	0	0.435	9	F:ATP binding; F:RNA binding; F:methyltransferase activity; P:RNA methylation; P:RNA processing; P:methylation; F:RNA methyltransferase activity; F:ribonuclease activity; C:cytoplasm
TAACSP3AShA_0055M12R	zinc finger protein 420-like	4	0	0.4675	0	-
TAACSP3AShA_0055M15R	mar10 transposase	10	1.38733e-35	0.69	0	-
TAACSP3AShA_0055M18F	minus agglutinin	10	0	0.378	4	C:outer mucus layer; C:inner mucus layer; F:protein binding; C:extracellular region
TAACSP3AShA_0055N02R	hypothetical protein bcere0028_24050 [Bacillus cereus AH1271]	1	0	0.44	0	-
TAACSP3AShA_0055N08R	protein	10	2.20103e-12	0.798	3	F:phosphoribosylformylglycinamidine cyclo-ligase activity; P:'de novo' IMP biosynthetic process; C:plastid	EC:6.3.3.1
TAACSP3AShA_0055N13F	translation initiation factor if-2	8	0	0.43125	1	F:DNA binding
TAACSP3AShA_0055N13R	polymerase [Triticum aestivum]	1	8.80562e-07	0.84	0	-
TAACSP3AShA_0055N17R	high density lipoprotein-binding protein vigilin	3	0	0.513333	0	-
TAACSP3AShA_0055N23F	hypothetical protein SORBIDRAFT_04g007670 [Sorghum bicolor]	2	0	0.645	0	-
TAACSP3AShA_0055O01F	multi-sensor hybrid histidine kinase	2	0	0.47	3	P:regulation of transcription, DNA-dependent; P:transcription, DNA-dependent; F:transcription factor activity
TAACSP3AShA_0055O01R	mucin-associated surface protein	7	0	0.478571	3	P:cellular process; F:binding; F:kinase activity	-
TAACSP3AShA_0055O06R	protein kinase of the pi3 pi4 family	3	0	0.483333	1	P:cellular process	-
TAACSP3AShA_0055O16F	hypothetical protein PBPRA3578 [Photobacterium profundum SS9]	1	0	0.53	0	-
TAACSP3AShA_0055O20F	hypothetical protein DFA_09679 [Dictyostelium fasciculatum]	1	0	0.38	0	-
TAACSP3AShA_0055P01F	carbonic anhydrase	10	0	0.46	13	C:integral to membrane; P:transmembrane transport; F:zinc ion binding; F:carbonate dehydratase activity; F:lyase activity; P:carbon utilization; P:transport; F:transporter activity; P:metabolic process; F:RNA polymerase II transcription mediator activity; P:regulation of transcription from RNA polymerase II promoter; C:mediator complex; F:binding
TAACSP3AShA_0055P01R	chitin-binding domain 3 protein	1	0	0.47	5	F:hydrolase activity, hydrolyzing O-glycosyl compounds; C:viral capsid; F:polysaccharide binding; F:carbohydrate binding; P:carbohydrate metabolic process
TAACSP3AShA_0055P15F	pe-pgrs family protein	9	0	0.484444	0	-
TAACSP3AShA_0055P17F	glycoprotein precursor	4	0	0.465	14	F:RNA binding; P:tRNA 5'-leader removal; F:tRNA binding; F:ribonuclease P activity; P:tRNA processing; F:hydrolase activity; F:endonuclease activity; F:nuclease activity; C:host cell plasma membrane; P:interspecies interaction between organisms; C:host cell membrane; C:virion; C:membrane; C:viral envelope
TAACSP3AShA_0055P17R	dihydroxy-acid dehydratase	3	0	0.46	1	P:metabolic process	-
TAACSP3AShA_0055P24F	receptor-like protein kinase inrpk1	10	5.98153e-108	0.889	0	-
TAACSP3AShA_0060A03F	transparent testa 12	10	1.68322e-29	0.847	1	C:membrane	-
TAACSP3AShA_0060A06F	esterase a	5	0	0.454	1	F:hydrolase activity	-
TAACSP3AShA_0060B02R	was protein member 1	9	0	0.451111	7	F:ATP binding; F:protein kinase activity; F:transferase activity; F:nucleotide binding; P:protein amino acid phosphorylation; F:MAP kinase kinase kinase activity; F:protein serine/threonine kinase activity
TAACSP3AShA_0060B11R	hypothetical protein GCWU000324_02581 [Kingella oralis ATCC 51147]	3	0	0.483333	0	-
TAACSP3AShA_0060C10R	acetyl- synthetase	2	0	0.515	0	-
TAACSP3AShA_0060C19F	retrotransposon unclassified	1	3.08975e-15	0.81	0	-
TAACSP3AShA_0060C22R	hypothetical protein TTHERM_00216160 [Tetrahymena thermophila]	2	0	0.515	0	-
TAACSP3AShA_0060C24R	glucose sorbosone dehydrogenase	2	0	0.445	4	F:quinone binding; P:carbohydrate metabolic process; F:catalytic activity; F:oxidoreductase activity, acting on the CH-OH group of donors, quinone or similar compound as acceptor
TAACSP3AShA_0060D03R	ribosomal rna apurinic site specific lyase	10	3.05917e-32	0.502	0	-
TAACSP3AShA_0060D04R	hypothetical protein Csp3_JD05.005 [Caenorhabditis sp. PS1010]	5	0	0.44	5	C:apicoplast; C:integral to membrane; P:transmembrane transport; F:transporter activity; P:transport
TAACSP3AShA_0060D05R	gag-pol polyprotein	1	1.08688e-27	0.9	0	-
TAACSP3AShA_0060D13R	polyketide synthase	7	0	0.444286	1	C:plastid
TAACSP3AShA_0060D17R	metabotropic glutamate receptor 8 precursor	8	0	0.5075	0	-
TAACSP3AShA_0060D18R	unknown [Schistosoma japonicum]	2	0	0.425	0	-
TAACSP3AShA_0060D24F	predicted protein [Populus trichocarpa]	1	0	0.38	0	-
TAACSP3AShA_0060D24R	cytokinesis protein sepa	5	0	0.43	2	P:metabolic process; F:N-acetyltransferase activity
TAACSP3AShA_0060E03R	predicted protein [Ostreococcus lucimarinus CCE9901]	1	0	0.55	6	C:COPII vesicle coat; P:ER to Golgi vesicle-mediated transport; F:zinc ion binding; P:intracellular protein transport; P:transport; P:protein transport
TAACSP3AShA_0060E19F	acyl transferase 5	10	2.58797e-30	0.878	1	F:transferase activity, transferring acyl groups other than amino-acyl groups	EC:2.3.1.0
TAACSP3AShA_0060F03F	hypothetical protein THAPS_269261 [Thalassiosira pseudonana CCMP1335]	1	0	0.4	0	-
TAACSP3AShA_0060F15R	hypothetical protein OsJ_00730 [Oryza sativa Japonica Group]	6	9.67329e-28	0.75	0	-
TAACSP3AShA_0060F18F	esterase precursor	6	1.45041e-12	0.95	2	C:cytoplasmic membrane-bounded vesicle; F:catalytic activity	-
TAACSP3AShA_0060F20R	predicted protein [Hordeum vulgare subsp. vulgare]	10	1.7665e-124	0.918	1	C:cytoplasmic membrane-bounded vesicle	-
TAACSP3AShA_0060G21R	ribonuclease ph	5	0	0.504	1	F:catalytic activity	-
TAACSP3AShA_0060H08F	family domain protein	2	0	0.465	0	-
TAACSP3AShA_0060H15R	rna apurinic site specific lyase	1	0	0.59	0	-
TAACSP3AShA_0060H20R	elongin a-like	2	0	0.48	5	P:regulation of transcription, DNA-dependent; P:transcription, DNA-dependent; F:sequence-specific DNA binding; F:transcription factor activity; C:nucleus
TAACSP3AShA_0060I04R	hypothetical protein MHO_1420 [Mycoplasma hominis]	1	0	0.53	0	-
TAACSP3AShA_0060I08F	rap guanine nucleotide exchange factor 1	4	0	0.4975	4	P:regulation of small GTPase mediated signal transduction; P:small GTPase mediated signal transduction; F:guanyl-nucleotide exchange factor activity; C:intracellular
TAACSP3AShA_0060I11R	transposon mutator sub-class	10	5.75861e-23	0.721	0	-
TAACSP3AShA_0060J03F	small nucleolar ribonucleoprotein complex subunit	4	0	0.4975	2	F:nucleic acid binding; C:ribonucleoprotein complex
TAACSP3AShA_0060J23R	tumor-related protein	10	2.57189e-56	0.787	1	C:plastid	-
TAACSP3AShA_0060K04R	leucyl-trna synthetase	5	0	0.526	9	F:ligase activity; P:tRNA aminoacylation for protein translation; F:nucleotide binding; F:leucine-tRNA ligase activity; C:cytoplasm; P:translation; F:ATP binding; P:leucyl-tRNA aminoacylation; F:aminoacyl-tRNA ligase activity
TAACSP3AShA_0060K20R	phytanoyl- dioxygenase	10	1.70017e-98	0.714	1	F:oxidoreductase activity, acting on single donors with incorporation of molecular oxygen, incorporation of two atoms of oxygen	EC:1.13.11.0
TAACSP3AShA_0060L04R	conserved domain protein	4	0	0.4725	0	-
TAACSP3AShA_0060L06R	retrotransposon unclassified	10	0	0.533	0	-
TAACSP3AShA_0060L07R	conserved hypothetical protein [Trichinella spiralis]	3	0	0.47	3	F:heme binding; F:electron carrier activity; F:iron ion binding
TAACSP3AShA_0060L10F	phospholipase c-like	1	0	0.52	6	P:lipid metabolic process; ; F:phosphoric diester hydrolase activity; F:phospholipase C activity; P:signal transduction; F:phosphoinositide phospholipase C activity
TAACSP3AShA_0060L15R	predicted protein [Nematostella vectensis]	1	0	0.5	0	-
TAACSP3AShA_0060M01F	hypothetical protein [Glypta fumiferanae ichnovirus]	3	0	0.503333	0	-
TAACSP3AShA_0060M04R	gag-pol polyprotein	10	1.2713e-32	0.546	0	-
TAACSP3AShA_0060M13R	d-alanylalanine synthetase	1	0	0.55	0	-
TAACSP3AShA_0060N09F	superfamily i dna and rna helicase and helicase subunits-like protein	1	0	0.52	1	F:helicase activity
TAACSP3AShA_0060N18R	protein kinase-like	10	2.2841e-25	0.872	4	F:ATP binding; P:protein amino acid phosphorylation; F:protein serine/threonine kinase activity; F:non-membrane spanning protein tyrosine kinase activity	EC:2.7.11.0; EC:2.7.10.2
TAACSP3AShA_0060O02R	kelch repeat-containing protein	8	0	0.46625	5	F:unfolded protein binding; P:protein folding; F:heat shock protein binding; P:cell cycle; P:cell division
TAACSP3AShA_0060O08R	nima-interacting protein	7	0	0.504286	3	F:binding; P:metabolic process; F:catalytic activity
TAACSP3AShA_0060O16R	retrotransposon unclassified	10	0	0.547	0	-
TAACSP3AShA_0060O19R	GI23984 [Drosophila mojavensis]	2	0	0.485	3	F:nucleic acid binding; F:zinc ion binding; C:intracellular
TAACSP3AShA_0060P01F	hypothetical protein OsI_36708 [Oryza sativa Indica Group]	1	4.74738e-08	0.67	0	-
TAACSP3AShA_0060P07F	ppig protein	1	0	0.46	1	C:nucleus	-
TAACSP3AShA_0060P23R	transforming growth factor beta-1-induced transcript 1 protein	2	0	0.4	2	F:metal ion binding; F:zinc ion binding
TAACSP3AShA_0065A03F	hypothetical protein SORBIDRAFT_09g007400 [Sorghum bicolor]	10	0	0.406	0	-
TAACSP3AShA_0065A03R	rna binding	8	1.11627e-110	0.6725	1	P:RNA processing	-
TAACSP3AShA_0065A10R	conserved hypothetical protein [Pediculus humanus corporis]	2	0	0.53	0	-
TAACSP3AShA_0065A11F	sugar kinase	10	2.79293e-26	0.767	7	F:phosphotransferase activity, alcohol group as acceptor; F:kinase activity; P:phosphorylation; F:amino acid transmembrane transporter activity; P:transmembrane transport; P:amino acid transport; C:integral to membrane	EC:2.7.1.0
TAACSP3AShA_0065A11R	hypothetical protein NB231_10593 [Nitrococcus mobilis Nb-231]	10	4.50883e-43	0.799	0	-
TAACSP3AShA_0065A23F	serine threonine protein	10	1.94325e-44	0.599	1	F:kinase activity	-
TAACSP3AShA_0065B01R	zinc finger and btb domain-containing protein 32-like	6	0	0.418333	2	F:binding; C:intracellular	-
TAACSP3AShA_0065B14F	cell morphogenesis protein	6	0	0.436667	0	-
TAACSP3AShA_0065B21R	ac079022_13mutator-like transposase	10	7.3625e-34	0.638	0	-
TAACSP3AShA_0065B22F	hypothetical protein [Cryptococcus neoformans var. neoformans JEC21]	1	0	0.51	0	-
TAACSP3AShA_0065C07R	suppressor of pal-1 family member (sop-3)	5	0	0.394	7	P:reproduction; F:RNA polymerase II transcription mediator activity; P:body morphogenesis; P:positive regulation of growth rate; P:nematode larval development; F:protein binding; C:mediator complex
TAACSP3AShA_0065C22F	alpha-2-macroglobulin receptor	5	0	0.438	3	F:chitin binding; P:chitin metabolic process; C:extracellular region
TAACSP3AShA_0065D05F	predicted protein [Hordeum vulgare subsp. vulgare]	1	1.4851e-09	0.78	0	-
TAACSP3AShA_0065D09F	emb2410 (embryo defective 2410)	10	2.19135e-41	0.97	0	-
TAACSP3AShA_0065D11R	n-utilization substance protein a	6	0	0.515	6	C:plastid; F:RNA binding; P:regulation of transcription termination; P:transcription, DNA-dependent; F:transcription regulator activity; F:transcription factor activity
TAACSP3AShA_0065D15F	methyl coenzyme m reductase alpha subunit	4	0	0.465	0	-
TAACSP3AShA_0065D18F	dna transposition protein	10	4.93274e-43	0.57	1	F:ATP binding
TAACSP3AShA_0065D18R	conserved hypothethical protein	10	1.4749e-70	0.583	1	P:cellular process	-
TAACSP3AShA_0065E06R	sulfonate nitrate taurine transport system substrate-binding protein	5	0	0.506	5	C:membrane; P:sulfur metabolic process; C:outer membrane-bounded periplasmic space; F:transporter activity; P:transport
TAACSP3AShA_0065E07F	related to phosphoserine phosphatase	3	0	0.516667	0	-
TAACSP3AShA_0065E07R	unnamed protein product [Homo sapiens]	1	0	0.48	6	C:cytoplasm; P:intracellular protein transport; P:ribosomal protein import into nucleus; F:protein binding; F:protein transporter activity; C:nucleus
TAACSP3AShA_0065E08F	lrr and pyd domains-containing protein 12-like	3	0	0.476667	0	-
TAACSP3AShA_0065E19R	glycoamidase [Candida albicans]	1	0	0.47	0	-
TAACSP3AShA_0065E22R	hypothetical protein [Monosiga brevicollis MX1]	5	0	0.424	0	-
TAACSP3AShA_0065E24R	hypothetical protein [Trichomonas vaginalis G3]	1	0	0.6	0	-
TAACSP3AShA_0065F01F	phage portal lambda family	6	0	0.453333	2	C:viral capsid; F:DNA binding
TAACSP3AShA_0065F03F	low quality protein: replication initiation protein	7	0	0.498571	5	P:cellular process; P:response to endogenous stimulus; F:protein binding; C:intracellular part; P:response to organic substance	-
TAACSP3AShA_0065F03R	ORF2 [Suid herpesvirus 1]	3	0	0.386667	0	-
TAACSP3AShA_0065F04R	olfactory receptor 4f3 4f16 4f29-like	8	0	0.49125	6	F:olfactory receptor activity; P:response to stimulus; F:receptor activity; C:integral to membrane; P:sensory perception of smell; C:plasma membrane
TAACSP3AShA_0065F06R	low quality protein: histone-lysine n-methyltransferase mll-like	8	0	0.49375	0	-
TAACSP3AShA_0065F24R	thrombospondin type 1 domain-containing protein	9	0	0.43	4	F:transferase activity; F:hydrolase activity; F:cytidylate kinase activity; F:arylesterase activity
TAACSP3AShA_0065G01R	polysaccharide lyase family 8	1	0	0.42	0	-
TAACSP3AShA_0065G03F	hypothetical protein SORBIDRAFT_09g023320 [Sorghum bicolor]	2	0	0.53	0	-
TAACSP3AShA_0065G05R	leucine-rich repeat receptor-like kinase	10	9.61248e-91	0.733	0	-
TAACSP3AShA_0065G11F	cbr-aka-1 protein	3	0	0.396667	3	F:metal ion binding; F:zinc ion binding; P:transmembrane transport
TAACSP3AShA_0065G13F	hypothetical protein [Plasmodium vivax SaI-1]	5	0	0.462	0	-
TAACSP3AShA_0065G13R	succinyl- beta subunit family protein	2	0	0.48	1	C:cell part	-
TAACSP3AShA_0065G18F	transglutaminase domain protein	4	0	0.4875	2	F:hydrolase activity, acting on carbon-nitrogen (but not peptide) bonds, in linear amidines; C:cytoplasm
TAACSP3AShA_0065H08F	glycine- glutamate- thienylcyclohexylpiperidine-binding protein	5	0	0.422	0	-
TAACSP3AShA_0065H23F	family transcriptional regulator	5	0	0.454	2	P:DNA integration; F:DNA binding
TAACSP3AShA_0065H24R	fyve-type zinc finger-containing protein	1	0	0.43	0	-
TAACSP3AShA_0065I11F	hypothetical protein AND_06437 [Anopheles darlingi]	2	0	0.47	0	-
TAACSP3AShA_0065I11R	proteophosphoglycan ppg4	10	7.29182e-13	0.392	0	-
TAACSP3AShA_0065J02R	maturase k	6	0	0.481667	0	-
TAACSP3AShA_0065J06R	unnamed protein product [Tetraodon nigroviridis]	1	0	0.45	0	-
TAACSP3AShA_0065J13F	group 2 family protein	6	0	0.521667	0	-
TAACSP3AShA_0065J13R	putative transposase [Arabidopsis thaliana]	7	0	0.53	3	F:peptidyl-prolyl cis-trans isomerase activity; P:protein folding; F:isomerase activity
TAACSP3AShA_0065J15R	u3 small nucleolar rna-associated protein 10	7	0	0.448571	7	F:ferrochelatase activity; F:metal ion binding; P:heme biosynthetic process; C:cytoplasm; P:porphyrin biosynthetic process; F:lyase activity; F:binding
TAACSP3AShA_0065J18R	serine threonine-protein kinase gad8	7	0	0.504286	7	F:kinase activity; F:ATP binding; F:protein kinase activity; F:transferase activity; F:nucleotide binding; P:protein amino acid phosphorylation; F:protein serine/threonine kinase activity
TAACSP3AShA_0065K05F	doublecortin family protein	1	0	0.55	5	F:protein kinase activity; ; F:ATP binding; P:protein amino acid phosphorylation; F:protein serine/threonine kinase activity
TAACSP3AShA_0065K07R	protein fam27e1- partial	6	0	0.415	12	P:regulation of transcription, DNA-dependent; P:transcription, DNA-dependent; F:sequence-specific DNA binding; F:transcription regulator activity; F:transcription factor activity; F:DNA binding; C:nucleus; F:binding; F:actin binding; P:cellular component organization; P:actin cytoskeleton organization; F:Rho GTPase binding
TAACSP3AShA_0065K08F	wd domain-containing protein	9	0	0.477778	0	-
TAACSP3AShA_0065K22F	hypothetical protein AL1_26150 [Alistipes shahii WAL 8301]	1	0	0.49	0	-
TAACSP3AShA_0065K23R	oxidoreductase nad-binding rossmann fold protein	1	0	0.46	0	-
TAACSP3AShA_0065L05R	endoglucanase EngE [Clostridium cellulovorans]	1	0	0.57	0	-
TAACSP3AShA_0065L06F	copper ion binding	10	7.13726e-34	0.679	2	F:electron carrier activity; F:copper ion binding
TAACSP3AShA_0065L09F	extracellular solute-binding protein family 1 protein	4	0	0.455	2	F:transporter activity; P:transport
TAACSP3AShA_0065L14F	af397030_1root nodule extensin	8	0	0.5	0	-
TAACSP3AShA_0065L18R	retrotransposon unclassified	10	0	0.611	0	-
TAACSP3AShA_0065L19F	retrotransposon protein	10	7.32713e-22	0.672	0	-
TAACSP3AShA_0065L20F	choline transporter-like protein 2	9	0	0.478889	11	P:positive regulation of I-kappaB kinase/NF-kappaB cascade; F:signal transducer activity; C:integral to membrane; C:membrane; P:transport; P:oxidation reduction; F:oxidoreductase activity, acting on sulfur group of donors, disulfide as acceptor; F:oxidoreductase activity; P:protein metabolic process; F:peptide-methionine-(S)-S-oxide reductase activity; P:protein modification process
TAACSP3AShA_0065M04R	molybdopterin oxidoreductase iron-sulfur binding subunit	7	0	0.438571	0	-
TAACSP3AShA_0065M09R	predicted protein [Hordeum vulgare subsp. vulgare]	1	9.49749e-08	0.58	0	-
TAACSP3AShA_0065M13F	gag-pol polyprotein	10	5.65493e-38	0.51	0	-
TAACSP3AShA_0065M13R	hypothetical protein [Triticum aestivum]	1	1.91823e-10	0.88	0	-
TAACSP3AShA_0065N02F	nbs-lrr disease resistance protein homologue	10	0	0.687	3	P:defense response; P:apoptosis; F:ATP binding	-
TAACSP3AShA_0065N04F	retrotransposon unclassified	10	0	0.501	0	-
TAACSP3AShA_0065N14R	transposon mutator sub-class	10	0	0.716	0	-
TAACSP3AShA_0065N22R	rna apurinic site specific lyase	10	1.35963e-16	0.469	0	-
TAACSP3AShA_0065O09F	AER250Cp [Ashbya gossypii ATCC 10895]	1	0	0.55	0	-
TAACSP3AShA_0065O09R	retrotransposon unclassified	10	1.06274e-20	0.668	0	-
TAACSP3AShA_0065O10R	hypothetical protein CHLNCDRAFT_12295 [Chlorella variabilis]	1	0	0.5	0	-
TAACSP3AShA_0065O18F	conserved hypothetical protein [Toxoplasma gondii VEG]	2	0	0.475	0	-
TAACSP3AShA_0065O21R	glucose-methanol-choline oxidoreductase	5	0	0.41	2	F:oxidoreductase activity, acting on CH-OH group of donors; F:FAD binding
TAACSP3AShA_0065P02R	cyclin-like f-box	5	0	0.472	0	-
TAACSP3AShA_0065P07R	family protein	7	0	0.5	3	F:metal ion binding; F:zinc ion binding; C:intracellular
TAACSP3AShA_0065P10F	ac079843_3 disease resistance protein rpm1	10	3.03443e-35	0.695	0	-
TAACSP3AShA_0065P10R	serine threonine-protein kinase	10	4.30143e-35	0.872	5	F:oxidoreductase activity; C:cytoplasmic membrane-bounded vesicle; P:metabolic process; F:protein serine/threonine kinase activity; F:nucleotide binding	EC:2.7.11.0
TAACSP3AShA_0065P12F	retrotransposon protein	10	2.89268e-26	0.622	0	-
TAACSP3AShA_0065P19R	envelope glycoprotein	2	0	0.545	0	-
TAACSP3AShA_0070A06R	hypothetical protein BRAFLDRAFT_154218 [Branchiostoma floridae]	2	0	0.44	0	-
TAACSP3AShA_0070A09F	polyphenol oxidase	8	0	0.4625	17	P:regulation of transcription, DNA-dependent; P:metabolic process; F:N-acetyltransferase activity; F:zinc ion binding; F:DNA binding; C:nucleus; F:metal ion binding; P:oxidation reduction; F:catechol oxidase activity; F:oxidoreductase activity; F:racemase and epimerase activity, acting on amino acids and derivatives; P:cell wall macromolecule catabolic process; F:odorant binding; F:olfactory rece…
TAACSP3AShA_0070A10F	f-box only protein 40 (muscle disease-related protein)	8	0	0.43125	0	-
TAACSP3AShA_0070A10R	gag-pol polyprotein	10	0	0.736	0	-
TAACSP3AShA_0070A16F	bir1 protein	6	0	0.498333	5	C:integral to membrane; C:membrane; F:transporter activity; P:transport; C:plasma membrane
TAACSP3AShA_0070A17R	n a	1	0	0.47	0	-
TAACSP3AShA_0070A20F	preprotein subunit	2	0	0.6	6	C:integral to membrane; C:membrane; P:transmembrane transport; P:transport; F:P-P-bond-hydrolysis-driven protein transmembrane transporter activity; P:protein transport
TAACSP3AShA_0070B02F	peptidase s45 penicillin amidase	6	0	0.411667	6	P:oxidation reduction; F:binding; F:oxidoreductase activity; P:metabolic process; F:catalytic activity; F:zinc ion binding
TAACSP3AShA_0070B03F	trk family k+ transporter	7	0	0.472857	0	-
TAACSP3AShA_0070B09F	hypothetical protein, conserved in Plasmodium species [Plasmodium knowlesi strain H]	1	4.27895e-09	0.53	0	-
TAACSP3AShA_0070B11F	retrotransposon unclassified	6	7.98079e-19	0.695	0	-
TAACSP3AShA_0070B14R	pyridoxamine 5 -phosphate oxidase- fmn-binding protein	4	0	0.455	3	P:oxidation reduction; F:oxidoreductase activity; F:FMN binding
TAACSP3AShA_0070C02F	olfactory family subfamily member 15-like	3	0	0.493333	6	F:olfactory receptor activity; C:integral to membrane; F:acyltransferase activity; F:transferase activity; C:membrane; F:transferase activity, transferring acyl groups other than amino-acyl groups
TAACSP3AShA_0070C23F	atpase 6	7	0	0.474286	11	P:ATP synthesis coupled proton transport; C:proton-transporting ATP synthase complex, coupling factor F(o); C:integral to membrane; C:membrane; C:mitochondrial inner membrane; P:ion transport; C:mitochondrion; P:transport; F:hydrogen ion transmembrane transporter activity; P:ATP biosynthetic process; P:proton transport
TAACSP3AShA_0070D02F	low quality protein: amylo-alpha- -glucosidase	7	0	0.445714	1	C:cell part	-
TAACSP3AShA_0070D16F	low quality protein: histone-lysine n-methyltransferase mll-like	10	0	0.466	0	-
TAACSP3AShA_0070D19F	hypothetical protein MAC_00393 [Metarhizium acridum CQMa 102]	5	0	0.432	0	-
TAACSP3AShA_0070D20F	non-erythrocytic 5	2	0	0.56	1	F:actin binding
TAACSP3AShA_0070E02F	retrotransposon unclassified	10	6.10418e-35	0.493	0	-
TAACSP3AShA_0070E05F	hypothetical protein HNE_1298 [Hyphomonas neptunium ATCC 15444]	3	0	0.486667	2	P:biological_process; C:cellular_component
TAACSP3AShA_0070E11F	gag protein	9	0	0.57	0	-
TAACSP3AShA_0070E13F	lysyl-trna synthetase	10	0	0.581	1	F:binding	-
TAACSP3AShA_0070E13R	lysyl-trna synthetase	10	6.99213e-15	0.714	3	F:ligase activity; F:binding; P:translation	EC:3.6.5.3
TAACSP3AShA_0070E22F	pr1-like protein	1	0	0.47	0	-
TAACSP3AShA_0070E24F	family protein	3	0	0.443333	3	P:asparagine biosynthetic process; F:asparagine synthase (glutamine-hydrolyzing) activity; C:cell surface
TAACSP3AShA_0070F15F	parasitic phase-specific protein psp-1	2	0	0.48	2	P:response to stress; C:integral to membrane
TAACSP3AShA_0070F22F	hypothetical protein NCU04373 [Neurospora crassa OR74A]	1	0	0.5	0	-
TAACSP3AShA_0070F23F	hypothetical protein UM05274.1 [Ustilago maydis 521]	1	0	0.5	0	-
TAACSP3AShA_0070G05F	pyrophosphate--fructose 6-phosphate 1-phosphotransferase alpha subunit	10	2.0726e-14	0.812	0	-
TAACSP3AShA_0070G06F	hypothetical protein SINV_13437 [Solenopsis invicta]	1	0	0.53	0	-
TAACSP3AShA_0070G06R	nf-x1-type zinc finger protein nfxl1-like	10	0	0.57	7	F:metal ion binding; P:regulation of transcription, DNA-dependent; C:integral to membrane; C:membrane; F:zinc ion binding; F:transcription factor activity; C:nucleus
TAACSP3AShA_0070G11F	conserved hypothetical protein [Albugo laibachii Nc14]	1	0	0.6	0	-
TAACSP3AShA_0070G16F	integral membrane protein	3	0	0.443333	0	-
TAACSP3AShA_0070G21F	calmodulin binding	5	0	0.442	1	C:membrane
TAACSP3AShA_0070H10R	fad dependent oxidoreductase	4	0	0.46	4	P:oxidation reduction; F:flavin-containing monooxygenase activity; F:NADP or NADPH binding; F:FAD binding
TAACSP3AShA_0070H17F	unnamed protein product [Leishmania donovani BPK282A1]	6	0	0.44	0	-
TAACSP3AShA_0070H23R	nlp3_orysj ame: full=protein nlp3 short= 3 ame: full=nin-like protein 3 ame: full=nodule inception protein 3	10	3.79725e-37	0.869	1	F:transcription factor activity	-
TAACSP3AShA_0070I10F	signal peptidase i	6	0	0.536667	8	P:proteolysis; F:serine-type peptidase activity; F:hydrolase activity; C:integral to membrane; C:membrane; F:nucleic acid binding; F:zinc ion binding; C:intracellular
TAACSP3AShA_0070I11F	n a	8	0	0.4775	2	F:nucleotide binding; C:nucleus
TAACSP3AShA_0070I11R	cre-col-150 protein	10	0	0.428	1	F:catalytic activity	-
TAACSP3AShA_0070I24F	arginine-glutamic acid dipeptide repeats protein	6	0	0.471667	0	-
TAACSP3AShA_0070J05R	hypothetical protein [Monosiga brevicollis MX1]	1	0	0.45	0	-
TAACSP3AShA_0070J06R	pe family protein	4	0	0.5275	7	P:biosynthetic process; F:binding; F:transferase activity; F:fatty-acyl-CoA synthase activity; P:metabolic process; F:catalytic activity; P:fatty acid biosynthetic process
TAACSP3AShA_0070J12F	#NAME?	6	0	0.483333	12	F:carboxypeptidase activity; F:receptor activity; C:membrane; P:transport; F:transporter activity; P:spread of virus in host, cell to cell; C:host cell plasmodesma; C:host cell cytoplasm; C:host cell junction; F:hydrolase activity, hydrolyzing O-glycosyl compounds; F:cation binding; F:catalytic activity
TAACSP3AShA_0070J15F	hypothetical protein NECHADRAFT_35737 [Nectria haematococca mpVI 77-13-4]	1	0	0.44	2	F:zinc ion binding; C:intracellular
TAACSP3AShA_0070J16F	lipoprotein releasing system transmembrane protein	4	0	0.465	4	C:integral to membrane; C:membrane; C:Gram-negative-bacterium-type cell wall; P:transport
TAACSP3AShA_0070J17F	unknown [Picea sitchensis]	5	0	0.432	6	F:NAPE-specific phospholipase D activity; F:hydrolase activity; C:integral to membrane; F:phospholipase D activity; C:membrane; P:lipid catabolic process
TAACSP3AShA_0070J18F	novel protein ovary testis transcribed	10	0	0.445	9	F:6-phosphogluconolactonase activity; P:carbohydrate metabolic process; P:pentose-phosphate shunt; F:molecular_function; C:cellular_component; C:endoplasmic reticulum; P:response to hormone stimulus; F:DNA binding; C:nucleus
TAACSP3AShA_0070J22F	tir protein	4	0	0.485	5	F:ATP binding; F:protein kinase activity; P:protein amino acid phosphorylation; F:heat shock protein binding; F:protein serine/threonine kinase activity
TAACSP3AShA_0070K02F	1-aminocyclopropane-1-carboxylate synthase: class-i: class i and ii	5	0	0.484	1	F:catalytic activity	-
TAACSP3AShA_0070K10F	family transcriptional regulator	2	0	0.49	4	P:regulation of transcription, DNA-dependent; P:transcription, DNA-dependent; F:DNA binding; F:transcription factor activity
TAACSP3AShA_0070K11R	sodium:solute symporter family protein	4	0	0.47	1	C:integral to membrane
TAACSP3AShA_0070K17F	a chain trypanosoma brucei trypanothione reductase in complex with -dihydroquinazoline inhibitor	9	0	0.516667	1	F:oxidoreductase activity	-
TAACSP3AShA_0070L06F	alginate lyase 2	8	0	0.50125	5	P:cellular process; C:intracellular membrane-bounded organelle; C:protein complex; P:macromolecule metabolic process; F:transferase activity	-
TAACSP3AShA_0070M08F	PREDICTED: hypothetical protein [Vitis vinifera]	1	0	0.4	0	-
TAACSP3AShA_0070M14F	bowman birk trypsin inhibitor	10	1.07864e-15	0.572	5	C:cytoplasmic membrane-bounded vesicle; F:serine-type endopeptidase inhibitor activity; C:extracellular region; F:peptidase inhibitor activity; P:negative regulation of peptidase activity
TAACSP3AShA_0070N22F	unnamed protein product [Triticum aestivum]	10	1.32929e-31	0.667	0	-
TAACSP3AShA_0070O07F	dna topoisomerase type i	10	0	0.423	0	-
TAACSP3AShA_0070O13F	udp-n-acetylmuramoyl-l-alanyl-d-glutamate synthetase	2	0	0.43	14	F:ligase activity; P:cellular cell wall organization; P:regulation of cell shape; P:biosynthetic process; F:nucleotide binding; C:cytoplasm; P:cell division; F:ATP binding; F:catalytic activity; F:UDP-N-acetylmuramoylalanine-D-glutamate ligase activity; P:peptidoglycan biosynthetic process; P:metabolic process; P:cell cycle; F:binding
TAACSP3AShA_0070O17F	gustatory receptor 28b	3	0	0.52	0	-
TAACSP3AShA_0070O18F	hypothetical protein GAU_2720 [Gemmatimonas aurantiaca T-27]	2	0	0.49	9	F:transferase activity; P:methylation; F:methyltransferase activity; F:N-methyltransferase activity; F:DNA binding; F:nucleic acid binding; P:DNA methylation; P:DNA modification; F:catalytic activity
TAACSP3AShA_0070P10F	ybl063wp-like protein	7	0	0.45	0	-
TAACSP3AShA_0070P14F	cytochrome p450 family enzyme	8	0	0.4525	7	F:metal ion binding; P:oxidation reduction; F:heme binding; F:oxidoreductase activity; F:electron carrier activity; F:iron ion binding; F:monooxygenase activity
TAACSP3AShA_0070P17F	glycerophosphoryl diester phosphodiesterase 2 precursor-like protein	10	7.72488e-16	0.497	0	-
TAACSP3AShA_0075A03F	cytochrome p450 1a	7	0	0.478571	0	-
TAACSP3AShA_0075B01F	d-alanyl-d-alanine carboxypeptidase	4	0	0.4975	0	-
TAACSP3AShA_0075B01R	cellulose synthase	4	0	0.49	0	-
TAACSP3AShA_0075B06R	hypothetical protein [Oryza sativa Japonica Group]	10	0	0.583	1	C:cell part	-
TAACSP3AShA_0075B08R	low quality protein: protein-p-ii uridylyltransferase	6	0	0.403333	0	-
TAACSP3AShA_0075B11F	t cell receptor alpha	6	0	0.473333	0	-
TAACSP3AShA_0075B17F	hypothetical protein PANDA_000687 [Ailuropoda melanoleuca]	5	0	0.504	0	-
TAACSP3AShA_0075C06F	abc transporter-like protein	3	0	0.46	9	F:ATPase activity, coupled to transmembrane movement of substances; C:integral to membrane; P:transport; F:nucleotide binding; P:ATP catabolic process; F:nucleoside-triphosphatase activity; F:ATP binding; F:ATPase activity; P:transmembrane transport
TAACSP3AShA_0075C06R	domain-containing protein	4	0	0.445	3	F:hydrolase activity, hydrolyzing O-glycosyl compounds; P:peptidoglycan turnover; C:outer membrane
TAACSP3AShA_0075C10R	protease do family protein	7	0	0.492857	1	F:catalytic activity	-
TAACSP3AShA_0075D02F	syringomycin biosynthesis enzyme -like	10	3.3359e-50	0.957	3	C:nucleus; F:oxidoreductase activity; P:oxidation reduction	-
TAACSP3AShA_0075D02R	retrotransposon unclassified	10	1.40307e-69	0.835	0	-
TAACSP3AShA_0075D05F	zinc c3hc4 type family expressed	10	1.43383e-22	0.905	0	-
TAACSP3AShA_0075E04F	retrotransposon ty1-copia expressed	10	2.29917e-69	0.594	0	-
TAACSP3AShA_0075E17R	rna binding s1 domain protein	5	0	0.478	0	-
TAACSP3AShA_0075E18R	hypothetical protein LOC100382091 [Zea mays]	1	0	0.42	0	-
TAACSP3AShA_0075E19R	ribosomal rna apurinic site specific lyase-like	9	0	0.47	9	F:transcription regulator activity; F:protein binding; P:reproductive developmental process; P:regulation of transcription, DNA-dependent; C:intracellular part; P:response to stimulus; P:organ development; F:DNA binding; P:negative regulation of cellular process	-
TAACSP3AShA_0075E20R	hypothetical protein OsJ_12548 [Oryza sativa Japonica Group]	10	0	0.568	0	-
TAACSP3AShA_0075F07R	sat_rifps ame: full=sulfate adenylyltransferase ame: full=atp-sulfurylase ame: full=sulfate adenylate transferase short=sat	1	0	0.36	6	F:sulfate adenylyltransferase (ATP) activity; F:nucleotidyltransferase activity; F:ATP binding; F:transferase activity; F:nucleotide binding; P:sulfate assimilation
TAACSP3AShA_0075F08R	retrotransposon unclassified	10	0	0.636	0	-
TAACSP3AShA_0075F09R	chromosome-segregation and rnai deficient family member (csr-1)	6	0	0.48	4	P:gene expression; F:hydrolase activity; P:RNA metabolic process; C:intracellular organelle	-
TAACSP3AShA_0075F10R	hypothetical protein SORBIDRAFT_09g028670 [Sorghum bicolor]	3	4.17868e-07	0.726667	0	-
TAACSP3AShA_0075F11F	phosphatidylcholine: diacylglycerol acyltransferase	3	0	0.443333	5	P:lipid metabolic process; F:phosphatidylcholine-sterol O-acyltransferase activity; F:transferase activity; F:acyltransferase activity; F:phospholipid:diacylglycerol acyltransferase activity
TAACSP3AShA_0075F23R	antihemorrhagic factor precursor	4	0	0.4175	5	F:metalloendopeptidase inhibitor activity; C:extracellular space; F:cysteine-type endopeptidase inhibitor activity; F:enzyme inhibitor activity; C:extracellular region
TAACSP3AShA_0075G01F	hypothetical protein [Monosiga brevicollis MX1]	1	0	0.49	0	-
TAACSP3AShA_0075G01R	atp synthase a subunit	4	0	0.4775	13	P:ATP synthesis coupled proton transport; C:proton-transporting ATP synthase complex, coupling factor F(o); C:integral to membrane; C:membrane; F:hydrolase activity; P:ion transport; P:transport; F:hydrogen ion transmembrane transporter activity; F:hydrogen ion transporting ATP synthase activity, rotational mechanism; P:plasma membrane ATP synthesis coupled proton transport; P:ATP biosynthetic pr…
TAACSP3AShA_0075G02F	reverse transcriptase	10	0	0.522	0	-
TAACSP3AShA_0075G10F	protein kinase c inhibitor (hit family)	3	0	0.503333	0	-
TAACSP3AShA_0075G11F	transcriptional regulator	3	0	0.53	6	P:regulation of transcription, DNA-dependent; P:transcription, DNA-dependent; F:sequence-specific DNA binding; F:DNA binding; C:intracellular; F:transcription factor activity
TAACSP3AShA_0075G16R	conserved hypothetical protein [Leishmania mexicana MHOM/GT/2001/U1103]	3	0	0.44	0	-
TAACSP3AShA_0075G17F	predicted protein [Populus trichocarpa]	2	0	0.635	0	-
TAACSP3AShA_0075G18R	predicted protein [Nematostella vectensis]	8	0	0.5	0	-
TAACSP3AShA_0075H01R	glyceraldehyde-3-phosphate dehydrogenase	5	0	0.528	2	P:biological_process; C:cellular_component
TAACSP3AShA_0075H07R	prion-like-(q n-rich)-domain-bearing protein protein isoform a	5	0	0.408	0	-
TAACSP3AShA_0075H17R	unnamed protein product [Vitis vinifera]	2	0	0.45	0	-
TAACSP3AShA_0075I01F	family protein	8	0	0.44	3	C:protein complex; P:cellular process; C:chromosome, centromeric region	-
TAACSP3AShA_0075I05F	f-box domain containing expressed	10	0	0.661	1	C:mitochondrion	-
TAACSP3AShA_0075I15F	glycosyl hydrolase	9	0	0.454444	7	F:hydrolase activity; P:oxidation reduction; F:oxidoreductase activity; P:DNA replication; F:ATP binding; F:DNA binding; F:ATP-dependent DNA helicase activity
TAACSP3AShA_0075I15R	translation initiation factor if-2	9	0	0.431111	8	C:endoplasmic reticulum membrane; P:vesicle-mediated transport; C:cytoplasmic vesicle; C:membrane; C:endoplasmic reticulum; C:ER to Golgi transport vesicle membrane; P:protein transport; P:transport
TAACSP3AShA_0075J06R	retrotransposon unclassified	10	1.6289e-21	0.52	0	-
TAACSP3AShA_0075K05R	hydroxylamine reductase	4	0	0.5	13	F:oxidoreductase activity, acting on other nitrogenous compounds as donors; F:hydroxylamine reductase activity; C:cytoplasm; P:oxidation reduction; F:4 iron, 4 sulfur cluster binding; F:oxidoreductase activity; F:iron-sulfur cluster binding; F:catalytic activity; F:metal ion binding; F:iron ion transmembrane transporter activity; C:integral to membrane; P:iron ion transport; P:iron ion transmembr…
TAACSP3AShA_0075K13R	glutamine synthetase-like protein	2	0	0.47	0	-
TAACSP3AShA_0075K15R	d123 (regulator of eif2)	6	0	0.511667	0	-
TAACSP3AShA_0075K18F	6-phosphofructo-2-kinase 1	8	0	0.46375	3	P:lipid metabolic process; P:cellular metabolic process; C:membrane	-
TAACSP3AShA_0075M09R	atp-dependent dna helicase rep	8	0	0.48125	1	F:catalytic activity	-
TAACSP3AShA_0075N12R	alpha amylase	6	0	0.451667	1	F:binding	-
TAACSP3AShA_0075N18F	btb poz domain containing protein	10	2.45499e-50	0.617	0	-
TAACSP3AShA_0075N21F	transposon mutator sub-class	10	1.06966e-11	0.717	1	C:cytoplasmic membrane-bounded vesicle	-
TAACSP3AShA_0075O03R	m12a family peptidase	4	0	0.4175	5	P:proteolysis; F:metallopeptidase activity; F:hydrolase activity; F:metalloendopeptidase activity; F:zinc ion binding
TAACSP3AShA_0075O06R	4-hydroxythreonine-4-phosphate dehydrogenase	8	0	0.4825	4	C:cell part; F:hydrolase activity; P:cellular process; P:metabolic process	-
TAACSP3AShA_0075O08R	PREDICTED: neogenin [Apis mellifera]	7	0	0.447143	8	F:calcium ion binding; C:integral to membrane; C:membrane; P:transmembrane transport; F:ion channel activity; P:ion transport; P:transport; F:nucleic acid binding
TAACSP3AShA_0075O10R	hypothetical protein [Plasmodium vivax SaI-1]	3	0	0.503333	3	F:hydrolase activity; P:metabolic process; F:catalytic activity
TAACSP3AShA_0075O11R	hypothetical protein OsI_00568 [Oryza sativa Indica Group]	8	9.5363e-23	0.74875	1	F:binding
TAACSP3AShA_0075P22F	f-box domain containing expressed	10	0	0.566	0	-
TAACSP3AShA_0080A01R	bacteriophage protein	1	0	0.42	0	-
TAACSP3AShA_0080A04R	acriflavin resistance protein	10	1.54153e-14	0.561	3	C:membrane; F:transporter activity; P:transport
TAACSP3AShA_0080A17R	conserved domain protein	1	0	0.5	0	-
TAACSP3AShA_0080B04F	shikimate kinase	3	0	0.483333	0	-
TAACSP3AShA_0080B08F	isoform cra_a	4	0	0.51	6	C:cell-cell junction; P:positive regulation of biological process; P:regulation of cellular process; C:intracellular organelle part; C:cytoplasmic part; C:nucleus	-
TAACSP3AShA_0080B11F	hemagglutinin superfamily	4	0	0.49	2	P:pathogenesis; C:outer membrane
TAACSP3AShA_0080B12F	7-beta-(4-carbaxybutanamido)cephalosporanic acid acylase	1	0	0.55	3	F:hydrolase activity, acting on carbon-nitrogen (but not peptide) bonds, in linear amides; F:hydrolase activity; P:antibiotic biosynthetic process
TAACSP3AShA_0080B12R	glycosyl transferase group 1	9	0	0.473333	0	-
TAACSP3AShA_0080B13R	retrotransposon unclassified	10	1.97314e-11	0.606	0	-
TAACSP3AShA_0080C19R	vitellogenin 1	5	0	0.44	0	-
TAACSP3AShA_0080C22F	reverse transcriptase	8	0	0.60875	0	-
TAACSP3AShA_0080C24F	delta-1-pyrroline-5-carboxylate dehydrogenase	3	0	0.486667	4	P:oxidation reduction; F:oxidoreductase activity; P:metabolic process; F:hydrolase activity
TAACSP3AShA_0080E11R	hypothetical protein BARSC_190181 [Bartonella schoenbuchensis R1]	2	0	0.53	2	P:regulation of transcription, DNA-dependent; F:DNA binding
TAACSP3AShA_0080F05F	ring finger membrane protein	2	0	0.495	1	F:zinc ion binding
TAACSP3AShA_0080G08F	GI23945 [Drosophila mojavensis]	1	0	0.47	0	-
TAACSP3AShA_0080H24R	uroporphyrinogen-iii synthase	6	0	0.463333	3	F:uroporphyrinogen-III synthase activity; P:tetrapyrrole biosynthetic process; F:heme binding
TAACSP3AShA_0080I11R	dna internalization-related competence protein rec2	2	0	0.425	0	-
TAACSP3AShA_0080J23R	gag-pol polyprotein	1	2.83561e-39	0.89	0	-
TAACSP3AShA_0080K24R	hypothetical protein CHLNCDRAFT_59462 [Chlorella variabilis]	1	0	0.46	0	-
TAACSP3AShA_0080L11R	retrotransposon unclassified	10	1.89841e-12	0.79	0	-
TAACSP3AShA_0080M21R	hypothetical protein [Angiostrongylus cantonensis]	1	0	0.5	0	-
TAACSP3AShA_0080O10R	transcriptional family protein	4	0	0.465	8	F:transposase activity; P:transposition, DNA-mediated; F:DNA binding; F:molecular_function; C:cytoplasm; C:cytoskeleton; P:biological_process; C:centrosome
TAACSP3AShA_0080O14F	membrane protein	2	0	0.505	0	-
TAACSP3AShA_0080O24R	two-component system sensor kinase response bifunctional protein	4	0	0.455	9	P:GTP catabolic process; P:translational initiation; F:nucleotide binding; C:cytoplasm; P:translation; F:GTP binding; C:intracellular; F:translation initiation factor activity; F:GTPase activity
TAACSP3AShA_0080P21R	nls receptor	10	0	0.979	5	C:cytoplasm; C:nuclear pore; P:protein import into nucleus; F:binding; F:protein transporter activity	-
TAACSP3AShA_0085A19R	prion-like-(q n-rich)-domain-bearing protein family member (pqn-75)	10	0	0.42	0	-
TAACSP3AShA_0085B14R	predicted protein [Hordeum vulgare subsp. vulgare]	4	6.21719e-13	0.88	0	-
TAACSP3AShA_0085C05F	mannosylphosphorylation of n-linked oligosaccharides	7	0	0.46	0	-
TAACSP3AShA_0085C13R	hypothetical protein DFA_09679 [Dictyostelium fasciculatum]	1	0	0.53	0	-
TAACSP3AShA_0085C23F	hypothetical protein SINV_03173 [Solenopsis invicta]	2	0	0.54	0	-
TAACSP3AShA_0085D08F	nicotinic acetylcholine receptor non-alpha subunit lev-1	2	0	0.42	0	-
TAACSP3AShA_0085D11R	conserved Plasmodium protein, unknown function [Plasmodium falciparum 3D7]	2	0	0.49	2	P:metabolic process; F:catalytic activity
TAACSP3AShA_0085D20F	mdr-like abc transporter	10	1.04776e-53	0.572	9	F:ATPase activity, coupled to transmembrane movement of substances; C:integral to membrane; P:transport; F:nucleotide binding; P:ATP catabolic process; F:nucleoside-triphosphatase activity; F:ATP binding; F:ATPase activity; P:transmembrane transport
TAACSP3AShA_0085D20R	ac079179_11 protein kinase	10	1.08892e-23	0.473	0	-
TAACSP3AShA_0085E09F	transcriptional xre family	5	0	0.476	9	P:transport; C:intracellular membrane-bounded organelle; C:intracellular organelle part; C:membrane part; F:protein binding; C:cytoplasmic part; C:organelle membrane; P:metabolic process; C:plasma membrane	-
TAACSP3AShA_0085E17F	cytochrome p450 family 26 subfamily c	2	0	0.525	0	-
TAACSP3AShA_0085E17R	integral membrane protein	5	0	0.47	8	P:proteolysis; F:carboxypeptidase activity; F:serine-type carboxypeptidase activity; P:regulation of transcription, DNA-dependent; P:transcription, DNA-dependent; C:intracellular; F:transcription factor activity; F:DNA binding
TAACSP3AShA_0085E20R	retrotransposon ty1-copia subclass	10	1.46539e-31	0.493	0	-
TAACSP3AShA_0085E24R	rna apurinic site specific lyase	3	4.09997e-09	0.63	0	-
TAACSP3AShA_0085F04F	nad-dependent formate dehydrogenase alpha subunit	4	0	0.485	2	F:binding; F:S-adenosylmethionine-dependent methyltransferase activity
TAACSP3AShA_0085F07F	unnamed protein product [Oikopleura dioica]	3	0	0.48	2	F:zinc ion binding; C:intracellular
TAACSP3AShA_0085F10R	permease of the major facilitator superfamily	2	0	0.49	0	-
TAACSP3AShA_0085F11F	abc-type na+ efflux pump permease component-like	2	0	0.52	0	-
TAACSP3AShA_0085F12F	2-hydroxypyridine monooxygenase	4	0	0.4925	2	F:zinc ion binding; C:intracellular
TAACSP3AShA_0085F16R	DBP [Pieris rapae granulovirus]	1	0	0.42	0	-
TAACSP3AShA_0085G04F	dna polymerase iii c polc2	1	0	0.48	1	F:catalytic activity	-
TAACSP3AShA_0085G17F	hypothetical protein [Entamoeba dispar SAW760]	4	0	0.51	1	F:catalytic activity	-
TAACSP3AShA_0085G18F	nad-dependent epimerase dehydratase	2	0	0.455	5	F:binding; P:metabolic process; F:catalytic activity; P:cellular metabolic process; F:coenzyme binding
TAACSP3AShA_0085G19F	anthranilate phosphoribosyltransferase	10	5.13732e-79	0.861	2	F:molecular_function; P:biological_process
TAACSP3AShA_0085H03R	u652_dicdi ame: full=upf0652 protein	8	0	0.47125	0	-
TAACSP3AShA_0085H09R	tdet1 protein	10	1.10753e-11	0.892	4	F:protein binding; P:red, far-red light phototransduction; C:nucleus; C:mitochondrion	-
TAACSP3AShA_0085H17F	extracellular serine-threonine rich protein	10	0	0.415	4	F:chitin binding; P:chitin metabolic process; F:structural constituent of cell wall; C:extracellular region
TAACSP3AShA_0085H17R	m23 peptidase domain-containing protein	5	0	0.444	0	-
TAACSP3AShA_0085H20R	aldehyde dehydrogenase	5	0	0.45	10	P:chemical homeostasis; F:cation binding; P:disaccharide metabolic process; F:L-iduronidase activity; P:lysosome organization; P:cell morphogenesis; P:skeletal system morphogenesis; C:lysosome; P:carbohydrate metabolic process; P:limb morphogenesis
TAACSP3AShA_0085H22F	serine threonine protein kinase	7	0	0.45	1	F:binding	-
TAACSP3AShA_0085I05R	conserved hypothetical protein [Albugo laibachii Nc14]	2	0	0.485	3	F:ATP binding; F:5-formyltetrahydrofolate cyclo-ligase activity; P:folic acid and derivative biosynthetic process
TAACSP3AShA_0085I17F	hypothetical protein [Spironucleus barkhanus]	1	0	0.48	0	-
TAACSP3AShA_0085K19F	transposon mutator sub-class	10	2.22191e-21	0.646	0	-
TAACSP3AShA_0085K19R	type iv pilus assembly protein	9	0	0.391111	0	-
TAACSP3AShA_0085L06F	hypothetical protein [Paramecium tetraurelia strain d4-2]	5	0	0.648	0	-
TAACSP3AShA_0085L16R	hypothetical protein SNOG_12598 [Phaeosphaeria nodorum SN15]	2	0	0.46	0	-
TAACSP3AShA_0085L18F	acetylornithine aminotransferase	4	0	0.46	0	-
TAACSP3AShA_0085L19R	dual specificity phosphatase 8-like	9	0	0.415556	1	F:hydrolase activity	-
TAACSP3AShA_0085M10F	reverse transcriptase	10	2.25532e-17	0.464	0	-
TAACSP3AShA_0085M13R	polyketide synthase	6	0	0.456667	0	-
TAACSP3AShA_0085N10F	rec2 family protein	4	0	0.4075	3	F:holo-[acyl-carrier-protein] synthase activity; F:magnesium ion binding; P:macromolecule biosynthetic process
TAACSP3AShA_0085N13F	transposon mariner sub-class	10	1.69412e-33	0.741	0	-
TAACSP3AShA_0085O04F	multiple antibiotic resistance -related protein	3	0	0.456667	1	C:integral to membrane
TAACSP3AShA_0085O08R	oxidoreductase [Sorangium cellulosum 'So ce 56']	2	0	0.515	9	F:ubiquinol-cytochrome-c reductase activity; F:metal ion binding; P:oxidation reduction; F:oxidoreductase activity; C:membrane; F:2 iron, 2 sulfur cluster binding; F:iron-sulfur cluster binding; C:integral to membrane; F:hedgehog receptor activity
TAACSP3AShA_0085O12R	receptor protein	10	0	0.742	6	F:signal transducer activity; F:oxidoreductase activity; P:metabolic process; C:membrane; F:protein serine/threonine kinase activity; F:nucleotide binding	EC:2.7.11.0
TAACSP3AShA_0085O14F	atp-binding cassette sub-family a member 5-like	3	0	0.556667	0	-
TAACSP3AShA_0085P07R	constant-like protein	3	0	0.443333	0	-
TAACSP3AShA_0085P12R	OSJNBa0004L19.22 [Oryza sativa Japonica Group]	1	3.83477e-07	0.83	0	-
TAACSP3AShA_0085P16R	Ankyrin [Medicago truncatula]	1	0	0.4	0	-
TAACSP3AShA_0085P21R	transmembrane alanine and valine and leucine rich protein	2	0	0.45	0	-
TAACSP3AShA_0085P22R	stearoyl- desaturase 5	6	0	0.488333	0	-
TAACSP3AShA_0090A06R	predicted protein [Naegleria gruberi]	3	0	0.463333	0	-
TAACSP3AShA_0090A07F	zinc finger dhhc domain-containing protein	8	0	0.48	10	F:zinc ion binding; C:intracellular; F:metal ion binding; F:kinase activity; F:ATP binding; F:protein kinase activity; F:transferase activity; F:nucleotide binding; P:protein amino acid phosphorylation; F:protein serine/threonine kinase activity
TAACSP3AShA_0090A17R	short-chain dehydrogenase reductase sdr	2	0	0.43	1	F:carboxypeptidase activity
TAACSP3AShA_0090A18F	vasa-related protein	1	0	0.5	0	-
TAACSP3AShA_0090B01F	transcriptional family	6	0	0.533333	0	-
TAACSP3AShA_0090B06F	hypothethical protein	3	0	0.5	3	P:metabolic process; F:catalytic activity; P:transmembrane transport
TAACSP3AShA_0090B07F	origin recognition complex subunit 6-like	3	0	0.503333	4	P:oxidation reduction; F:electron carrier activity; F:oxidoreductase activity; F:iron-sulfur cluster binding
TAACSP3AShA_0090B10F	abc transporter-like protein	8	0	0.4525	2	P:metabolic process; F:catalytic activity	-
TAACSP3AShA_0090B11F	chemotaxis protein	3	0	0.503333	3	F:kinase activity; P:chemotaxis; F:signal transducer activity
TAACSP3AShA_0090B14R	hypothetical protein HMPREF0658_1633 [Prevotella marshii DSM 16973]	2	0	0.425	0	-
TAACSP3AShA_0090B18F	type ii 5-cytosoine methyltransferase	3	0	0.413333	7	P:DNA methylation; P:DNA restriction-modification system; F:methyltransferase activity; F:transferase activity; P:C-5 methylation of cytosine; F:DNA (cytosine-5-)-methyltransferase activity; F:DNA binding
TAACSP3AShA_0090B18R	family protein	10	4.85922e-57	0.558	2	P:biological_process; C:cellular_component
TAACSP3AShA_0090B21R	retrotransposon unclassified	10	0	0.744	0	-
TAACSP3AShA_0090B22F	leucine rich repeat family protein	4	0	0.525	3	F:nucleic acid binding; P:DNA integration; F:DNA binding
TAACSP3AShA_0090C05R	valyl trna synthetase	10	0	0.705	0	-
TAACSP3AShA_0090C10F	conserved hypothetical protein [Pyrenophora tritici-repentis Pt-1C-BFP]	1	0	0.45	0	-
TAACSP3AShA_0090C10R	predicted protein [Nematostella vectensis]	3	0	0.5	0	-
TAACSP3AShA_0090C12F	sensory box histidine kinase response	3	0	0.403333	0	-
TAACSP3AShA_0090C13R	mur ligase middle domain protein	5	0	0.416	14	P:biosynthetic process; F:ATP binding; F:ligase activity; F:receptor activity; P:response to hypoxia; C:integral to membrane; F:G-protein coupled receptor activity; C:plasma membrane; C:cellular_component; P:oxidation reduction; F:lathosterol oxidase activity; F:oxidoreductase activity; F:iron ion binding; P:fatty acid biosynthetic process
TAACSP3AShA_0090C15F	tegument protein ul7	3	0	0.476667	0	-
TAACSP3AShA_0090C19F	putative polyprotein [Oryza sativa Japonica Group]	4	2.16416e-11	0.7475	0	-
TAACSP3AShA_0090D09F	dna-directed rna polymerase beta chain (rnap beta subunit) (transcriptase beta chain) (rna polymerase subunit beta)	3	0	0.42	6	F:nucleotidyltransferase activity; F:transferase activity; P:transcription, DNA-dependent; F:DNA-directed RNA polymerase activity; F:ribonucleoside binding; F:DNA binding
TAACSP3AShA_0090D12F	translation initiation factor if-2	10	0	0.495	1	P:cellular process	-
TAACSP3AShA_0090D14R	PREDICTED: hypothetical protein LOC100452535 [Pongo abelii]	2	0	0.4	0	-
TAACSP3AShA_0090D18F	terminase large subunit	4	0	0.46	0	-
TAACSP3AShA_0090D19F	phosphatidylinositol -trisphosphate-dependent rac exchanger 1	1	0	0.39	0	-
TAACSP3AShA_0090E08F	retrotransposon protein	2	2.19674e-12	0.78	0	-
TAACSP3AShA_0090E11F	asparaginyl-trna synthetase	2	0	0.435	0	-
TAACSP3AShA_0090E11R	retinitis pigmentosa gtpase possible	4	0	0.565	0	-
TAACSP3AShA_0090E13R	suppressor of profilin 2	1	0	0.49	0	-
TAACSP3AShA_0090E14R	polyprotein	9	0	0.553333	0	-
TAACSP3AShA_0090E17F	cycloartenol synthase	10	2.6714e-23	0.904	0	-
TAACSP3AShA_0090F13F	nac domain ipr003441	10	0	0.735	1	F:DNA binding
TAACSP3AShA_0090F24F	PREDICTED: similar to predicted protein [Hydra magnipapillata]	1	0	0.44	0	-
TAACSP3AShA_0090G05F	multi drug resistance protein	1	0	0.5	0	-
TAACSP3AShA_0090G24F	omega secalin	1	0	0.41	0	-
TAACSP3AShA_0090H04R	reverse transcriptase	10	1.49276e-22	0.68	0	-
TAACSP3AShA_0090H05R	unnamed protein product [Triticum aestivum]	1	1.22722e-22	0.83	0	-
TAACSP3AShA_0090H08F	hypothetical protein Psesu_0388 [Pseudoxanthomonas suwonensis 11-1]	2	0	0.51	0	-
TAACSP3AShA_0090H18F	hypothetical protein [Plasmodium berghei strain ANKA]	2	0	0.6	1	F:binding
TAACSP3AShA_0090H21F	unnamed protein product [Triticum aestivum]	2	8.44708e-15	0.735	0	-
TAACSP3AShA_0090I11F	oxygen-independent coproporphyrinogen iii oxidase	2	0	0.455	3	P:oxidation reduction; F:oxidoreductase activity; F:monooxygenase activity
TAACSP3AShA_0090I12F	carboxysome shell carbonic anhydrase	7	0	0.535714	4	P:regulation of transcription, DNA-dependent; P:transcription, DNA-dependent; F:DNA binding; F:transcription factor activity
TAACSP3AShA_0090I15F	hypothetical protein [Leishmania braziliensis MHOM/BR/75/M2904]	1	0	0.41	0	-
TAACSP3AShA_0090I23F	mikc-type mads-box transcription factor wm29b	5	3.12469e-07	0.82	4	F:transcription factor activity; F:sequence-specific DNA binding; C:nucleus; P:regulation of transcription, DNA-dependent	-
TAACSP3AShA_0090I23R	60s ribosomal protein l23a-like	1	0	0.6	0	-
TAACSP3AShA_0090J02F	sodium hydrogen exchanger	5	0	0.48	5	C:integral to membrane; F:solute:hydrogen antiporter activity; P:transmembrane transport; P:cation transport; P:transport
TAACSP3AShA_0090J02R	proline dehydrogenase	3	0	0.473333	0	-
TAACSP3AShA_0090J03R	hect-domain-containing protein	5	0	0.462	5	F:nucleic acid binding; F:zinc ion binding; C:nucleus; C:intracellular; F:calcium ion binding
TAACSP3AShA_0090J05F	sulfate transporter	10	1.27759e-89	0.734	0	-
TAACSP3AShA_0090J08R	f-box domain containing protein	9	0	0.502222	3	C:mitochondrion; P:oxidation reduction; F:oxidoreductase activity
TAACSP3AShA_0090J13F	vent homeobox 1	3	0	0.463333	7	P:regulation of transcription, DNA-dependent; P:transcription, DNA-dependent; F:sequence-specific DNA binding; F:transcription regulator activity; F:DNA binding; C:nucleus; F:transcription factor activity
TAACSP3AShA_0090J14F	wrky19 transcription factor	6	0	0.468333	9	P:defense response; F:transcription factor activity; P:apoptosis; P:protein amino acid phosphorylation; P:signal transduction; P:regulation of transcription, DNA-dependent; C:chloroplast envelope; F:protein binding; P:innate immune response
TAACSP3AShA_0090J17F	fha domain-containing protein	4	0	0.455	0	-
TAACSP3AShA_0090J23R	retrotransposon line subclass	5	2.78694e-10	0.424	0	-
TAACSP3AShA_0090K01R	hypothetical protein OsI_24864 [Oryza sativa Indica Group]	10	5.15577e-36	0.705	0	-
TAACSP3AShA_0090K02F	polyribonucleotide nucleotidyltransferase	10	4.33188e-18	0.657	6	C:cytoplasm; P:mRNA catabolic process; F:3'-5'-exoribonuclease activity; F:RNA binding; F:polyribonucleotide nucleotidyltransferase activity; P:RNA processing	EC:2.7.7.8
TAACSP3AShA_0090K02R	succinate dehydrogenase flavoprotein subunit	10	3.28884e-104	0.82	5	F:FAD binding; P:electron transport chain; P:tricarboxylic acid cycle; F:electron carrier activity; F:succinate dehydrogenase (ubiquinone) activity	EC:1.3.5.1
TAACSP3AShA_0090K08F	sesquiterpene cyclase	10	6.13641e-16	0.665	3	F:magnesium ion binding; P:metabolic process; F:lyase activity
TAACSP3AShA_0090K09R	hypothetical protein OsI_00851 [Oryza sativa Indica Group]	4	3.00268e-22	0.4275	0	-
TAACSP3AShA_0090K15R	nad-dependent dna ligase	6	0	0.506667	12	F:metal ion binding; P:DNA replication; F:ligase activity; P:response to DNA damage stimulus; P:DNA repair; F:DNA ligase (NAD+) activity; C:intracellular; P:biological_process; C:cellular_component; P:DNA recombination; F:recombinase activity; F:DNA binding
TAACSP3AShA_0090K19R	non-ltr retroelement reverse transcriptase	2	0	0.49	0	-
TAACSP3AShA_0090K24R	predicted protein [Lodderomyces elongisporus NRRL YB-4239]	2	0	0.455	0	-
TAACSP3AShA_0090L03R	host cell factor 1-like	10	0	0.65	15	C:MLL1 complex; C:Set1C/COMPASS complex; P:positive regulation of cell cycle; C:SAGA-type complex; C:mitochondrion; C:nucleolus; P:regulation of protein complex assembly; F:identical protein binding; P:protein stabilization; P:positive regulation of gene expression; C:Ada2/Gcn5/Ada3 transcription activator complex; C:MLL5-L complex; F:transcription coactivator activity; F:chromatin binding; P:tra…	-
TAACSP3AShA_0090L05F	histidine-rich protein 2	10	0	0.418	0	-
TAACSP3AShA_0090L05R	#NAME?	10	0	0.592	11	F:metalloendopeptidase activity; C:integral to membrane; C:membrane; P:protein catabolic process; F:hydrolase activity; F:nucleotide binding; F:nucleoside-triphosphatase activity; F:zinc ion binding; F:ATP binding; F:peptidase activity; P:proteolysis
TAACSP3AShA_0090L09R	protein-s-isoprenylcysteine methyltransferase	8	0	0.475	3	C:integral to membrane; F:molecular_function; C:cellular_component
TAACSP3AShA_0090L17F	cf2-like protein	10	3.00649e-31	0.58	1	C:cytoplasmic membrane-bounded vesicle	-
TAACSP3AShA_0090L17R	protein kinase	10	1.72732e-29	0.62	0	-
TAACSP3AShA_0090M09R	ac079022_13mutator-like transposase	10	1.62146e-66	0.645	0	-
TAACSP3AShA_0090M21R	hypothetical protein SORBIDRAFT_02g002310 [Sorghum bicolor]	10	9.43377e-31	0.501	0	-
TAACSP3AShA_0090M23R	retrotransposon line subclass	10	6.65188e-21	0.663	0	-
TAACSP3AShA_0090N03R	rhomboid expressed	4	0	0.5	0	-
TAACSP3AShA_0090N09R	hypothetical protein [Paramecium tetraurelia strain d4-2]	1	0	0.44	0	-
TAACSP3AShA_0090N13R	glucocorticoid induced transcript 1	7	0	0.43	1	F:binding	-
TAACSP3AShA_0090N15R	PREDICTED: hypothetical protein [Hydra magnipapillata]	1	0	0.41	0	-
TAACSP3AShA_0090N18F	hypothetical protein NAEGRDRAFT_78867 [Naegleria gruberi]	4	0	0.4475	0	-
TAACSP3AShA_0090O11F	hypothetical protein PGUG_04939 [Meyerozyma guilliermondii ATCC 6260]	1	0	0.52	0	-
TAACSP3AShA_0090O20R	mfs multidrug	3	0	0.523333	11	P:transmembrane transport; P:viral infectious cycle; C:viral capsid; C:integral to membrane; C:membrane; C:host cell membrane; P:interspecies interaction between organisms; C:host cell plasma membrane; C:virion membrane; C:virion; F:structural molecule activity
TAACSP3AShA_0090P02F	polycystic kidney disease 1 like 1-like	4	0	0.43	0	-
TAACSP3AShA_0090P08R	megf11 protein	10	0	0.401	3	C:basolateral plasma membrane; C:integral to membrane; C:plasma membrane
TAACSP3AShA_0090P09R	nadh dehydrogenase subunit 5	5	0	0.452	0	-
TAACSP3AShA_0090P10R	extracellular matrix glycoprotein pherophorin-v27	9	0	0.438889	0	-
TAACSP3AShA_0090P14F	unnamed protein product [Vitis vinifera]	1	0	0.46	0	-
TAACSP3AShA_0090P15F	hypothetical protein OsI_16992 [Oryza sativa Indica Group]	10	1.35451e-18	0.492	0	-
TAACSP3AShA_0090P20R	predicted protein [Hordeum vulgare subsp. vulgare]	10	0	0.52	0	-
TAACSP3AShA_0095A11R	retrotransposon unclassified	10	2.72223e-62	0.797	0	-
TAACSP3AShA_0095A14F	hypothetical transmembrane protein	3	0	0.5	0	-
TAACSP3AShA_0095A15F	fused serine threonine kinase	10	1.23112e-104	0.806	2	F:protein serine/threonine kinase activity; F:binding	EC:2.7.11.0
TAACSP3AShA_0095A15R	retrotransposon unclassified	10	2.06872e-43	0.803	0	-
TAACSP3AShA_0095A17R	abhydrolase domain containing 3	4	0	0.4625	7	F:molecular_function; P:metabolic process; C:integral to membrane; F:hydrolase activity; C:membrane; P:biological_process; C:cellular_component
TAACSP3AShA_0095A19R	irregular chiasm c-roughest protein	4	0	0.4475	0	-
TAACSP3AShA_0095A22F	single-strand binding protein	7	0	0.475714	3	P:DNA replication; F:single-stranded DNA binding; F:DNA binding
TAACSP3AShA_0095B06R	retrotransposon unclassified	10	3.35164e-11	0.696	0	-
TAACSP3AShA_0095B10R	ionotropic glutamate receptor homolog glr4	7	9.18919e-10	0.795714	1	C:cytoplasmic membrane-bounded vesicle	-
TAACSP3AShA_0095C03F	cf2-like protein	10	2.80134e-25	0.644	1	C:cytoplasmic membrane-bounded vesicle	-
TAACSP3AShA_0095C03R	verticillium wilt disease resistance protein ve2	10	7.60502e-22	0.68	1	C:cytoplasmic membrane-bounded vesicle	-
TAACSP3AShA_0095C09F	af128494_2nadh dehydrogenase subunit 2	3	0	0.48	0	-
TAACSP3AShA_0095C12F	short-chain dehydrogenase reductase sdr	5	0	0.42	5	P:oxidation reduction; F:binding; F:oxidoreductase activity; P:metabolic process; F:catalytic activity
TAACSP3AShA_0095C15F	tpr-domain containing protein	5	0	0.504	0	-
TAACSP3AShA_0095C17F	conserved hypothetical protein [Toxoplasma gondii GT1]	2	0	0.525	0	-
TAACSP3AShA_0095C19F	hypothetical protein BRAFLDRAFT_209557 [Branchiostoma floridae]	4	0	0.5275	1	F:hydrolase activity	-
TAACSP3AShA_0095C20F	(4fe-4s) cluster-containing protein	6	0	0.445	7	F:ATP binding; P:lactate oxidation; F:5-formyltetrahydrofolate cyclo-ligase activity; F:oxidoreductase activity; F:electron carrier activity; P:folic acid and derivative biosynthetic process; F:iron-sulfur cluster binding
TAACSP3AShA_0095C20R	GJ16458 [Drosophila virilis]	2	0	0.435	0	-
TAACSP3AShA_0095C21R	Os04g0431700 [Oryza sativa Japonica Group]	10	1.39602e-19	0.747	0	-
TAACSP3AShA_0095C23F	amx_drome ame: full=tm2 domain-containing protein almondex flags: precursor	5	0	0.47	6	P:compound eye morphogenesis; P:embryonic hemopoiesis; P:crystal cell differentiation; P:regulation of cellular process; P:response to stress; F:binding	-
TAACSP3AShA_0095D04R	ring zinc finger protein	7	0	0.48	1	F:binding
TAACSP3AShA_0095D17R	unnamed protein product [Triticum aestivum]	4	7.30279e-41	0.705	0	-
TAACSP3AShA_0095D20R	retrotransposon unclassified	10	1.95005e-09	0.521	0	-
TAACSP3AShA_0095D22R	dna-binding response regulator	2	0	0.48	0	-
TAACSP3AShA_0095E04R	membrane-associated zinc	1	0	0.54	0	-
TAACSP3AShA_0095E07R	unnamed protein product [Triticum aestivum]	3	1.90506e-29	0.8	0	-
TAACSP3AShA_0095E09R	egl nine ( ) homolog 2	4	0	0.455	8	P:cellular process; P:response to stimulus; P:transport; P:regulation of biological process; P:signaling; F:transmembrane receptor activity; P:neurological system process; C:membrane	-
TAACSP3AShA_0095E10R	ala1 (aminophospholipid atpase1) coupled to transmembrane movement of phosphorylative mechanism	10	0	0.888	5	C:plasma membrane; F:protein binding; P:metabolic process; P:phospholipid transport; F:ATPase activity, coupled to transmembrane movement of ions, phosphorylative mechanism	-
TAACSP3AShA_0095E12F	hypothetical protein Shew_0762 [Shewanella loihica PV-4]	1	0	0.5	0	-
TAACSP3AShA_0095E12R	methylated-dna--protein-cysteine methyltransferase (6-o-methylguanine-dna methyltransferase) (o-6-methylguanine-dna-alkyltransferase)	4	0	0.465	0	-
TAACSP3AShA_0095E14F	cell wall binding repeat-containing protein	3	0	0.493333	0	-
TAACSP3AShA_0095E19F	unknown [Picea sitchensis]	2	2.34414e-07	0.91	0	-
TAACSP3AShA_0095E19R	hypothetical protein VITISV_005372 [Vitis vinifera]	3	0	0.536667	0	-
TAACSP3AShA_0095E20F	syringomycin biosynthesis enzyme	10	1.10165e-39	0.865	0	-
TAACSP3AShA_0095F07F	hypothetical protein Daro_1105 [Dechloromonas aromatica RCB]	1	0	0.53	0	-
TAACSP3AShA_0095F07R	atp-binding cassette sub-family a member 7	4	0	0.465	9	F:ATPase activity; F:ATP binding; F:nucleotide binding; F:nucleoside-triphosphatase activity; P:ATP catabolic process; P:biological_process; C:cellular_component; C:integral to membrane; P:transport
TAACSP3AShA_0095F12F	gcn5 n-acetyltransferase	5	0	0.43	0	-
TAACSP3AShA_0095F12R	amino acid permease	9	0	0.535556	0	-
TAACSP3AShA_0095F17F	hypothetical protein VOLCADRAFT_97750 [Volvox carteri f. nagariensis]	1	0	0.45	0	-
TAACSP3AShA_0095F17R	hypothetical protein Dde_2932 [Desulfovibrio desulfuricans subsp. desulfuricans str. G20]	1	0	0.38	2	F:electron carrier activity; F:heme binding
TAACSP3AShA_0095F19F	diaphanous 1	10	0	0.385	3	F:extracellular matrix structural constituent; P:maintenance of gastrointestinal epithelium; C:extracellular region
TAACSP3AShA_0095F23F	olfactory receptor	5	0	0.482	0	-
TAACSP3AShA_0095G02R	c2h2 transcription factor	6	0	0.418333	5	F:nucleic acid binding; F:zinc ion binding; C:nucleus; C:intracellular; F:DNA binding
TAACSP3AShA_0095G07F	hypothetical protein [Triticum aestivum]	1	2.42319e-09	0.57	0	-
TAACSP3AShA_0095G09R	retrotransposon ty3-gypsy subclass	8	2.7654e-07	0.6725	0	-
TAACSP3AShA_0095G16R	diguanylate cyclase phosphodiesterase	9	0	0.458889	6	F:nucleic acid binding; F:zinc ion binding; C:intracellular; P:cyclic nucleotide biosynthetic process; ; F:phosphorus-oxygen lyase activity
TAACSP3AShA_0095G20F	hypothetical protein OsJ_09936 [Oryza sativa Japonica Group]	3	0	0.473333	0	-
TAACSP3AShA_0095G23F	asparagine-rich protein	2	0	0.545	0	-
TAACSP3AShA_0095H02R	src substrate protein p85	4	0	0.59	3	F:Rho guanyl-nucleotide exchange factor activity; F:DNA binding; C:nucleus
TAACSP3AShA_0095H16F	hypothetical protein PGTG_16152 [Puccinia graminis f. sp. tritici CRL 75-36-700-3]	8	0	0.45	5	P:regulation of transcription, DNA-dependent; P:phagocytosis, engulfment; F:transcription regulator activity; C:nucleus; F:transcription factor activity
TAACSP3AShA_0095H16R	y567_atv ame: full=structural protein orf567	1	0	0.36	1	C:virion
TAACSP3AShA_0095H20F	ac122147_18 non-ltr retroelement reverse transcriptase	10	3.18566e-17	0.411	0	-
TAACSP3AShA_0095I01F	mucin-5b precursor (mucin 5 subtype tracheobronchial) (high molecular weight salivary mucin mg1) (sublingual gland mucin)	4	0	0.46	9	F:transferase activity; P:biosynthetic process; F:pantetheine-phosphate adenylyltransferase activity; F:nucleotide binding; C:cytoplasm; F:ATP binding; F:nucleotidyltransferase activity; F:catalytic activity; P:coenzyme A biosynthetic process
TAACSP3AShA_0095I03R	2-alkenal reductase	9	0	0.483333	8	C:membrane; F:protein transporter activity; C:outer membrane-bounded periplasmic space; P:protein transport; F:ATP binding; P:oxidation reduction; F:oxidoreductase activity; F:2-alkenal reductase activity
TAACSP3AShA_0095I05F	protein transport protein	9	0	0.437778	12	C:endoplasmic reticulum membrane; P:vesicle-mediated transport; C:cytoplasmic vesicle; C:membrane; C:endoplasmic reticulum; C:ER to Golgi transport vesicle membrane; P:protein transport; P:transport; F:protein kinase activity; F:ATP binding; P:protein amino acid phosphorylation; F:protein serine/threonine kinase activity
TAACSP3AShA_0095I09F	vamp-like protein ykt62	10	8.36065e-12	0.979	0	-
TAACSP3AShA_0095I11F	retrotransposon unclassified	10	1.11944e-21	0.575	0	-
TAACSP3AShA_0095I16R	#NAME?	1	0	0.44	0	-
TAACSP3AShA_0095I17F	hypothetical protein SORBIDRAFT_10g004050 [Sorghum bicolor]	10	1.28565e-29	0.498	0	-
TAACSP3AShA_0095I18R	family transcriptional regulator	5	0	0.486	8	F:galactoside 2-alpha-L-fucosyltransferase activity; F:transferase activity; P:carbohydrate metabolic process; C:membrane; P:regulation of transcription, DNA-dependent; P:transcription, DNA-dependent; F:DNA binding; F:transcription factor activity
TAACSP3AShA_0095I21F	protein kinase domain containing expressed	10	0	0.753	0	-
TAACSP3AShA_0095I21R	hypothetical protein LOC100384451 [Zea mays]	10	0	0.76	0	-
TAACSP3AShA_0095I22R	mafb protein	2	0	0.49	0	-
TAACSP3AShA_0095J01F	ac099774_9 retrotransposon	10	1.97607e-39	0.479	0	-
TAACSP3AShA_0095J01R	gag protein	1	0	0.4	0	-
TAACSP3AShA_0095J08F	dihydrodipicolinate synthase	3	0	0.503333	4	P:metabolic process; F:catalytic activity; F:lyase activity; F:dihydrodipicolinate synthase activity
TAACSP3AShA_0095J11R	conserved proline-rich protein	7	0	0.454286	0	-
TAACSP3AShA_0095J12F	elegans protein confirmed by transcript evidence	2	0	0.46	0	-
TAACSP3AShA_0095J13F	PREDICTED: hypothetical protein LOC100502833 [Mus musculus]	5	0	0.532	0	-
TAACSP3AShA_0095J14F	gtp-binding hsr1-related	4	0	0.47	2	P:isoprenoid biosynthetic process; F:transferase activity
TAACSP3AShA_0095J21R	la related	6	2.36253e-12	0.94	1	C:mitochondrion	-
TAACSP3AShA_0095K07F	gag-pol polyprotein	10	9.37922e-53	0.67	0	-
TAACSP3AShA_0095K08F	sterile alpha motif domain-containing protein 14-like	1	0	0.61	0	-
TAACSP3AShA_0095K13R	heat shock 27kda protein 2	8	0	0.47625	2	F:binding; C:intracellular part	-
TAACSP3AShA_0095K15F	ribonucleotide reductase	10	0	0.624	6	P:DNA replication; P:oxidation reduction; F:ATP binding; F:oxidoreductase activity; F:ribonucleoside-diphosphate reductase activity; C:ribonucleoside-diphosphate reductase complex
TAACSP3AShA_0095K19F	rna modification family	10	0	0.77	6	C:cytoplasm; F:metal ion binding; F:oxidoreductase activity; P:tRNA modification; F:transferase activity; F:4 iron, 4 sulfur cluster binding	-
TAACSP3AShA_0095K19R	abc-type branched-chain amino acid transport permease component	10	0	0.435	7	C:flagellum; F:kinase activity; F:protein kinase activity; F:ATP binding; F:transferase activity; P:protein amino acid phosphorylation; F:protein serine/threonine kinase activity
TAACSP3AShA_0095K21F	GH21912 [Drosophila grimshawi]	1	0	0.46	0	-
TAACSP3AShA_0095K22F	gamma-glutamyltranspeptidase protein	1	0	0.58	0	-
TAACSP3AShA_0095K24F	hypothetical protein [Oryza sativa Japonica Group]	3	3.05026e-21	0.536667	0	-
TAACSP3AShA_0095L08F	phosphatidylinositol kinase domain	5	0	0.458	3	F:molecular_function; F:inositol or phosphatidylinositol kinase activity; P:biological_process
TAACSP3AShA_0095L09F	kinesin heavy chain isoform	2	6.98954e-30	0.715	0	-
TAACSP3AShA_0095L09R	retrotransposon ty3-gypsy expressed	5	1.32274e-11	0.73	0	-
TAACSP3AShA_0095L13R	secreted protein	5	0	0.48	1	C:chloroplast
TAACSP3AShA_0095L14R	gf19599- partial	7	0	0.5	3	P:cellular process; P:transport; C:cell part	-
TAACSP3AShA_0095L19F	retrotransposon unclassified	10	0	0.612	0	-
TAACSP3AShA_0095M01R	receptor-like protein kinase	10	1.7131e-75	0.613	5	C:cytoplasmic membrane-bounded vesicle; P:protein amino acid phosphorylation; F:ATP binding; C:membrane; F:protein serine/threonine kinase activity	EC:2.7.11.0
TAACSP3AShA_0095M03R	sec20 family protein	7	3.48694e-11	0.797143	0	-
TAACSP3AShA_0095M11F	ribosomal rna apurinic site specific lyase	10	2.49557e-12	0.602	0	-
TAACSP3AShA_0095M18F	olfactory receptor 5	3	0	0.47	5	F:odorant binding; F:olfactory receptor activity; F:receptor activity; P:sensory perception of smell; C:membrane
TAACSP3AShA_0095N10R	lysyl-trna synthetase	10	6.20555e-30	0.752	0	-
TAACSP3AShA_0095N12F	predicted protein [Hordeum vulgare subsp. vulgare]	2	1.52531e-15	0.66	0	-
TAACSP3AShA_0095N12R	pentatricopeptide repeat-containing	10	7.97577e-120	0.895	2	F:binding; C:plastid	-
TAACSP3AShA_0095N13R	nadh dehydrogenase subunit f	6	0	0.59	0	-
TAACSP3AShA_0095N18R	c39 family	7	0	0.51	4	F:ATP binding; F:protein kinase activity; P:protein amino acid phosphorylation; F:protein serine/threonine kinase activity
TAACSP3AShA_0095N20R	rna helicase	7	0	0.417143	0	-
TAACSP3AShA_0095N24F	hypothetical protein BRAFLDRAFT_92837 [Branchiostoma floridae]	2	0	0.445	2	C:integral to membrane; C:membrane
TAACSP3AShA_0095O01R	gag-pol polyprotein	10	3.54076e-43	0.56	0	-
TAACSP3AShA_0095O02R	gag-pol polyprotein	1	6.44755e-11	0.81	0	-
TAACSP3AShA_0095O10F	nb-arc domain containing expressed	10	4.1909e-26	0.517	1	C:mitochondrion
TAACSP3AShA_0095O16F	polyhydroxyalkanoate intracellular	10	2.75089e-62	0.715	0	-
TAACSP3AShA_0095O16R	phage-related tail protein	10	6.73104e-17	0.469	0	-
TAACSP3AShA_0095O20F	hypothetical protein SORBIDRAFT_06g019043 [Sorghum bicolor]	10	3.44733e-50	0.517	0	-
TAACSP3AShA_0095P05F	crp fnr family transcriptional regulator	9	0	0.507778	2	P:metabolic process; C:cell part	-
TAACSP3AShA_0095P22R	gag-pol polyprotein	10	7.52271e-25	0.461	0	-
TAACSP3AShA_0100A03R	response regulator	2	0	0.555	0	-
TAACSP3AShA_0100A05R	tyrosyl-trna synthetase	7	0	0.598571	4	P:translation; F:binding; F:ligase activity; P:ncRNA metabolic process	EC:3.6.5.3
TAACSP3AShA_0100A08R	coenzyme f420-dependent n5 n10-methylene tetrahydromethanopterin reductase-like protein	3	0	0.463333	2	P:oxidation reduction; F:oxidoreductase activity
TAACSP3AShA_0100A18R	surface antigen-like protein	2	0	0.455	0	-
TAACSP3AShA_0100B03F	biotin-requiring enzyme	7	0	0.487143	1	P:metabolic process
TAACSP3AShA_0100B03R	serine threonine protein kinase	7	0	0.49	1	F:catalytic activity	-
TAACSP3AShA_0100B06F	arginyl trna synthetase	1	0	0.45	0	-
TAACSP3AShA_0100B06R	AGAP000926-PA [Anopheles gambiae str. PEST]	1	0	0.48	0	-
TAACSP3AShA_0100B08R	2 -5 oligoadenylate synthetase 3	7	0	0.43	2	F:molecular_function; P:biological_process
TAACSP3AShA_0100B18R	unnamed protein product [Tetraodon nigroviridis]	2	0	0.455	0	-
TAACSP3AShA_0100B19F	family protein	2	0	0.525	1	F:transferase activity
TAACSP3AShA_0100C01F	cc-nbs-lrr resistance protein mla13	8	0	0.56125	0	-
TAACSP3AShA_0100C11R	#NAME?	3	0	0.45	9	F:molecular_function; P:biological_process; C:cellular_component; F:receptor activity; C:membrane; C:cell outer membrane; P:transport; C:plasma membrane; F:transporter activity
TAACSP3AShA_0100C15F	low quality protein:	10	0	0.41	1	F:transcription regulator activity
TAACSP3AShA_0100C15R	major facilitator transporter	8	3.21649e-12	0.88	2	P:transmembrane transport; C:integral to membrane	-
TAACSP3AShA_0100C22R	resistance protein	10	4.50401e-22	0.735	3	P:defense response; P:apoptosis; F:ATP binding	-
TAACSP3AShA_0100D09R	aryl hydrocarbon receptor repressor	9	0	0.562222	2	C:cytoplasm; C:nucleolus	-
TAACSP3AShA_0100D11R	transcriptional regulator	5	0	0.478	0	-
TAACSP3AShA_0100D14R	amino acid permease	10	9.3171e-60	0.866	1	C:cytoplasmic membrane-bounded vesicle	-
TAACSP3AShA_0100D15R	serine threonine protein kinase	5	0	0.468	3	C:membrane; C:integral to membrane; C:plasma membrane
TAACSP3AShA_0100D20F	hypothetical protein PTSG_07025 [Salpingoeca sp. ATCC 50818]	2	0	0.485	0	-
TAACSP3AShA_0100E01F	retrotransposon expressed	10	7.08716e-20	0.729	0	-
TAACSP3AShA_0100E11F	starch synthase	5	0	0.508	0	-
TAACSP3AShA_0100E13F	hypothetical protein SORBIDRAFT_10g000635 [Sorghum bicolor]	2	4.41938e-09	0.655	0	-
TAACSP3AShA_0100E14F	transposon unclassified	8	0	0.63375	0	-
TAACSP3AShA_0100E15F	hypothetical protein SORBIDRAFT_03g043276 [Sorghum bicolor]	2	0	0.61	0	-
TAACSP3AShA_0100E17R	xenobiotic reductase b	7	0	0.461429	6	F:metal ion binding; F:zinc ion binding; F:oxidoreductase activity; P:metabolic process; F:catalytic activity; F:FMN binding
TAACSP3AShA_0100E22F	hypothetical protein LOC100503388 [Mus musculus]	9	0	0.462222	0	-
TAACSP3AShA_0100F02F	retrotransposon polyprotein	10	0	0.788	0	-
TAACSP3AShA_0100F05F	dna-binding response regulator	2	0	0.48	0	-
TAACSP3AShA_0100F05R	hypothetical protein DAPPUDRAFT_322449 [Daphnia pulex]	1	0	0.46	0	-
TAACSP3AShA_0100F14F	family bacterial regulatory helix-turn-helix protein	3	0	0.49	0	-
TAACSP3AShA_0100F14R	signal transduction histidine kinase	1	0	0.48	0	-
TAACSP3AShA_0100F15R	tyrosine-protein kinase fps85d	2	0	0.51	2	F:kinase activity; P:phosphorylation
TAACSP3AShA_0100F17F	1-acyl-sn-glycerol-3-phosphate acyltransferase	7	0	0.441429	1	F:catalytic activity	-
TAACSP3AShA_0100F18F	family transcriptional regulator	5	0	0.462	14	P:regulation of transcription, DNA-dependent; P:transcription, DNA-dependent; F:DNA binding; F:transcription factor activity; F:sequence-specific DNA binding; P:DNA replication; F:nucleotide binding; C:cytoplasm; F:nucleoside-triphosphatase activity; F:ATP binding; P:regulation of DNA replication; F:DNA replication origin binding; P:DNA replication initiation; F:isomerase activity
TAACSP3AShA_0100F21R	protein	10	1.11205e-20	0.622	0	-
TAACSP3AShA_0100G08F	retrotransposon unclassified	10	0	0.846	0	-
TAACSP3AShA_0100G08R	ligand lerk-4	8	0	0.45375	4	F:glutamate N-acetyltransferase activity; P:arginine biosynthetic process; F:acetyl-CoA:L-glutamate N-acetyltransferase activity; F:aminopeptidase activity
TAACSP3AShA_0100G12R	dna binding	2	0	0.48	2	F:DNA binding; C:nucleus
TAACSP3AShA_0100G22F	serine threonine-protein kinase-transforming protein	10	4.95892e-30	0.507	1	F:protein kinase activity	-
TAACSP3AShA_0100H17F	hypothetical protein PTSG_12906 [Salpingoeca sp. ATCC 50818]	1	0	0.48	0	-
TAACSP3AShA_0100H20F	2-isopropylmalate synthase homocitrate synthase	1	0	0.52	0	-
TAACSP3AShA_0100I11F	ribonuclease e	4	0	0.4125	10	P:regulation of transcription, DNA-dependent; P:transcription, DNA-dependent; F:sequence-specific DNA binding; F:DNA binding; C:nucleus; F:transcription factor activity; F:RNA binding; F:ribonuclease activity; C:cytoplasm; P:RNA processing
TAACSP3AShA_0100I11R	competence protein	9	0	0.481111	0	-
TAACSP3AShA_0100I17R	PREDICTED: JMJD7-PLA2G4B protein-like [Oryctolagus cuniculus]	3	0	0.483333	6	F:receptor activity; C:integral to membrane; F:G-protein coupled receptor activity; F:signal transducer activity; P:signal transduction; P:G-protein coupled receptor protein signaling pathway
TAACSP3AShA_0100I22F	fibulin-1 precursor	4	0	0.5	1	F:catalytic activity	-
TAACSP3AShA_0100J05R	family protein	3	0	0.666667	0	-
TAACSP3AShA_0100K07R	dna repair protein	6	0	0.47	7	P:regulation of transcription, DNA-dependent; P:transcription, DNA-dependent; F:DNA binding; C:intracellular; F:transcription factor activity; F:transferase activity; P:DNA repair
TAACSP3AShA_0100K11R	hypothetical protein CLJU_c15100 [Clostridium ljungdahlii DSM 13528]	1	0	0.48	0	-
TAACSP3AShA_0100L04F	alpha catalytic region	2	0	0.455	1	C:membrane	-
TAACSP3AShA_0100L05F	multidrug resistance protein abc	4	0	0.45	9	F:ATPase activity, coupled to transmembrane movement of substances; C:integral to membrane; P:transport; F:nucleotide binding; P:ATP catabolic process; F:nucleoside-triphosphatase activity; F:ATP binding; F:ATPase activity; P:transmembrane transport
TAACSP3AShA_0100L06F	hypothetical protein CC1G_04506 [Coprinopsis cinerea okayama7#130]	2	0	0.465	0	-
TAACSP3AShA_0100L14F	cf2 cf5-like disease resistance protein	10	9.81509e-29	0.498	1	C:cytoplasmic membrane-bounded vesicle
TAACSP3AShA_0100L15F	hypothetical protein OsI_36954 [Oryza sativa Indica Group]	10	2.75603e-11	0.673	0	-
TAACSP3AShA_0100L20F	proteasome-activating nucleotidase	3	0	0.476667	4	F:ATP binding; C:proteasome complex; F:nucleotide binding; F:nucleoside-triphosphatase activity
TAACSP3AShA_0100L23F	hypothetical protein SORBIDRAFT_06g001640 [Sorghum bicolor]	10	1.98043e-22	0.646	1	C:mitochondrion
TAACSP3AShA_0100M07F	abc atp-binding	7	0	0.461429	9	F:electron carrier activity; F:nucleotide binding; P:ATP catabolic process; F:nucleoside-triphosphatase activity; F:ATP binding; F:ATPase activity; F:N-acetyltransferase activity; P:metabolic process; F:metal ion binding
TAACSP3AShA_0100M08R	deoxyribodipyrimidine photolyase	9	0	0.552222	1	C:cell part	-
TAACSP3AShA_0100M09R	Hypothetical protein GL50803_7422 [Giardia lamblia ATCC 50803]	2	0	0.515	0	-
TAACSP3AShA_0100M10R	hypothetical protein SSE37_09603 [Sagittula stellata E-37]	1	0	0.52	0	-
TAACSP3AShA_0100M11F	#NAME?	7	0	0.442857	5	P:system development; C:proteinaceous extracellular matrix; P:regulation of cellular process; C:extracellular matrix part; F:binding	-
TAACSP3AShA_0100M12F	1-acyl-sn-glycerol-3-phosphate acyltransferase	1	0	0.48	0	-
TAACSP3AShA_0100N05R	glycogen debranching enzyme (glycogen operon protein )	2	0	0.435	0	-
TAACSP3AShA_0100N07R	hypothetical protein PTSG_05630 [Salpingoeca sp. ATCC 50818]	1	0	0.54	0	-
TAACSP3AShA_0100N13F	alkyl hydroperoxide reductase thiol specific antioxidant mal allergen	2	0	0.49	7	P:cell redox homeostasis; F:oxidoreductase activity; F:electron carrier activity; P:glycerol ether metabolic process; F:protein disulfide oxidoreductase activity; F:antioxidant activity; F:hydrolase activity, acting on acid anhydrides
TAACSP3AShA_0100N15R	stress responsive protein	10	7.46735e-17	0.946	0	-
TAACSP3AShA_0100N20R	hypothetical protein CGB_K2100C [Cryptococcus gattii WM276]	5	0	0.45	2	F:nucleic acid binding; F:zinc ion binding
TAACSP3AShA_0100O06F	retrotransposon unclassified	10	1.88794e-28	0.678	0	-
TAACSP3AShA_0100O09F	multi-sensor histidine kinase	5	0	0.402	0	-
TAACSP3AShA_0100O18F	mutator protein	10	4.24693e-20	0.509	0	-
TAACSP3AShA_0100P04F	retrotransposon unclassified	10	0	0.526	0	-
TAACSP3AShA_0100P09F	anac099 (arabidopsis nac domain containing protein 99) transcription factor	1	0	0.55	4	P:regulation of transcription, DNA-dependent; P:multicellular organismal development; F:transcription factor activity; C:cellular_component
TAACSP3AShA_0100P13F	dna-directed rna polymerase	7	0	0.492857	2	F:actin binding; C:integral to membrane
TAACSP3AShA_0100P18R	methionyl-trna synthetase	1	0	0.51	0	-
TAACSP3AShA_0100P19F	Os06g0613800 [Oryza sativa Japonica Group]	10	2.90538e-50	0.547	0	-
TAACSP3AShA_0105A01F	retrotransposon unclassified	10	3.74852e-27	0.565	0	-
TAACSP3AShA_0105A02F	metaphase-anaphase transition protein	7	0	0.457143	3	F:zinc ion binding; F:ubiquitin-protein ligase activity; P:protein ubiquitination
TAACSP3AShA_0105A06R	hypothetical protein CRE_07365 [Caenorhabditis remanei]	4	0	0.47	0	-
TAACSP3AShA_0105A15F	response regulator receiver protein	7	0	0.43	12	P:regulation of transcription, DNA-dependent; P:two-component signal transduction system (phosphorelay); F:binding; F:two-component response regulator activity; F:heat shock protein binding; P:base-excision repair; P:DNA repair; F:catalytic activity; F:4 iron, 4 sulfur cluster binding; F:DNA-(apurinic or apyrimidinic site) lyase activity; F:endonuclease activity; F:lyase activity
TAACSP3AShA_0105A16F	nonstructural polyprotein nsp1-nsp2-nsp3-nsp4	10	0	0.462	2	C:host intracellular part; F:hydrolase activity	-
TAACSP3AShA_0105A16R	mitochondrial precursor	2	0	0.475	6	P:glycine catabolic process; F:methyltransferase activity; F:aminomethyltransferase activity; C:cytoplasm; F:transferase activity; P:methylation
TAACSP3AShA_0105A18R	protein kinase xa21	10	7.66519e-71	0.685	0	-
TAACSP3AShA_0105B03F	intraflagellar transport protein ift57	5	0	0.462	0	-
TAACSP3AShA_0105B06F	exonuclease rnase t and dna polymerase iii	3	0	0.426667	0	-
TAACSP3AShA_0105B11F	glutamyl-trna synthetase	6	0	0.47	7	F:ligase activity, forming aminoacyl-tRNA and related compounds; F:ATP binding; P:translation; C:cytoplasm; F:aminoacyl-tRNA ligase activity; P:tRNA aminoacylation; F:nucleotide binding
TAACSP3AShA_0105B19F	rhs element vgr protein	5	0	0.518	0	-
TAACSP3AShA_0105B19R	protein kinase domain-containing	9	0	0.454444	1	F:catalytic activity	-
TAACSP3AShA_0105B23F	nodu_rhitr ame: full=nodulation protein u	3	0	0.486667	4	P:biosynthetic process; F:transferase activity; P:nodulation; F:catalytic activity
TAACSP3AShA_0105C07R	predicted protein [Hordeum vulgare subsp. vulgare]	4	1.48739e-08	0.5	0	-
TAACSP3AShA_0105C12F	p2x7 purinoceptor isoform k	3	0	0.41	15	P:organelle organization; P:regulation of cell death; P:cellular component assembly; P:regulation of metabolic process; P:metal ion transport; P:signal transduction; P:response to organic substance; P:positive regulation of protein secretion; P:positive regulation of cytokine production; C:plasma membrane; C:membrane part; P:cellular ion homeostasis; P:cell communication; F:binding; P:protein ami…	-
TAACSP3AShA_0105C14F	hypothetical protein SSA3_34197 [Streptomyces sp. SA3_actF]	6	0	0.42	0	-
TAACSP3AShA_0105C15R	modular polyketide synthase	2	0	0.445	0	-
TAACSP3AShA_0105C17F	cre-mua-3 protein	5	0	0.43	6	F:calcium ion binding; F:serine-type endopeptidase inhibitor activity; P:proteolysis; F:metallocarboxypeptidase activity; F:carboxypeptidase activity; F:zinc ion binding
TAACSP3AShA_0105C20R	hypothetical protein AciX8DRAFT_3783 [Acidobacterium sp. MP5ACTX8]	2	0	0.44	2	F:transcription regulator activity; C:nucleus
TAACSP3AShA_0105C22R	hypothetical protein MAB_4887 [Mycobacterium abscessus ATCC 19977]	1	0	0.57	0	-
TAACSP3AShA_0105D16R	mg and co transport protein	1	0	0.52	0	-
TAACSP3AShA_0105D17F	hypothetical protein AM1_3144 [Acaryochloris marina MBIC11017]	1	0	0.54	0	-
TAACSP3AShA_0105D21R	transposon mutator sub-class	10	0	0.686	0	-
TAACSP3AShA_0105D23F	variant erythrocyte surface antigen- alpha subunit	6	0	0.405	3	F:hydrolase activity; F:molecular_function; C:cellular_component
TAACSP3AShA_0105E02F	kinesin family member 11	3	0	0.483333	0	-
TAACSP3AShA_0105E06F	resolvase domain-containing protein	1	0	0.56	3	P:DNA recombination; F:recombinase activity; F:DNA binding
TAACSP3AShA_0105E15R	hypothetical protein LOC100501687 [Zea mays]	2	0	0.62	0	-
TAACSP3AShA_0105E16F	osmosensitive k+ channel signal transduction histidine kinase	10	4.41846e-123	0.754	6	P:two-component signal transduction system (phosphorelay); F:two-component sensor activity; P:peptidyl-histidine phosphorylation; P:response to stress; F:ATP binding; C:membrane	-
TAACSP3AShA_0105E16R	rna polymerase sigma factor	10	5.50917e-54	0.803	5	F:transcription factor activity; F:DNA binding; P:transcription initiation; F:sigma factor activity; P:regulation of transcription, DNA-dependent	-
TAACSP3AShA_0105E19F	drug resistance subfamily	4	0	0.595	0	-
TAACSP3AShA_0105E21R	rna apurinic site specific lyase	10	0	0.475	0	-
TAACSP3AShA_0105E22R	abc permease family protein	6	0	0.458333	4	F:ATP binding; F:nucleotide binding; F:nucleoside-triphosphatase activity; P:chaperone mediated protein folding requiring cofactor
TAACSP3AShA_0105F02R	expressed unknown protein [Ectocarpus siliculosus]	1	0	0.47	0	-
TAACSP3AShA_0105F07R	predicted protein [Ostreococcus lucimarinus CCE9901]	1	0	0.55	6	C:COPII vesicle coat; P:ER to Golgi vesicle-mediated transport; F:zinc ion binding; P:intracellular protein transport; P:transport; P:protein transport
TAACSP3AShA_0105F13R	mgdg synthase type a	10	0	0.946	5	P:glycolipid biosynthetic process; F:carbohydrate binding; P:lipid glycosylation; F:1,2-diacylglycerol 3-beta-galactosyltransferase activity; C:chloroplast inner membrane	EC:2.4.1.46
TAACSP3AShA_0105F18F	response regulator	3	0	0.513333	6	F:kinase activity; P:phosphorylation; F:transferase activity; P:metabolic process; F:catalytic activity; F:transferase activity, transferring phosphorus-containing groups
TAACSP3AShA_0105F18R	abortive infection protein	3	0	0.48	1	C:membrane
TAACSP3AShA_0105F20R	seminal fluid protein 33spi	2	0	0.41	0	-
TAACSP3AShA_0105F24R	apocytochrome b	10	1.90604e-59	0.966	8	F:metal ion binding; C:mitochondrial inner membrane; F:oxidoreductase activity; C:respiratory chain; F:electron carrier activity; P:transport; C:integral to membrane; P:respiratory electron transport chain	-
TAACSP3AShA_0105G02F	transposase	10	9.84647e-30	0.86	0	-
TAACSP3AShA_0105G02R	hypothetical protein GCWU000324_00557 [Kingella oralis ATCC 51147]	1	4.27392e-12	0.45	0	-
TAACSP3AShA_0105G04R	mitochondrial transcription termination factor-like	10	6.46336e-28	0.742	1	C:mitochondrion	-
TAACSP3AShA_0105H07F	hypothetical protein TTHERM_00581740 [Tetrahymena thermophila]	3	0	0.52	0	-
TAACSP3AShA_0105H16F	transposase is66	6	0	0.463333	3	F:nucleic acid binding; P:cell redox homeostasis; F:oxidoreductase activity
TAACSP3AShA_0105H16R	energy transducer	6	0	0.493333	4	C:membrane; F:protein transporter activity; C:outer membrane-bounded periplasmic space; P:protein transport
TAACSP3AShA_0105H20R	GD18348 [Drosophila simulans]	1	0	0.44	2	F:binding; P:RNA metabolic process
TAACSP3AShA_0105H22F	lpxtg cell wall surface x-prolyl	8	0	0.46875	1	F:hydrolase activity	-
TAACSP3AShA_0105H22R	olfactory receptor 4f3 4f16 4f29-like	8	0	0.49125	6	F:olfactory receptor activity; P:response to stimulus; F:receptor activity; C:integral to membrane; P:sensory perception of smell; C:plasma membrane
TAACSP3AShA_0105H23F	abc transporter nda	10	6.44135e-81	0.775	6	P:cellular process; P:transport; F:ATPase activity, coupled to transmembrane movement of substances; C:plastid; F:nucleotide binding; C:membrane	-
TAACSP3AShA_0105I08R	sinapyl alcohol dehydrogenase-like 5	1	0	0.54	0	-
TAACSP3AShA_0105I19R	nadh-ubiquinone oxidoreductase chain partial	2	0	0.6	0	-
TAACSP3AShA_0105I23F	immunoglobulin i-set domain containing protein	3	0	0.516667	5	P:oxidation reduction; F:oxidoreductase activity; P:methionine metabolic process; F:methylenetetrahydrofolate reductase (NADPH) activity; F:calcium ion binding
TAACSP3AShA_0105I24F	hypothetical protein CHGG_05497 [Chaetomium globosum CBS 148.51]	1	0	0.51	0	-
TAACSP3AShA_0105J01R	mitotic cyclin	3	0	0.503333	0	-
TAACSP3AShA_0105J02F	retrotransposon line subclass	10	1.25619e-14	0.724	0	-
TAACSP3AShA_0105J21F	lectin-like protein	9	0	0.673333	1	C:plastid	-
TAACSP3AShA_0105K02F	bacterial transferase hexapeptide repeat protein	3	0	0.513333	0	-
TAACSP3AShA_0105K04F	fad dependent oxidoreductase	3	0	0.533333	1	F:oxidoreductase activity
TAACSP3AShA_0105K04R	cell polarity protein	4	0	0.53	0	-
TAACSP3AShA_0105K06R	btb poz domain-containing protein	10	1.31103e-58	0.853	0	-
TAACSP3AShA_0105K11R	cre-sms-1 protein	5	0	0.434	0	-
TAACSP3AShA_0105K24F	nudix hydrolase	6	0	0.488333	2	F:metal ion binding; F:hydrolase activity
TAACSP3AShA_0105L21R	hemolin-like protein	2	0	0.63	0	-
TAACSP3AShA_0105L22F	katanin-like protein	3	0	0.486667	0	-
TAACSP3AShA_0105M09R	pentatricopeptide repeat-containing protein	6	0	0.543333	2	C:mitochondrion; P:biological_process
TAACSP3AShA_0105M14F	hypothetical protein COPCOM_02614 [Coprococcus comes ATCC 27758]	1	0	0.47	0	-
TAACSP3AShA_0105M16F	forkhead transcription factor	10	0	0.432	5	P:regulation of transcription, DNA-dependent; P:transcription, DNA-dependent; F:sequence-specific DNA binding; F:DNA binding; F:transcription factor activity
TAACSP3AShA_0105M16R	polycystic kidney disease 1 like isoform cra_b	7	0	0.397143	10	P:cell-cell adhesion; F:molecular_function; C:integral to membrane; C:membrane; P:regulation of transcription, DNA-dependent; P:transcription, DNA-dependent; P:sex differentiation; C:nucleus; F:transcription factor activity; F:DNA binding
TAACSP3AShA_0105N05R	rna apurinic site specific lyase	10	1.35855e-20	0.463	0	-
TAACSP3AShA_0105N07R	hydantoin utilization protein b	4	0	0.4725	0	-
TAACSP3AShA_0105O02F	hypothetical protein HMPREF0545_1968 [Lactobacillus salivarius ATCC 11741]	1	0	0.47	0	-
TAACSP3AShA_0105O02R	alkaline phosphatase	1	0	0.52	2	F:alkaline phosphatase activity; F:hydrolase activity
TAACSP3AShA_0105O06F	membrane protein	1	0	0.45	0	-
TAACSP3AShA_0105O06R	hypothetical protein LDG_3455 [Legionella drancourtii LLAP12]	2	0	0.52	0	-
TAACSP3AShA_0105O07R	diguanylate phosphodiesterase	7	0	0.434286	0	-
TAACSP3AShA_0105O09F	dna repair protein rad10 domain-containing	6	0	0.431667	7	F:ligase activity; P:DNA repair; F:DNA ligase (NAD+) activity; F:damaged DNA binding; F:endonuclease activity; F:DNA binding; C:nucleus
TAACSP3AShA_0105O10R	retrotransposon unclassified	10	5.09435e-37	0.625	0	-
TAACSP3AShA_0105O16F	paf1 complex component	9	0	0.456667	3	F:calcium ion binding; F:calcium-dependent phospholipid binding; F:binding
TAACSP3AShA_0105O21F	reverse transcriptase	10	0	0.567	0	-
TAACSP3AShA_0105P05F	serpin peptidase clade a (alpha-1 antitrypsin) member 1	3	0	0.443333	1	F:serine-type endopeptidase inhibitor activity
TAACSP3AShA_0105P17R	TunH [Streptomyces chartreusis]	2	0	0.44	0	-
TAACSP3AShA_0110A05F	predicted protein [Hordeum vulgare subsp. vulgare]	1	1.91853e-24	0.8	0	-
TAACSP3AShA_0110A12R	rCG26050 [Rattus norvegicus]	3	0	0.436667	1	F:nucleic acid binding
TAACSP3AShA_0110A13R	highwire pam rpm partial	4	0	0.49	0	-
TAACSP3AShA_0110A17F	eal domain-containing protein	3	0	0.49	0	-
TAACSP3AShA_0110B04F	transcriptional regulator	9	0	0.456667	2	C:extracellular region; F:transferase activity, transferring acyl groups other than amino-acyl groups
TAACSP3AShA_0110B09F	hypothetical protein SORBIDRAFT_10g022130 [Sorghum bicolor]	4	7.82853e-09	0.6925	0	-
TAACSP3AShA_0110B12R	serine threonine-protein kinase	6	0	0.463333	6	F:kinase activity; F:protein kinase activity; F:ATP binding; P:protein amino acid phosphorylation; F:protein tyrosine kinase activity; F:binding
TAACSP3AShA_0110B13F	adapter protein spike1	10	1.45847e-24	0.614	6	C:extrinsic to membrane; C:plasma membrane; P:vesicle-mediated transport; C:endoplasmic reticulum exit site; C:nucleus; C:cytosol	-
TAACSP3AShA_0110B16R	hypothetical protein SORBIDRAFT_04g025580 [Sorghum bicolor]	1	0	0.46	0	-
TAACSP3AShA_0110B23F	site-specific dna-methyltransferase (adenine-specific)	1	0	0.43	0	-
TAACSP3AShA_0110B23R	cytochrome c oxidase subunit iii	1	0	0.52	7	P:oxidation reduction; P:respiratory electron transport chain; F:oxidoreductase activity; F:cytochrome-c oxidase activity; P:mitochondrial electron transport, cytochrome c to oxygen; C:integral to membrane; C:membrane
TAACSP3AShA_0110C13R	helicase-like protein	10	7.06068e-34	0.737	0	-
TAACSP3AShA_0110C19R	protein kinase	10	0	0.71	0	-
TAACSP3AShA_0110C21R	tank-binding kinase 1	3	0	0.56	0	-
TAACSP3AShA_0110D04R	heavy metal translocating p-type atpase	5	0	0.456	2	P:metabolic process; F:catalytic activity	-
TAACSP3AShA_0110E08F	outermembrane protein	5	0	0.454	0	-
TAACSP3AShA_0110E09R	bre1_cryne ame: full=e3 ubiquitin-protein ligase bre1	3	0	0.53	5	F:metal ion binding; F:ligase activity; F:zinc ion binding; P:chromatin modification; C:nucleus
TAACSP3AShA_0110E12R	m23 family metalloendopeptidase	4	0	0.42	4	F:binding; F:acid-amino acid ligase activity; P:protein modification process; C:intracellular
TAACSP3AShA_0110E14F	conserved hypothetical protein [Bacteroides sp. 20_3]	2	0	0.51	0	-
TAACSP3AShA_0110E16R	vacuolar carboxypeptidase	7	0	0.472857	7	F:hydrolase activity; F:phosphoenolpyruvate carboxykinase (ATP) activity; F:phosphoenolpyruvate carboxykinase activity; F:ATP binding; C:cytoplasm; F:purine nucleotide binding; P:gluconeogenesis
TAACSP3AShA_0110E19R	conserved domain protein	5	0	0.466	0	-
TAACSP3AShA_0110E21F	hypothetical protein HNE_1298 [Hyphomonas neptunium ATCC 15444]	3	0	0.486667	2	P:biological_process; C:cellular_component
TAACSP3AShA_0110F11F	glycogen phosphorylase	8	0	0.5175	5	F:phosphorylase activity; F:transferase activity; P:carbohydrate metabolic process; F:pyridoxal phosphate binding; F:transferase activity, transferring glycosyl groups
TAACSP3AShA_0110F14F	secreted protein	2	0	0.505	0	-
TAACSP3AShA_0110F17F	hypothetical protein PGTG_11186 [Puccinia graminis f. sp. tritici CRL 75-36-700-3]	2	0	0.53	0	-
TAACSP3AShA_0110F22F	predicted protein [Physcomitrella patens subsp. patens]	4	0	0.4925	3	C:chromosome; F:ATP binding; P:chromosome organization
TAACSP3AShA_0110G03F	gmp synthase	2	0	0.41	0	-
TAACSP3AShA_0110G03R	beadex dlmo protein	3	0	0.5	0	-
TAACSP3AShA_0110G14R	GF14268 [Drosophila ananassae]	3	0	0.516667	4	F:peptidyl-dipeptidase activity; P:proteolysis; F:metallopeptidase activity; C:membrane
TAACSP3AShA_0110G21R	threonyl-trna synthetase	9	6.81305e-12	0.873333	1	C:mitochondrion	-
TAACSP3AShA_0110H02F	retrotransposon unclassified	3	0	0.646667	0	-
TAACSP3AShA_0110H12R	dolichyl pyrophosphate glc1man9 c2 alpha- -	8	0	0.465	2	F:nucleic acid binding; F:nucleotide binding
TAACSP3AShA_0110H14R	sucrose phosphatase	4	0	0.49	0	-
TAACSP3AShA_0110H15R	sensor with hamp domain	10	0	0.419	4	F:protein kinase activity; F:ATP binding; P:protein amino acid phosphorylation; F:protein serine/threonine kinase activity
TAACSP3AShA_0110H17F	GJ10176 [Drosophila virilis]	4	0	0.4175	1	P:transmembrane transport
TAACSP3AShA_0110I03R	olfactory receptor ga_x5j8b7w6hfp-2821674-2820736	6	0	0.806667	0	-
TAACSP3AShA_0110I06R	hypothetical protein MGL_3629 [Malassezia globosa CBS 7966]	2	0	0.48	2	F:metal ion binding; F:zinc ion binding
TAACSP3AShA_0110I08F	cytochrome b	4	0	0.4675	8	F:kinase activity; P:phosphatidylinositol metabolic process; F:calcium ion binding; P:phosphorylation; F:transferase activity; F:1-phosphatidylinositol-4-phosphate 5-kinase activity; P:phosphoinositide phosphorylation; F:phosphatidylinositol phosphate kinase activity
TAACSP3AShA_0110I08R	YALI0D12232p [Yarrowia lipolytica]	2	0	0.415	0	-
TAACSP3AShA_0110I11F	hypothetical protein SINV_01108 [Solenopsis invicta]	1	0	0.41	0	-
TAACSP3AShA_0110I13F	fumarate reductase succinate dehydrogenase flavoprotein domain-containing protein	3	0	0.46	2	F:electron carrier activity; F:oxidoreductase activity
TAACSP3AShA_0110I14R	tt_orf1 domain-containing protein	1	0	0.46	0	-
TAACSP3AShA_0110I18R	predicted protein [Physcomitrella patens subsp. patens]	1	0	0.4	1	F:zinc ion binding
TAACSP3AShA_0110I20F	unnamed protein product [Tetraodon nigroviridis]	5	0	0.458	0	-
TAACSP3AShA_0110I22F	formin-like 1	3	0	0.473333	5	F:binding; F:actin binding; P:cellular component organization; P:actin cytoskeleton organization; F:Rho GTPase binding
TAACSP3AShA_0110I22R	hypothetical protein ARALYDRAFT_893690 [Arabidopsis lyrata subsp. lyrata]	1	0	0.46	0	-
TAACSP3AShA_0110J04F	transglutaminase domain protein	3	0	0.443333	8	P:cell adhesion; F:lyase activity; F:receptor activity; C:membrane; C:cell outer membrane; P:transport; C:plasma membrane; F:transporter activity
TAACSP3AShA_0110J08F	splicing cc1-like family domain-containing protein	4	0	0.4875	5	F:RNA binding; F:nucleic acid binding; F:nucleotide binding; P:mRNA processing; C:nucleus
TAACSP3AShA_0110J16R	transposon unclassified	10	1.25302e-08	0.617	0	-
TAACSP3AShA_0110K08F	inorganic diphosphatase	10	2.84015e-70	0.92	7	C:cytoplasm; C:integral to plasma membrane; F:hydrogen-translocating pyrophosphatase activity; F:magnesium ion binding; P:proton transport; F:inorganic diphosphatase activity; P:phosphate metabolic process	EC:3.6.1.1
TAACSP3AShA_0110K08R	uncharacterized protein involved in ubiquinone biosynthesis	10	6.15231e-65	0.675	1	P:ubiquinone biosynthetic process	-
TAACSP3AShA_0110K11R	alpha 2b adrenergic receptor	8	0	0.46	0	-
TAACSP3AShA_0110K18R	zinc finger protein 423	2	0	0.44	1	F:binding	-
TAACSP3AShA_0110K22F	cell division protein	2	0	0.5	0	-
TAACSP3AShA_0110K24R	hnh endonuclease	7	0	0.432857	8	P:anatomical structure morphogenesis; C:basement membrane; P:programmed cell death; P:nematode larval development; P:embryonic development ending in birth or egg hatching; F:protein binding; C:plastid; C:chloroplast
TAACSP3AShA_0110L05R	translation initiation factor if-2	10	0	0.404	9	P:GTP catabolic process; P:translational initiation; F:nucleotide binding; C:cytoplasm; P:translation; F:GTP binding; C:intracellular; F:translation initiation factor activity; F:GTPase activity
TAACSP3AShA_0110L13R	dna polymerase epsilon catalytic subunit protein isoform b	10	9.37875e-18	0.953	0	-
TAACSP3AShA_0110L22F	hypothetical protein OsI_33695 [Oryza sativa Indica Group]	6	7.05104e-09	0.565	0	-
TAACSP3AShA_0110M01R	ac092387_4retrotransposon unclassified	10	2.03038e-19	0.643	0	-
TAACSP3AShA_0110M02F	1a family penicillin-binding protein	5	0	0.418	13	F:transferase activity; P:cellular cell wall organization; P:regulation of cell shape; C:peptidoglycan-based cell wall; P:peptidoglycan-based cell wall biogenesis; P:response to antibiotic; F:transferase activity, transferring pentosyl groups; F:transferase activity, transferring glycosyl groups; F:peptidoglycan glycosyltransferase activity; F:catalytic activity; F:penicillin binding; F:peptidase…
TAACSP3AShA_0110N02F	hypothetical protein SORBIDRAFT_03g016520 [Sorghum bicolor]	1	5.78732e-07	0.45	0	-
TAACSP3AShA_0110N06R	conserved hypothetical protein [Aspergillus flavus NRRL3357]	3	0	0.426667	0	-
TAACSP3AShA_0110N12F	cytochrome c heme attachment protein	4	0	0.53	2	P:cellular process; F:transferase activity, transferring phosphorus-containing groups	-
TAACSP3AShA_0110N15F	hypothetical protein OsI_17181 [Oryza sativa Indica Group]	10	1.84207e-27	0.631	0	-
TAACSP3AShA_0110N19F	hypothetical protein FG10566.1 [Gibberella zeae PH-1]	1	0	0.48	0	-
TAACSP3AShA_0110O02F	carbohydrate fggy	2	0	0.53	4	P:DNA-dependent DNA replication; F:protein binding; C:mitochondrial part; F:catalytic activity	-
TAACSP3AShA_0110O04F	hypothetical protein RCOM_1429110 [Ricinus communis]	1	0	0.45	3	F:RNA binding; F:double-stranded RNA binding; C:intracellular
TAACSP3AShA_0110O04R	glycosyl transferase family 39	4	0	0.4425	3	C:integral to membrane; C:membrane; C:plasma membrane
TAACSP3AShA_0110O15R	ornithine aminotransferase	7	0	0.452857	0	-
TAACSP3AShA_0110O16R	thyroid hormone receptor interactor 11	6	0	0.455	3	P:tRNA 5'-leader removal; F:ribonuclease P activity; P:RNA processing
TAACSP3AShA_0110O24R	cleavage and polyadenylation specificity	4	0	0.43	2	F:structural constituent of cell wall; P:plant-type cell wall organization
TAACSP3AShA_0110P02F	secreted protein	10	0	0.427	5	F:kinase activity; F:protein kinase activity; F:ATP binding; P:protein amino acid phosphorylation; F:protein serine/threonine kinase activity
TAACSP3AShA_0110P08R	gag-pol polyprotein	1	3.25583e-12	0.54	0	-
TAACSP3AShA_0110P13F	integral membrane protein	4	0	0.4825	1	F:binding	-
TAACSP3AShA_0110P20R	integral membrane protein	9	0	0.445556	11	F:metal ion binding; C:integral to membrane; P:transmembrane transport; P:metal ion transport; F:DNA binding; C:nucleus; P:regulation of transcription, DNA-dependent; P:transcription, DNA-dependent; F:sequence-specific DNA binding; F:transcription regulator activity; F:transcription factor activity
TAACSP3AShA_0110P21R	hypothetical protein SORBIDRAFT_07g014620 [Sorghum bicolor]	1	0	0.4	0	-
TAACSP3AShA_0110P22F	trna (5-methylaminomethyl-2-thiouridylate)-methyltransferase	7	0	0.484286	1	P:cellular metabolic process	-
TAACSP3AShA_0115A04R	preprotein translocase subunit	5	0	0.468	3	P:intracellular protein transport; F:P-P-bond-hydrolysis-driven protein transmembrane transporter activity; F:DNA binding
TAACSP3AShA_0115A10F	60s ribosomal protein l11-1	10	1.6013e-30	1	0	-
TAACSP3AShA_0115A12F	udp-glucose:polyglycerol phosphate glucosyltransferase	10	0	0.454	10	F:ligase activity; C:synaptic vesicle membrane; C:synapse; C:cell junction; C:Golgi apparatus; F:actin binding; F:ATP binding; P:neurotransmitter secretion; C:synaptonemal complex; C:synaptic vesicle
TAACSP3AShA_0115B04R	transcription factor	7	2.05193e-11	0.46	0	-
TAACSP3AShA_0115B06R	cytochrome b561-related	10	1.9759e-25	0.767	1	C:membrane	-
TAACSP3AShA_0115B10R	matk_musla ame: full=maturase k ame: full=intron maturase	1	0	0.45	5	C:plastid; F:RNA binding; C:chloroplast; P:tRNA processing; P:mRNA processing
TAACSP3AShA_0115B11R	hypothetical protein SORBIDRAFT_09g029100 [Sorghum bicolor]	4	1.65559e-10	0.8425	0	-
TAACSP3AShA_0115B12R	hypothetical protein pRALTA_0631 [Cupriavidus taiwanensis]	7	0	0.425714	0	-
TAACSP3AShA_0115B22R	nonribosomal peptide synthetase 10	7	0	0.428571	16	F:acyl carrier activity; F:phosphopantetheine binding; P:oxidation reduction; F:oxidoreductase activity; F:catalytic activity; C:cellular_component; F:cofactor binding; P:metabolic process; F:L-aminoadipate-semialdehyde dehydrogenase activity; F:binding; P:translational initiation; P:translation; C:cytoplasm; F:translation initiation factor activity; F:transferase activity; F:N-acetyltransferase …
TAACSP3AShA_0115C10F	retrotransposon unclassified	10	0	0.504	0	-
TAACSP3AShA_0115C17R	hypothetical protein OsI_32275 [Oryza sativa Indica Group]	3	0	0.42	0	-
TAACSP3AShA_0115D03F	low molecular weight glutenin subunit	2	0	0.44	0	-
TAACSP3AShA_0115D06F	receptor-like protein kinase	10	5.54762e-10	0.749	1	C:cytoplasmic membrane-bounded vesicle	-
TAACSP3AShA_0115D11R	hypothetical protein OsI_25150 [Oryza sativa Indica Group]	6	1.00116e-11	0.59	0	-
TAACSP3AShA_0115D12R	mitochondrial bifunctional diaminopelargonate synthetase	10	3.29332e-26	0.843	2	F:adenosylmethionine-8-amino-7-oxononanoate transaminase activity; P:biotin biosynthetic process	EC:2.6.1.62
TAACSP3AShA_0115D18R	denticleless homolog	2	0	0.47	0	-
TAACSP3AShA_0115D19R	keratinocyte proline-rich	5	0	0.424	1	C:cell part	-
TAACSP3AShA_0115D20R	hypothetical protein bthur0009_23200 [Bacillus thuringiensis serovar andalousiensis BGSC 4AW1]	5	0	0.532	0	-
TAACSP3AShA_0115E01R	retrotransposon unclassified	10	0	0.735	0	-
TAACSP3AShA_0115E05F	unknown [Medicago truncatula]	2	0	0.485	0	-
TAACSP3AShA_0115E07F	vomeronasal 2 receptor 623	2	0	0.5	0	-
TAACSP3AShA_0115E08F	transglutaminase domain-containing protein	2	0	0.505	0	-
TAACSP3AShA_0115E08R	tail protein	3	0	0.54	0	-
TAACSP3AShA_0115E20R	hypothetical protein SORBIDRAFT_03g024493 [Sorghum bicolor]	1	4.05961e-07	0.76	0	-
TAACSP3AShA_0115E22R	hypothetical protein OsI_14883 [Oryza sativa Indica Group]	10	7.51817e-09	0.686	0	-
TAACSP3AShA_0115F01R	unnamed protein product [Triticum aestivum]	2	1.77541e-18	0.75	0	-
TAACSP3AShA_0115F07F	hypothetical protein [Entamoeba histolytica HM-1:IMSS]	1	0	0.6	0	-
TAACSP3AShA_0115G04F	hypothetical protein MGYG_02495 [Arthroderma gypseum CBS 118893]	6	0	0.418333	8	F:molecular_function; P:biological_process; C:cellular_component; F:transferase activity; P:metabolic process; F:catalytic activity; F:pyridoxal phosphate binding; F:transaminase activity
TAACSP3AShA_0115G06F	cytochrome c oxidase subunit 1	3	0	0.46	0	-
TAACSP3AShA_0115G11F	periplasmic sensor signal transduction histidine kinase	10	4.1158e-15	0.621	2	P:cellular process; F:transferase activity, transferring phosphorus-containing groups	-
TAACSP3AShA_0115G11R	binding-protein-dependent transport systems inner membrane component	10	8.36106e-13	0.748	4	P:transport; C:plasma membrane; C:integral to membrane; F:transporter activity	-
TAACSP3AShA_0115G14F	peptidoglycan bound protein (lpxtg motif)	6	0	0.475	0	-
TAACSP3AShA_0115G16F	secreted protein	9	0	0.431111	1	C:mitochondrion
TAACSP3AShA_0115H01R	von willebrand factor precursor	7	0	0.474286	7	P:phosphoinositide-mediated signaling; F:kinase activity; F:binding; F:transferase activity; F:inositol or phosphatidylinositol kinase activity; P:phosphoinositide phosphorylation; F:phosphotransferase activity, alcohol group as acceptor
TAACSP3AShA_0115H23R	axon guidance homolog 2	8	0	0.475	9	P:cellular response to hormone stimulus; P:positive regulation of axonogenesis; C:cell surface; ; P:negative regulation of negative chemotaxis; F:identical protein binding; P:ureteric bud development; P:brain development; P:homophilic cell adhesion
TAACSP3AShA_0115I13F	protein bat2-like 2-like	2	0	0.46	0	-
TAACSP3AShA_0115I14R	retrotransposon unclassified	10	1.02075e-19	0.614	0	-
TAACSP3AShA_0115I17F	pentalenene synthase	2	0	0.46	0	-
TAACSP3AShA_0115I17R	dna topoisomerase iv subunit b	1	0	0.46	0	-
TAACSP3AShA_0115J03F	suppressor of sable-like protein	3	0	0.39	0	-
TAACSP3AShA_0115J11F	hypothetical protein CRE_10029 [Caenorhabditis remanei]	1	0	0.39	0	-
TAACSP3AShA_0115J14R	peptidase, putative [Plasmodium falciparum 3D7]	2	0	0.455	0	-
TAACSP3AShA_0115J18R	hypothetical protein CHLNCDRAFT_136329 [Chlorella variabilis]	1	0	0.43	0	-
TAACSP3AShA_0115K01F	glyoxal or galactose oxidase	8	0	0.42875	0	-
TAACSP3AShA_0115K18F	slt family	3	0	0.466667	0	-
TAACSP3AShA_0115L02F	zinc finger protein 469	9	0	0.495556	7	P:interspecies interaction between organisms; C:virion; F:hydrolase activity; F:cysteine-type peptidase activity; F:peptidase activity; C:viral tegument; C:host cell nucleus
TAACSP3AShA_0115L05F	predicted protein [Nematostella vectensis]	1	0	0.35	0	-
TAACSP3AShA_0115L06R	ribosomal rna apurinic site specific lyase	10	2.87841e-30	0.504	0	-
TAACSP3AShA_0115L09R	o-antigen polymerase	1	0	0.46	0	-
TAACSP3AShA_0115L12R	adp-heptose lps heptosyltransferase	2	0	0.44	0	-
TAACSP3AShA_0115M01R	fh5_orysj ame: full=formin-like protein 5 ame: full= 5	6	0	0.453333	0	-
TAACSP3AShA_0115M02R	nef protein	3	0	0.423333	0	-
TAACSP3AShA_0115M03R	hypothetical protein BRAFLDRAFT_82908 [Branchiostoma floridae]	3	0	0.456667	3	F:binding; F:calcium ion binding; F:transferase activity, transferring hexosyl groups
TAACSP3AShA_0115M12F	hypothetical protein MuHV1_gp036 [Murid herpesvirus 1]	2	0	0.485	0	-
TAACSP3AShA_0115M15F	major facilitator family transporter	7	0	0.432857	1	P:transmembrane transport
TAACSP3AShA_0115M16R	conserved hypothetical protein [Ricinus communis]	1	0	0.52	3	F:unfolded protein binding; P:protein folding; F:heat shock protein binding
TAACSP3AShA_0115N19R	YALI0F27753p [Yarrowia lipolytica]	1	0	0.44	0	-
TAACSP3AShA_0115N22R	transcriptional family	3	0	0.5	6	P:biosynthetic process; F:transferase activity; F:catalytic activity; F:pyridoxal phosphate binding; F:transaminase activity; F:transferase activity, transferring nitrogenous groups
TAACSP3AShA_0115O06F	nitrite reductase fe-s protein	3	0	0.56	6	F:transmembrane receptor activity; C:integral to membrane; C:membrane; P:signal transduction; P:innate immune response; C:intrinsic to membrane
TAACSP3AShA_0115O07F	ccr4-not transcription complex	2	0	0.5	2	C:membrane; F:transferase activity, transferring acyl groups other than amino-acyl groups
TAACSP3AShA_0115O18F	separin [Paracoccidioides brasiliensis Pb01]	2	0	0.425	3	P:proteolysis; F:peptidase activity; C:nucleus
TAACSP3AShA_0115P01F	hypothetical protein METDI1272 [Methylobacterium extorquens DM4]	3	0	0.486667	0	-
TAACSP3AShA_0115P17F	tensin like c1 domain containing phosphatase (tensin 2)	1	0	0.42	0	-
TAACSP3AShA_0120A01R	thymidylate kinase	9	0	0.401111	6	F:small GTPase regulator activity; P:protein complex assembly; P:actin polymerization or depolymerization; C:actin cytoskeleton; P:multicellular organismal development; C:nucleus
TAACSP3AShA_0120A02R	rna apurinic site specific lyase	10	2.29322e-18	0.515	0	-
TAACSP3AShA_0120A05R	af368420_1lysergyl peptide synthetase 1	3	0	0.546667	0	-
TAACSP3AShA_0120A15F	hypothetical protein Selin_2450 [Desulfurispirillum indicum S5]	2	0	0.44	0	-
TAACSP3AShA_0120A15R	hypothetical protein KSE_54190 [Kitasatospora setae KM-6054]	2	0	0.48	0	-
TAACSP3AShA_0120A16R	chaperone protein	3	0	0.413333	5	P:regulation of transcription, DNA-dependent; P:transcription, DNA-dependent; F:sequence-specific DNA binding; F:zinc ion binding; F:transcription factor activity
TAACSP3AShA_0120A18R	hypothetical protein PM8797T_16098 [Planctomyces maris DSM 8797]	1	0	0.43	0	-
TAACSP3AShA_0120A21R	ultra high sulfer keratin	8	0	0.45875	4	C:keratin filament; F:structural constituent of epidermis; P:biological_process; C:extracellular region
TAACSP3AShA_0120B11F	efflux rnd mfp subunit	4	0	0.5	0	-
TAACSP3AShA_0120B12R	protein kinase	9	0	0.637778	2	C:intracellular membrane-bounded organelle; C:cytoplasmic part	-
TAACSP3AShA_0120B13R	general secretion pathway protein l	1	0	0.45	0	-
TAACSP3AShA_0120B15F	#NAME?	4	0	0.4825	0	-
TAACSP3AShA_0120B16F	expressed protein [Batrachochytrium dendrobatidis JAM81]	8	0	0.48625	2	P:transport; C:cytoplasmic part	-
TAACSP3AShA_0120B18F	multidrug abc atpase and permease protein	8	0	0.51	9	F:ATPase activity, coupled to transmembrane movement of substances; C:integral to membrane; P:transport; F:nucleotide binding; P:ATP catabolic process; F:nucleoside-triphosphatase activity; F:ATP binding; F:ATPase activity; P:transmembrane transport
TAACSP3AShA_0120C20F	ac026815_2 peptide transport protein	10	5.26725e-25	0.706	3	C:membrane; P:oligopeptide transport; F:transporter activity	-
TAACSP3AShA_0120C22F	protein kinase transmembrane receptor protein serine threonine kinase	10	2.81792e-40	0.865	0	-
TAACSP3AShA_0120D06R	ribosomal rna apurinic site specific lyase	5	1.28269e-07	0.684	0	-
TAACSP3AShA_0120D09R	gluconate transporter	2	0	0.5	1	F:RNA-directed DNA polymerase activity
TAACSP3AShA_0120D17F	sen1 helicase	5	0	0.442	2	P:biological_process; C:cellular_component
TAACSP3AShA_0120D23F	protein kinase domain-containing protein	4	0	0.53	1	F:transferase activity	-
TAACSP3AShA_0120E02R	leucine rich repeat family expressed	10	0	0.744	1	C:cytoplasmic membrane-bounded vesicle	-
TAACSP3AShA_0120E04F	hypothetical protein VITISV_005124 [Vitis vinifera]	1	0	0.43	0	-
TAACSP3AShA_0120E04R	hypothetical protein [Plasmodium chabaudi chabaudi]	1	0	0.42	0	-
TAACSP3AShA_0120E09R	transcriptional regulator icp4	10	0	0.39	10	F:transcription activator activity; C:host cell nucleus; F:kinase activity; F:protein kinase activity; F:ATP binding; F:transferase activity; F:hydrolase activity; P:protein amino acid phosphorylation; F:phosphorylase kinase activity; F:protein serine/threonine kinase activity
TAACSP3AShA_0120E13F	f-box domain containing protein	6	0	0.485	7	C:membrane; F:olfactory receptor activity; P:response to stimulus; F:receptor activity; C:integral to membrane; P:sensory perception of smell; C:plasma membrane
TAACSP3AShA_0120E21F	unnamed protein product [Triticum aestivum]	2	1.59927e-10	0.725	0	-
TAACSP3AShA_0120F08R	fibrillin protein	3	0	0.43	1	F:calcium ion binding
TAACSP3AShA_0120F10F	bacterial surface protein 26-residue repeat protein	3	0	0.516667	0	-
TAACSP3AShA_0120F15F	v-erb-b2 erythroblastic leukemia viral oncogene homolog neuro glioblastoma derived oncogene homolog	2	0	0.4	0	-
TAACSP3AShA_0120G05R	carbohydrate fggy	3	0	0.53	4	P:DNA-dependent DNA replication; F:protein binding; C:mitochondrial part; F:catalytic activity	-
TAACSP3AShA_0120G06R	isoform cra_a	6	0	0.46	2	F:molecular_function; P:biological_process
TAACSP3AShA_0120G10R	hypothetical protein Kpol_1060p48 [Vanderwaltozyma polyspora DSM 70294]	1	0	0.48	0	-
TAACSP3AShA_0120G16F	lim domain-binding protein	5	0	0.406	5	F:metal ion binding; P:regulation of cell-matrix adhesion; F:zinc ion binding; F:muscle alpha-actinin binding; C:actin cytoskeleton
TAACSP3AShA_0120G20F	myosin gene 1	4	0	0.4725	10	F:ATP binding; F:motor activity; C:myosin complex; F:GTP binding; F:protein kinase activity; P:small GTPase mediated signal transduction; F:nucleotide binding; P:protein amino acid phosphorylation; C:intracellular; F:protein serine/threonine kinase activity
TAACSP3AShA_0120G22R	hypothetical protein MED193_18679 [Roseobacter sp. MED193]	1	0	0.42	0	-
TAACSP3AShA_0120H08F	crs2-associated factor 2	10	1.9122e-20	0.939	5	P:RNA splicing; F:RNA binding; P:mRNA processing; C:chloroplast stroma; C:ribonucleoprotein complex	-
TAACSP3AShA_0120H24F	receptor-like protein kinase	10	2.27167e-75	0.611	5	C:cytoplasmic membrane-bounded vesicle; P:protein amino acid phosphorylation; F:ATP binding; C:membrane; F:protein serine/threonine kinase activity	EC:2.7.11.0
TAACSP3AShA_0120I08F	ribosomal rna apurinic site specific lyase	10	5.9944e-11	0.558	0	-
TAACSP3AShA_0120I16R	wrky39v2 - superfamily of tfs having wrky and zinc finger domains	8	0	0.4075	3	F:zinc ion binding; F:DNA binding; C:nucleus
TAACSP3AShA_0120I18F	hypothetical protein Shew_2101 [Shewanella loihica PV-4]	1	0	0.47	3	P:DNA repair; F:damaged DNA binding; F:DNA-directed DNA polymerase activity
TAACSP3AShA_0120I20R	ras gtpase-activating-like protein iqgap3-like	5	0	0.462	0	-
TAACSP3AShA_0120I22F	protein	10	0	0.947	0	-
TAACSP3AShA_0120I23R	annexin a7	5	0	0.46	2	F:calcium ion binding; F:calcium-dependent phospholipid binding
TAACSP3AShA_0120J03F	hypothetical protein [Plasmodium berghei strain ANKA]	2	0	0.46	0	-
TAACSP3AShA_0120J03R	mrna processing and export	1	0	0.43	0	-
TAACSP3AShA_0120J05F	pyrrolo-quinoline quinone	1	0	0.48	0	-
TAACSP3AShA_0120J07F	mitochondrial-processing peptidase alpha subunit	10	0	0.827	1	C:mitochondrion	-
TAACSP3AShA_0120J15R	membrane protein	3	0	0.436667	0	-
TAACSP3AShA_0120J23R	dna replication and repair protein	3	0	0.476667	10	C:chromosome; F:DNA binding; P:response to DNA damage stimulus; P:DNA replication; F:nucleotide binding; C:cytoplasm; F:ATP binding; P:DNA repair; F:single-stranded DNA binding; P:SOS response
TAACSP3AShA_0120K06R	dna primase catalytic core domain-containing protein	7	0	0.418571	7	F:phosphatase activity; P:dephosphorylation; F:hydrolase activity; P:protein amino acid dephosphorylation; F:protein tyrosine phosphatase activity; F:protein tyrosine/serine/threonine phosphatase activity; F:zinc ion binding
TAACSP3AShA_0120K12R	dna polymerase type organellar and viral family protein	5	0	0.516	1	C:nucleus
TAACSP3AShA_0120K17R	ubiquitin specific peptidase 31	5	0	0.484	2	F:ubiquitin thiolesterase activity; P:ubiquitin-dependent protein catabolic process
TAACSP3AShA_0120K19R	was protein member 3	10	0	0.426	0	-
TAACSP3AShA_0120K21R	hypothetical protein LOAG_08796 [Loa loa]	4	0	0.5025	2	P:transport; C:cytoplasmic part	-
TAACSP3AShA_0120K22F	transposon mutator sub-class	10	1.34088e-08	0.61	0	-
TAACSP3AShA_0120K24R	lectin protein	8	0	0.4825	2	F:binding; F:sugar binding
TAACSP3AShA_0120L03R	lantibiotic dehydratase domain-containing protein	7	0	0.502857	1	F:hydrolase activity	-
TAACSP3AShA_0120L07R	disease resistance protein (tir-nbs-lrr class)	7	0	0.497143	1	F:identical protein binding	-
TAACSP3AShA_0120L12R	expressed unknown protein [Ectocarpus siliculosus]	2	0	0.44	0	-
TAACSP3AShA_0120L21F	transcriptional regulator lysr family	4	0	0.495	3	P:regulation of transcription, DNA-dependent; P:transcription, DNA-dependent; F:transcription factor activity
TAACSP3AShA_0120L21R	wiskott-aldrich syndrome	6	0	0.451667	8	F:receptor activity; C:integral to membrane; F:G-protein coupled receptor activity; F:signal transducer activity; C:membrane; P:signal transduction; P:G-protein coupled receptor protein signaling pathway; C:plasma membrane
TAACSP3AShA_0120M02R	maturase k	10	0	0.486	0	-
TAACSP3AShA_0120M08F	deah (asp-glu-ala-his) box polypeptide partial	1	0	0.42	0	-
TAACSP3AShA_0120M11F	transposase mutator type	7	0	0.505714	4	F:nucleic acid binding; F:zinc ion binding; C:nucleus; C:intracellular
TAACSP3AShA_0120M19F	dihydrodipicolinate synthase	4	0	0.5375	1	P:metabolic process	-
TAACSP3AShA_0120M23F	dna repair protein	1	0	0.58	0	-
TAACSP3AShA_0120N08R	low quality protein: activating molecule in becn1-regulated autophagy protein 1-like	10	0	0.513	1	C:cytoplasm	-
TAACSP3AShA_0120N10R	histidine kinase	8	0	0.52625	5	P:oxidation reduction; F:binding; F:oxidoreductase activity; P:metabolic process; F:catalytic activity
TAACSP3AShA_0120N13R	y961_nitoc ame: full=upf0182 protein noc_0961	4	0	0.4725	3	C:integral to membrane; C:membrane; C:plasma membrane
TAACSP3AShA_0120N15R	family lipoprotein	6	0	0.461667	6	P:transcription, DNA-dependent; F:DNA binding; C:nucleus; F:transcription factor activity; F:binding; P:thiamin biosynthetic process
TAACSP3AShA_0120N17F	acetylornithine succinyldiaminopimelate aminotransferase	3	0	0.476667	5	F:transferase activity; F:catalytic activity; P:arginine metabolic process; F:pyridoxal phosphate binding; F:transaminase activity
TAACSP3AShA_0120O03R	hypothetical protein p026VIR_p034 [Escherichia coli]	3	0	0.496667	1	F:nucleic acid binding
TAACSP3AShA_0120O21R	PREDICTED: hypothetical protein [Ornithorhynchus anatinus]	1	0	0.33	0	-
TAACSP3AShA_0120O24F	unc-13 homolog b ( elegans)	1	0	0.45	0	-
TAACSP3AShA_0120P06R	nac domain-containing protein 78	4	0	0.545	0	-
TAACSP3AShA_0120P11F	basic proline-rich protein	10	0	0.432	1	P:developmental process	-
TAACSP3AShA_0120P22F	intestinal mucin-like	7	0	0.414286	6	C:integral to nuclear inner membrane; P:regulation of transcription, DNA-dependent; P:transcription, DNA-dependent; F:zinc ion binding; F:transcription factor activity; C:nucleus
TAACSP3AShA_0120P24R	unnamed protein product [Triticum aestivum]	1	0	0.88	0	-
TAACSP3AShA_0125A04F	adenylate guanylate cyclase	7	0	0.452857	3	P:cyclic nucleotide biosynthetic process; ; F:phosphorus-oxygen lyase activity
TAACSP3AShA_0125A04R	hypothetical transmembrane protein	4	0	0.495	5	F:metal ion binding; F:nucleic acid binding; F:binding; F:zinc ion binding; C:intracellular
TAACSP3AShA_0125A05F	putative polyprotein [Oryza sativa Japonica Group]	3	1.19984e-21	0.47	0	-
TAACSP3AShA_0125A06F	rhs element vgr protein	4	0	0.495	4	P:lipid metabolic process; F:phosphoric diester hydrolase activity; P:glycerol metabolic process; F:glycerophosphodiester phosphodiesterase activity
TAACSP3AShA_0125A24F	dna integration recombination invertion protein	4	0	0.5625	0	-
TAACSP3AShA_0125B10R	egf-like module-containing mucin-like hormone receptor-like 3-like	2	0	0.6	0	-
TAACSP3AShA_0125B11R	prolyl oligopeptidase family expressed	10	6.05788e-32	0.86	2	F:serine-type endopeptidase activity; P:proteolysis	EC:3.4.21.0
TAACSP3AShA_0125B12R	beta-lactamase domain protein	5	0	0.46	0	-
TAACSP3AShA_0125B19F	#NAME?	7	0	0.434286	3	F:unfolded protein binding; P:protein folding; F:heat shock protein binding
TAACSP3AShA_0125B19R	3-carboxy- -muconate cycloisomerase	9	0	0.51	7	C:spliceosomal complex; F:binding; C:cytoplasm; P:RNA metabolic process; P:RNA splicing; P:mRNA processing; C:nucleus
TAACSP3AShA_0125B23R	ribosomal rna apurinic site specific lyase	10	8.47542e-09	0.629	0	-
TAACSP3AShA_0125C10F	unknown [Aegilops tauschii]	2	2.61911e-17	0.69	0	-
TAACSP3AShA_0125C12R	f-box only protein 24- partial	10	0	0.447	2	P:dephosphorylation; F:phosphatase activity
TAACSP3AShA_0125D03R	PREDICTED: hypothetical protein [Vitis vinifera]	1	1.10472e-07	0.85	0	-
TAACSP3AShA_0125D13F	retrotransposon unclassified	10	7.37708e-63	0.628	0	-
TAACSP3AShA_0125D14R	protein kinase xa21	10	5.98527e-70	0.676	3	F:ATP binding; P:protein amino acid phosphorylation; F:protein serine/threonine kinase activity	EC:2.7.11.0
TAACSP3AShA_0125D20F	peptidase c26	10	4.66599e-21	0.448	3	P:glutamine metabolic process; F:hydrolase activity; F:transferase activity
TAACSP3AShA_0125E13F	predicted protein [Hordeum vulgare subsp. vulgare]	4	1.23049e-38	0.4925	0	-
TAACSP3AShA_0125E15R	retrotransposon unclassified	2	2.02602e-11	0.47	0	-
TAACSP3AShA_0125E18F	olfactory family subfamily member 2-like	8	0	0.47875	2	F:olfactory receptor activity; C:integral to membrane
TAACSP3AShA_0125F11F	hypothetical protein MGYG_03030 [Arthroderma gypseum CBS 118893]	2	0	0.415	3	F:ARF GTPase activator activity; P:regulation of ARF GTPase activity; F:zinc ion binding
TAACSP3AShA_0125F19F	notch homolog 1b	2	0	0.48	0	-
TAACSP3AShA_0125F19R	af238472_1receptor-like kinase	2	0	0.455	0	-
TAACSP3AShA_0125G10R	mutator protein	10	0	0.611	0	-
TAACSP3AShA_0125G12F	gag protein	1	0	0.39	0	-
TAACSP3AShA_0125G24F	predicted protein [Hordeum vulgare subsp. vulgare]	1	3.14164e-20	0.61	0	-
TAACSP3AShA_0125G24R	hypothetical protein SORBIDRAFT_03g018255 [Sorghum bicolor]	5	3.67195e-63	0.544	0	-
TAACSP3AShA_0125H03R	predicted protein [Hordeum vulgare subsp. vulgare]	10	3.74454e-43	0.562	0	-
TAACSP3AShA_0125H13F	membrane-spanning permease	5	0	0.498	0	-
TAACSP3AShA_0125H14F	homeodomain transcription factor bw10a	2	0	0.54	0	-
TAACSP3AShA_0125H14R	histidine kinase 1	8	5.6306e-18	0.7275	0	-
TAACSP3AShA_0125H20F	Os04g0370600 [Oryza sativa Japonica Group]	10	1.27607e-55	0.751	0	-
TAACSP3AShA_0125I15F	glutamate synthase homotetrameric	1	0	0.43	0	-
TAACSP3AShA_0125I24F	far-red impaired response protein	10	2.91582e-31	0.582	0	-
TAACSP3AShA_0125J02F	eukaryotic translation initiation factor	10	8.53515e-32	0.478	3	F:nucleic acid binding; P:translational initiation; F:translation initiation factor activity
TAACSP3AShA_0125J02R	glypican 1 precursor	4	0	0.5475	3	C:intracellular; P:regulation of small GTPase mediated signal transduction; F:GTPase activator activity	-
TAACSP3AShA_0125J03F	glycine cleavage h-protein	5	0	0.482	5	P:glycine catabolic process; C:glycine cleavage complex; P:oxidation reduction; F:oxidoreductase activity; F:copper ion binding
TAACSP3AShA_0125J04F	response regulator receiver domain containing protein	10	0	0.486	5	P:positive regulation of cell proliferation; F:fibroblast growth factor receptor activity; F:fibroblast growth factor binding; P:fibroblast growth factor receptor signaling pathway; C:plasma membrane	-
TAACSP3AShA_0125J04R	isochorismatase hydrolase	9	0	0.437778	0	-
TAACSP3AShA_0125J05F	pleckstrin homology domain family h (with 4 domain) member 3	9	0	0.43	1	P:signal transduction
TAACSP3AShA_0125J16F	hypothetical protein DAPPUDRAFT_332445 [Daphnia pulex]	1	0	0.46	0	-
TAACSP3AShA_0125J23R	mutator protein	10	3.65095e-49	0.471	1	C:mitochondrion
TAACSP3AShA_0125K03F	dynactin 150 kda subunit	4	0	0.4475	0	-
TAACSP3AShA_0125K03R	conserved hypothetical protein [Bacteroides sp. 2_1_16]	2	0	0.53	0	-
TAACSP3AShA_0125K13F	photosystem ii cp43 chlorophyll apoprotein	10	1.59223e-70	0.65	5	C:protein complex; C:photosynthetic membrane; C:membrane part; P:photosynthesis, light reaction; C:plastid	-
TAACSP3AShA_0125K19F	cd6 antigen	7	0	0.43	0	-
TAACSP3AShA_0125L04R	aminopeptidase c, putative [Paenibacillus polymyxa SC2]	1	0	0.58	2	F:aminopeptidase activity; C:integral to membrane
TAACSP3AShA_0125L06R	split ends cg18497-pa	4	0	0.4475	0	-
TAACSP3AShA_0125L08R	ribosomal rna apurinic site specific lyase	10	1.17439e-22	0.509	0	-
TAACSP3AShA_0125L13R	secretory autotransporter	4	0	0.545	4	F:neurotransmitter:sodium symporter activity; C:membrane; P:neurotransmitter transport; C:integral to plasma membrane
TAACSP3AShA_0125L20R	glycosyl transferase group 1	2	0	0.46	4	P:biosynthetic process; F:transferase activity; F:nucleic acid binding; C:nucleus
TAACSP3AShA_0125M01F	alpha beta hydrolase fold-3	9	0	0.426667	8	P:metabolic process; F:hydrolase activity; F:nucleotidyltransferase activity; P:DNA repair; F:damaged DNA binding; F:transferase activity; F:DNA-directed DNA polymerase activity; C:intracellular
TAACSP3AShA_0125M03R	hypothetical protein SORBIDRAFT_06g001473 [Sorghum bicolor]	1	2.54897e-24	0.63	0	-
TAACSP3AShA_0125M10F	major facilitator superfamily transporter	5	0	0.464	0	-
TAACSP3AShA_0125M12R	leucine-rich repeat protein kinase	4	0	0.5	0	-
TAACSP3AShA_0125M16F	hypothetical protein CHGG_08176 [Chaetomium globosum CBS 148.51]	1	0	0.42	0	-
TAACSP3AShA_0125M21R	calcium voltage- beta 2 isoform cra_b	2	0	0.465	4	P:cellular process; P:ion transport; F:ion channel activity; C:membrane	-
TAACSP3AShA_0125M22R	sperm acrosome associated 5	1	0	0.32	0	-
TAACSP3AShA_0125M23F	glycine--trna ligase	5	0	0.486	9	F:ligase activity; P:tRNA aminoacylation for protein translation; F:nucleotide binding; C:cytoplasm; P:translation; F:ATP binding; F:glycine-tRNA ligase activity; F:aminoacyl-tRNA ligase activity; P:glycyl-tRNA aminoacylation
TAACSP3AShA_0125N05F	zinc finger protein loc440122-like	4	0	0.5175	6	P:regulation of transcription, DNA-dependent; F:metal ion binding; F:zinc ion binding; C:intracellular; C:nucleus; F:DNA binding
TAACSP3AShA_0125N09R	l-lactate dehydrogenase	2	0	0.415	0	-
TAACSP3AShA_0125N10F	retrotransposon protein	10	5.10621e-30	0.49	0	-
TAACSP3AShA_0125N11R	two-component system sensor kinase response bifunctional protein	10	0	0.39	0	-
TAACSP3AShA_0125N15F	primosomal protein n	3	0	0.466667	1	F:helicase activity
TAACSP3AShA_0125N20R	nb-arc domain containing protein	10	1.72614e-67	0.666	2	F:ATP binding; P:apoptosis	-
TAACSP3AShA_0125O06F	heat repeat-containing	10	3.26172e-20	0.624	1	F:binding
TAACSP3AShA_0125O07F	hydroxylase [Halomonas ventosae]	2	0	0.455	0	-
TAACSP3AShA_0125O10F	unnamed protein product [Triticum aestivum]	1	8.23748e-54	0.83	0	-
TAACSP3AShA_0125O12R	gag-pol polyprotein	10	4.10472e-38	0.479	0	-
TAACSP3AShA_0125O16F	conserved hypothetical protein [Penicillium marneffei ATCC 18224]	1	0	0.41	0	-
TAACSP3AShA_0125O19F	ribosomal rna apurinic site specific lyase	3	1.62337e-08	0.693333	0	-
TAACSP3AShA_0125O24F	2-succinyl-6-hydroxy- -cyclohexadiene-1-carboxylante synthase	7	0	0.471429	0	-
TAACSP3AShA_0125P01F	rad3-related dna helicase	5	0	0.48	1	F:hydrolase activity	-
TAACSP3AShA_0125P01R	membrane protein	3	0	0.453333	1	C:membrane
TAACSP3AShA_0125P06R	hypothetical protein LOAG_13475 [Loa loa]	7	0	0.508571	10	F:cation transmembrane transporter activity; P:oxidation reduction; F:oxidoreductase activity; C:membrane; P:transmembrane transport; F:2-alkenal reductase activity; P:cation transport; F:histone deacetylase activity; C:histone deacetylase complex; P:chromatin modification
TAACSP3AShA_0125P11R	transcription-repair coupling factor	3	0	0.453333	5	C:intracellular part; P:negative regulation of transcription factor activity; F:catalytic activity; F:nuclear hormone receptor binding; P:negative regulation of cellular process	-
TAACSP3AShA_0125P15F	retrotransposon unclassified	10	1.38119e-24	0.629	0	-
TAACSP3AShA_0125P17R	rna apurinic site specific lyase	10	1.44256e-12	0.522	0	-
TAACSP3AShA_0125P21R	dihydroxy-acid dehydratase	5	0	0.466	1	P:metabolic process	-
TAACSP3AShA_0125P22R	retrotransposon ty1-copia subclass	10	4.36987e-13	0.547	0	-
TAACSP3AShA_0125P24F	nb-arc domain containing expressed	10	3.06603e-79	0.766	3	P:defense response; P:apoptosis; F:ATP binding	-
TAACSP3AShA_0130A10F	#NAME?	10	5.20383e-51	0.635	6	C:integral to membrane; C:cell outer membrane; F:receptor activity; P:transport; C:plasma membrane; F:transporter activity	-
TAACSP3AShA_0130A10R	beta-mannosidase	10	1.69008e-18	0.62	1	F:hydrolase activity, acting on glycosyl bonds	-
TAACSP3AShA_0130A11R	olfactory family subfamily member 1	10	0	0.442	0	-
TAACSP3AShA_0130A19F	sulfolipid synthase	10	4.4039e-35	0.564	2	P:biosynthetic process; F:transferase activity
TAACSP3AShA_0130B06F	serine threonine protein kinase	4	0	0.4925	0	-
TAACSP3AShA_0130B09R	transcriptional family	3	0	0.433333	0	-
TAACSP3AShA_0130B11R	maturase-related protein	10	0	0.853	6	F:RNA-directed DNA polymerase activity; P:RNA-dependent DNA replication; F:RNA binding; P:mRNA processing; C:chloroplast; C:mitochondrion	EC:2.7.7.49
TAACSP3AShA_0130B13F	atp-dependent protease la	4	0	0.4725	2	F:zinc ion binding; C:intracellular
TAACSP3AShA_0130C01R	triacylglycerol lipase	10	2.30371e-34	0.867	0	-
TAACSP3AShA_0130C05R	predicted protein [Hordeum vulgare subsp. vulgare]	3	1.20227e-43	0.626667	0	-
TAACSP3AShA_0130C07R	sensor histidine kinase	9	0	0.426667	7	F:kinase activity; P:two-component signal transduction system (phosphorelay); F:ATP binding; P:phosphorylation; F:two-component sensor activity; C:integral to membrane; F:protein dimerization activity
TAACSP3AShA_0130C12F	hypothetical protein FRAAL3047 [Frankia alni ACN14a]	2	0	0.42	4	P:oxidation reduction; F:oxidoreductase activity; P:metabolic process; F:monooxygenase activity
TAACSP3AShA_0130C12R	atp synthase f0 subunit 6	7	0	0.502857	10	F:molecular_function; P:biological_process; P:cyclic nucleotide biosynthetic process; ; F:phosphorus-oxygen lyase activity; F:hydrogen ion transmembrane transporter activity; C:mitochondrion; P:ATP synthesis coupled proton transport; C:proton-transporting ATP synthase complex, coupling factor F(o); C:mitochondrial inner membrane
TAACSP3AShA_0130C15R	vegetative cell wall protein gp1-like	10	0	0.446	2	P:response to stress; C:cell outer membrane
TAACSP3AShA_0130C19F	coenzyme pqq biosynthesis protein c	3	0	0.503333	0	-
TAACSP3AShA_0130C21F	1-deoxy-d-xylulose-5-phosphate synthase	7	0	0.444286	8	F:oxidoreductase activity, acting on the aldehyde or oxo group of donors, disulfide as acceptor; P:isoprenoid biosynthetic process; F:transferase activity; P:metabolic process; F:catalytic activity; P:terpenoid biosynthetic process; P:thiamin biosynthetic process; F:1-deoxy-D-xylulose-5-phosphate synthase activity
TAACSP3AShA_0130C22F	hypothetical protein OM2255_03467 [alpha proteobacterium HTCC2255]	3	0	0.65	0	-
TAACSP3AShA_0130D07F	nadp-dependent malic enzyme	10	9.20561e-20	0.657	3	P:metabolic process; F:oxidoreductase activity; F:binding	-
TAACSP3AShA_0130D10F	low quality protein: beta-ketoacyl synthase	9	0	0.488889	6	P:biosynthetic process; F:transferase activity; P:metabolic process; F:catalytic activity; F:transferase activity, transferring acyl groups other than amino-acyl groups; P:fatty acid biosynthetic process
TAACSP3AShA_0130D16R	dna polymerase delta p66 subunit -like	5	3.85295e-21	0.742	0	-
TAACSP3AShA_0130E03R	hypothetical protein Tb11.0430 [Trypanosoma brucei brucei strain 927/4 GUTat10.1]	5	0	0.52	0	-
TAACSP3AShA_0130E04F	gag-pol polyprotein	1	1.24982e-21	0.53	0	-
TAACSP3AShA_0130E05F	maltose o-acetyltransferase	7	0	0.408571	10	F:lipid binding; C:membrane; F:transporter activity; P:transport; P:regulation of transcription, DNA-dependent; F:transferase activity; P:transcription, DNA-dependent; F:zinc ion binding; F:transcription factor activity; C:nucleus
TAACSP3AShA_0130E06R	protein bassoon-like	4	0	0.445	0	-
TAACSP3AShA_0130E17R	immunoglobulin heavy chain variable region	5	0	0.486	0	-
TAACSP3AShA_0130E21F	amino acid adenylation domain-containing protein	9	0	0.541111	12	P:regulation of transcription, DNA-dependent; P:transcription, DNA-dependent; F:DNA binding; C:intracellular; F:transcription factor activity; F:cofactor binding; F:ligase activity; F:acyl carrier activity; F:transferase activity; P:metabolic process; F:catalytic activity; F:phosphopantetheine binding
TAACSP3AShA_0130F08R	cytochrome-c oxidase subunit 3	1	0	0.5	0	-
TAACSP3AShA_0130F24F	hypothetical protein PPL_06643 [Polysphondylium pallidum PN500]	1	0	0.46	0	-
TAACSP3AShA_0130F24R	extracellular calcium-sensing receptor-like	2	0	0.52	0	-
TAACSP3AShA_0130G01R	unnamed protein product [Oikopleura dioica]	1	0	0.46	0	-
TAACSP3AShA_0130G19R	hypothetical protein HOLDEFILI_04121 [Holdemania filiformis DSM 12042]	3	0	0.463333	0	-
TAACSP3AShA_0130G20F	bacitracin transport permease	10	0	0.412	5	F:undecaprenyl-diphosphatase activity; F:hydrolase activity; P:metabolic process; F:catalytic activity; C:membrane
TAACSP3AShA_0130G23F	transcriptional regulator	4	0	0.485	2	P:metabolic process; F:catalytic activity
TAACSP3AShA_0130H02R	nadh dehydrogenase subunit 5	6	0	0.538333	1	C:cell part	-
TAACSP3AShA_0130H03F	predicted protein [Hordeum vulgare subsp. vulgare]	3	5.80442e-14	0.866667	2	C:cytoplasmic membrane-bounded vesicle; F:catalytic activity	-
TAACSP3AShA_0130H07R	conserved hypothetical secreted protein	3	0	0.433333	3	F:nucleic acid binding; F:zinc ion binding; C:intracellular
TAACSP3AShA_0130H09F	laccase precursor	4	0	0.52	7	F:metal ion binding; P:lignin catabolic process; P:oxidation reduction; F:oxidoreductase activity; F:copper ion binding; F:laccase activity; C:extracellular region
TAACSP3AShA_0130H10F	ribosomal rna apurinic site specific lyase	4	4.84984e-08	0.775	0	-
TAACSP3AShA_0130H12F	zinc-containing alcohol dehydrogenase family protein	2	0	0.61	0	-
TAACSP3AShA_0130H12R	wgr domain-containing protein	2	4.57803e-14	0.67	4	P:regulation of transcription, DNA-dependent; P:transcription, DNA-dependent; F:transcription factor activity; C:intracellular
TAACSP3AShA_0130H13F	hypothetical protein BDDG_01301 [Ajellomyces dermatitidis ATCC 18188]	3	0	0.5	0	-
TAACSP3AShA_0130H17F	gtp-ase activating protein for arf containing protein	7	0	0.461429	3	F:nucleic acid binding; F:zinc ion binding; C:intracellular
TAACSP3AShA_0130H21R	retrotransposon unclassified	10	2.78299e-70	0.797	0	-
TAACSP3AShA_0130I07R	phd-finger family homeodomain protein	10	3.2965e-31	0.557	9	F:sequence-specific DNA binding; F:transcription factor activity; F:DNA binding; C:nucleus; F:transcription regulator activity; F:zinc ion binding; P:regulation of transcription, DNA-dependent; P:transcription, DNA-dependent; F:metal ion binding
TAACSP3AShA_0130I14R	cgmp-inhibited -cyclic	4	0	0.4325	8	F:metal ion binding; F:hydrolase activity; P:metabolic process; F:phosphoric diester hydrolase activity; F:catalytic activity; P:signal transduction; F:3',5'-cyclic-nucleotide phosphodiesterase activity; F:binding
TAACSP3AShA_0130I19F	retrotransposon unclassified	10	0	0.498	0	-
TAACSP3AShA_0130J06R	tubulin tyrosine ligase like family member (ttll-15)	6	0	0.485	0	-
TAACSP3AShA_0130J20R	rna-directed dna polymerase (reverse transcriptase) ribonuclease h	8	0	0.485	0	-
TAACSP3AShA_0130J21F	cobalt abc transporter inner membrane subunit	1	0	0.55	3	P:cobalamin biosynthetic process; F:cobalt ion transmembrane transporter activity; P:cobalt ion transport
TAACSP3AShA_0130J21R	bzip transcription factor domain containing expressed	2	0	0.48	0	-
TAACSP3AShA_0130K04R	retrotransposon unclassified	10	2.28673e-10	0.675	0	-
TAACSP3AShA_0130K07R	predicted protein [Capsaspora owczarzaki ATCC 30864]	1	0	0.46	0	-
TAACSP3AShA_0130K12R	hypothetical protein [Paramecium tetraurelia strain d4-2]	2	0	0.43	0	-
TAACSP3AShA_0130K14F	transposon mutator sub-class	10	0	0.618	0	-
TAACSP3AShA_0130K14R	arsenical-resistance protein	3	0	0.466667	4	C:integral to membrane; P:sodium ion transport; C:membrane; F:bile acid:sodium symporter activity
TAACSP3AShA_0130K16F	protein kinase	2	0	0.49	0	-
TAACSP3AShA_0130K20F	retrotransposon unclassified	10	1.46374e-42	0.591	0	-
TAACSP3AShA_0130K21F	hypothetical protein CLJU_c15100 [Clostridium ljungdahlii DSM 13528]	2	0	0.475	0	-
TAACSP3AShA_0130L01F	30s ribosomal protein s2	10	1.11997e-73	0.892	3	F:structural constituent of ribosome; C:small ribosomal subunit; P:translation	EC:3.6.5.3
TAACSP3AShA_0130L01R	hydro- fe-s tartrate fumarate alpha subunit	10	5.87785e-75	0.952	2	F:fumarate hydratase activity; P:generation of precursor metabolites and energy	EC:4.2.1.2
TAACSP3AShA_0130L09R	methyltransferase type 11	7	0	0.437143	5	P:metabolic process; F:catalytic activity; F:methyltransferase activity; F:transferase activity; P:methylation
TAACSP3AShA_0130L11F	leucine zipper transcription regulator isoform cra_a	4	0	0.455	1	C:intracellular membrane-bounded organelle	-
TAACSP3AShA_0130L12F	hypothetical protein [Podospora anserina S mat+]	2	0	0.49	0	-
TAACSP3AShA_0130M06R	fha domain-containing protein	2	0	0.44	0	-
TAACSP3AShA_0130M09R	aspartate beta-hydroxylase domain containing 2-like	8	0	0.4725	3	C:intracellular membrane-bounded organelle; C:intracellular organelle part;	-
TAACSP3AShA_0130M10F	scavenger receptor cysteine-rich protein	5	0	0.484	3	F:thiamin pyrophosphate binding; P:metabolic process; F:catalytic activity
TAACSP3AShA_0130M10R	non-structural protein	1	0	0.5	0	-
TAACSP3AShA_0130M13R	type xviii collagen alpha1 chain	3	0	0.44	2	P:cellular process; F:protein binding	-
TAACSP3AShA_0130M20R	hypothetical protein TcasGA2_TC016172 [Tribolium castaneum]	1	0	0.52	0	-
TAACSP3AShA_0130M21F	vitamin b12 permease	4	0	0.46	5	C:integral to membrane; C:membrane; F:transporter activity; P:transport; C:plasma membrane
TAACSP3AShA_0130M22R	radical sam domain protein	9	0	0.468889	1	F:binding	-
TAACSP3AShA_0130N02F	atp gtp-binding protein	9	0	0.428889	4	F:ATP binding; F:nucleotide binding; C:myosin complex; F:motor activity
TAACSP3AShA_0130N02R	sensory transduction histidine kinase	1	0	0.42	0	-
TAACSP3AShA_0130N08F	unnamed protein product [Triticum aestivum]	4	8.4974e-49	0.76	0	-
TAACSP3AShA_0130N12R	hypothetical protein SORBIDRAFT_06g002265 [Sorghum bicolor]	10	0	0.601	0	-
TAACSP3AShA_0130N17F	ribosomal rna apurinic site specific lyase	10	3.75692e-26	0.481	0	-
TAACSP3AShA_0130N20R	cell division protein kinase	6	0	0.425	1	C:integral to membrane
TAACSP3AShA_0130N22R	bifunctional coenzyme a synthase	1	0	0.52	6	F:nucleotidyltransferase activity; P:coenzyme A biosynthetic process; F:ATP binding; C:cytoplasm; F:dephospho-CoA kinase activity; F:catalytic activity
TAACSP3AShA_0130O01R	retrotransposon unclassified	10	1.43406e-09	0.724	0	-
TAACSP3AShA_0130O18R	fic family protein	6	0	0.385	1	F:ligase activity
TAACSP3AShA_0130O19F	teashirt homolog 1-like	5	0	0.456	11	P:soft palate development; F:sequence-specific DNA binding; F:transcription factor activity; F:DNA binding; C:nucleus; P:anterior/posterior pattern formation; F:zinc ion binding; P:regulation of transcription, DNA-dependent; C:intracellular; P:transcription, DNA-dependent; P:middle ear morphogenesis
TAACSP3AShA_0130O21F	mate efflux family protein	10	0	0.841	4	P:drug transmembrane transport; C:membrane; F:antiporter activity; F:drug transmembrane transporter activity	-
TAACSP3AShA_0130P02F	2-oxoisovalerate e2 dihydrolipoamide acetyltransferase	3	0	0.47	0	-
TAACSP3AShA_0130P14R	integral membrane protein	2	0	0.55	0	-
TAACSP3AShA_0130P16F	lipopolysaccharide-induced tnf factor like protein	5	0	0.474	0	-
TAACSP3AShA_0130P18F	integral membrane protein mvin	5	0	0.606	1	F:transferase activity	-
TAACSP3AShA_0130P18R	coiled-coil domain-containing protein 136-like	2	0	0.465	0	-
