# Supplementary material for: Chromosome arm-specific BAC end sequences permit comparative analysis of homoeologous chromosomes and genomes of polyploid wheat
Source: BMC Plant Biol. 2012 May 4;12:64. doi: 10.1186/1471-2229-12-64 (PMC3438119; doi:10.1186/1471-2229-12-64)
Supplement: Additional file 4 — Class wise distribution of repetitive elements in homoeologous genomes of hexaploid wheat based on BESs analysis. [file 1471-2229-12-64-S4.xls]

## Sheet: Sheet1
Additional file 4: Classwise distribution of repetitive elements in three homeologous genomes of hexaploid wheat based on BES analysis
Class	Elements	A-genome		B-genome*		D-genome*
		No. of hits	Repeat Fraction (%)	No. of hits	Repeat Fraction (%)	No. of hits	Repeat Fraction (%)	Significance**
DNA transposon, Ac-like	Ac	1	0.00103301	0	0	0	0	n.s
DNA transposon, Ac-like Total		1	0.00103301	0	0	0	0	n.s
DNA transposon, CACTA-like	Balduin	50	0.180582	79	0.419499	22	0.654567	n.s
DNA transposon, CACTA-like	Caspar	199	0.855106	390	2.07094	161	4.79024	n.s
DNA transposon, CACTA-like	Dagobert	3	0.0055668	0	0	0	0	n.s
DNA transposon, CACTA-like	En/Spm	0	0	15	0.0796517	12	0.357037	n.s
DNA transposon, CACTA-like	Enac	28	0.0631401	37	0.196474	13	0.38679	n.s
DNA transposon, CACTA-like	Fergat	4	0.0107089	0	0	0	0	n.s
DNA transposon, CACTA-like	Isaac	17	0.050457	13	0.0690314	7	0.208271	n.s
DNA transposon, CACTA-like	Jorge	674	2.56857	667	3.54184	287	8.53913	n.s
DNA transposon, CACTA-like	Kiddo	0	0	19	0.100892	1	0.029753	n.s
DNA transposon, CACTA-like	Mandrake	43	0.0871635	56	0.297366	9	0.267777	n.s
DNA transposon, CACTA-like	Nico	2	0.00195125	0	0	0	0	n.s
DNA transposon, CACTA-like	Sherlock	13	0.0536249	12	0.0637213	9	0.267777	n.s
DNA transposon, CACTA-like	TAT	123	0.364539	254	1.34877	39	1.16037	n.s
DNA transposon, CACTA-like	Vincent	26	0.103588	19	0.100892	8	0.238024	n.s
DNA transposon, CACTA-like	unnamed	10	0.034078	6	0.0318607	12	0.357037	n.s
DNA transposon, CACTA-like Total		1219	4.37907	1567	8.32094	580	17.2568	n.s
DNA transposon,LITE	Charon	0	0	2	0.0106202	1	0.029753	n.s
DNA transposon,LITE	Deimos	0	0	78	0.414189	15	0.446296	n.s
DNA transposon,LITE	Hermes	0	0	2	0.0106202	2	0.0595061	n.s
DNA transposon,LITE	Other	0	0	6	0.0318607	1	0.029753	n.s
DNA transposon,LITE	Rhea	0	0	1	0.00531011	1	0.029753	n.s
DNA transposon,LITE, Total	Total	0	0	89	0.4726	20	0.595061	n.s
DNA transposon, MITE	Antonio	1	0.000516507	0	0	0	0	n.s
DNA transposon, MITE	Athos	17	0.013785	38	0.201784	10	0.29753	n.s
DNA transposon, MITE	Coeus	17	0.0335959	0	0	0	0	n.s
DNA transposon, MITE	Damocles	35	0.0495847	27	0.143373	3	0.0892591	n.s
DNA transposon, MITE	Eos	2	0.00796569	0	0	0	0	n.s
DNA transposon, MITE	Fortuna	43	0.0772465	30	0.159303	4	0.119012	n.s
DNA transposon, MITE	Hades	18	0.0145885	22	0.116822	4	0.119012	n.s
DNA transposon, MITE	Icarus	13	0.0141753	53	0.281436	9	0.267777	n.s
DNA transposon, MITE	Islay	2	0.00307609	0	0	0	0	n.s
DNA transposon, MITE	Jason	5	0.0081149	4	0.0212404	1	0.029753	n.s
DNA transposon, MITE	Kerberos	10	0.0162642	0	0	0	0	n.s
DNA transposon, MITE	Nisos	1	0.000619809	0	0	0	0	n.s
DNA transposon, MITE	Oleus	6	0.00708189	18	0.095582	4	0.119012	n.s
DNA transposon, MITE	Orpheus	1	0.00229559	4	0.0212404	1	0.029753	n.s
DNA transposon, MITE	Pan	13	0.014554	19	0.100892	0	0	n.s
DNA transposon, MITE	Phoebus	2	0.00451083	0	0	0	0	n.s
DNA transposon, MITE	Polyphemus	25	0.0443048	0	0	0	0	n.s
DNA transposon, MITE	Stolos	26	0.0466693	29	0.153993	10	0.29753	n.s
DNA transposon, MITE	Thalos	14	0.0180663	73	0.387638	16	0.476049	n.s
DNA transposon,MITE	Tourist	0	0	4	0.0212404	6	0.178518	n.s
DNA transposon, MITE	Xados	2	0.00283505	0	0	0	0	n.s
DNA transposon, MITE	Xenon	9	0.0221983	0	0	0	0	n.s
DNA transposon,MITE	Other	0	0	17	0.0902719	6	0.178518	n.s
DNA transposon, MITE Total		264	0.402049	338	1.79482	74	2.20173	n.s
DNA transposon, Mutator	Annie	1	0.000998581	0	0	0	0	n.s
DNA transposon, Mutator	Apollo	1	0.00134292	0	0	0	0	n.s
DNA transposon, Mutator	Argo	1	0.000791978	0	0	0	0	n.s
DNA transposon, Mutator	Charon	4	0.00507325	0	0	0	0	n.s
DNA transposon, Mutator	Deimos	75	0.200015	0	0	0	0	n.s
DNA transposon, Mutator	Gerald	1	0.000596853	0	0	0	0	n.s
DNA transposon, Mutator	HORMU	10	0.0143245	0	0	0	0	n.s
DNA transposon, Mutator	Joseph	5	0.0129471	0	0	0	0	n.s
DNA transposon, Mutator	Oscar	7	0.0123617	0	0	0	0	n.s
DNA transposon, Mutator	Rhea	4	0.0144048	0	0	0	0	n.s
DNA transposon, Mutator	Terence	3	0.0157936	0	0	0	0	n.s
DNA transposon, Mutator Total		112	0.27865	31	0.164613	10	0.29753	n.s
DNA transposon, Pong	Pong	20	0.0809768	0	0	0	0	n.s
DNA transposon, Pong Total		20	0.0809768	0	0	0	0	n.s
DNA transposon, unknown	George	5	0.00607183	0	0	0	0	n.s
DNA transposon, unknown	Misenos	2	0.00359259	0	0	0	0	n.s
DNA transposon, unknown	Xitos	3	0.024184	0	0	0	0	n.s
DNA transposon, unknown	TRIM	0	0	20	0.106202	7	0.208271	n.s
DNA transposon, unknown Total		10	0.0338484	20	0.106202	7	0.208271	n.s
Retrotransposon, LTR, copia-like	Ale	34	0.187641	40	0.212404	3	0.0892591	n.s
Retrotransposon, LTR, copia-like	Angela	1151	6.78392	850	4.51359	287	8.53913	6.37229e-10
Retrotransposon, LTR, copia-like	Anna	2	0.0164134	0	0	0	0	n.s
Retrotransposon, LTR, copia-like	Barbara	536	3.3285	596	3.16483	28	0.833085	2.69271e-10
Retrotransposon, LTR, copia-like	BARE1	250	0.857654	48	0.254885	11	0.327284	n.s
Retrotransposon, LTR, copia-like	Bianca	9	0.0335615	7	0.0371708	5	0.148765	n.s
Retrotransposon, LTR, copia-like	Boba	1	0.00177908	0	0	0	0	n.s
Retrotransposon, LTR, copia-like	Claudia	230	1.37598	244	1.29567	16	0.476049	n.s
Retrotransposon, LTR, copia-like	copia	7	0.0392201	2	0.0106202	2	0.0595061	n.s
Retrotransposon, LTR, copia-like	Elena	1	0.00515359	2	0.0106202	2	0.0595061	n.s
Retrotransposon, LTR, copia-like	Hopscotch	2	0.00363851	6	0.0318607	3	0.0892591	n.s
Retrotransposon, LTR, copia-like	HORPIA	3	0.0141638	18	0.095582	5	0.148765	n.s
Retrotransposon, LTR, copia-like	Ikeros	3	0.00834446	0	0	0	0	n.s
Retrotransposon, LTR, copia-like	Inav	14	0.079852	19	0.100892	0	0	n.s
Retrotransposon, LTR, copia-like	Inga	237	1.14816	265	1.40718	16	0.476049	n.s
Retrotransposon, LTR, copia-like	Ivana	1	0.00475187	0	0	0	0	n.s
Retrotransposon, LTR, copia-like	Kasia	2	0.00887245	0	0	0	0	n.s
Retrotransposon, LTR, copia-like	Lara	71	0.478515	0	0	0	0	n.s
Retrotransposon, LTR, copia-like	Leojyg	12	0.0402187	5	0.0265506	4	0.119012	n.s
Retrotransposon, LTR, copia-like	Liuling	5	0.0175153	9	0.047791	1	0.029753	n.s
Retrotransposon, LTR, copia-like	Maximus	363	2.11088	365	1.93819	53	1.57691	n.s
Retrotransposon, LTR, copia-like	Oref	12	0.0495273	18	0.095582	3	0.0892591	n.s
Retrotransposon, LTR, copia-like	Rada	10	0.0486779	12	0.0637213	0	0	n.s
Retrotransposon, LTR, copia-like	TAR	109	0.452851	105	0.557562	9	0.267777	n.s
Retrotransposon, LTR, copia-like	Usier	17	0.076466	181	0.96113	5	0.148765	n.s
Retrotransposon, LTR, copia-like	Valerie	13	0.038474	24	0.127443	19	0.565308	n.s
Retrotransposon, LTR, copia-like	WIS	270	1.30603	640	3.39847	175	5.20678	n.s
Retrotransposon, LTR, copia-like	Zenia	3	0.0214293	0	0	0	0	n.s
Retrotransposon, LTR,copia-like	Other	0	0	19	0.100892	28	0.833085	n.s
Retrotransposon, LTR, copia-like Total		3368	18.5416	3473	18.442	673	20.0238	n.s
Retrotransposon, LTR, gypsy-like	BAGY	122	0.707569	149.037	0.791403	6	0.178518	n.s
Retrotransposon, LTR, gypsy-like	Cereba	184	0.879359	224.049	1.18972	44	1.30913	n.s
Retrotransposon, LTR, gypsy-like	Daniela	642	3.31762	804.405	4.27148	57	1.69592	n.s
Retrotransposon, LTR, gypsy-like	Derami	156	0.80815	158	0.838997	55	1.63642	n.s
Retrotransposon, LTR, gypsy-like	Egug	382	2.20948	351	1.86385	34	1.0116	2.83046e-06
Retrotransposon, LTR, gypsy-like	Erika	1326	8.00495	243.789	1.29455	38	1.13062	2.44624e-07
Retrotransposon, LTR, gypsy-like	Fatima	2082	10.0614	2929	15.5533	209	6.21839	n.s
Retrotransposon, LTR, gypsy-like	Gujog	188	0.600032	54.285	0.288259	15	0.446296	n.s
Retrotransposon, LTR, gypsy-like	gypsy	33	0.130653	0	0	0	0	n.s
Retrotransposon, LTR, gypsy-like	Haight	171	0.872794	129.297	0.686581	18	0.535555	n.s
Retrotransposon, LTR, gypsy-like	Hawi	259	1.29409	185.556	0.985323	51	1.51741	n.s
Retrotransposon, LTR, gypsy-like	Heidi	30	0.102073	10.857	0.0576519	4	0.119012	n.s
Retrotransposon, LTR, gypsy-like	HORGY	3	0.00250219	0	0	0	0	n.s
Retrotransposon, LTR, gypsy-like	Ifis	373	1.82146	398.748	2.1174	101	3.00506	n.s
Retrotransposon, LTR, gypsy-like	Jela	65	0.119049	32.571	0.172956	8	0.238024	n.s
Retrotransposon, LTR, gypsy-like	Jeli	406	2.32227	399.735	2.12264	26	0.773579	n.s
Retrotransposon, LTR, gypsy-like	Jody	3	0.00466004	18.753	0.0995805	0	0	n.s
Retrotransposon, LTR, gypsy-like	Latidu	93	0.526229	107.583	0.571278	21	0.624814	n.s
Retrotransposon, LTR, gypsy-like	Laura	291	1.47792	453.033	2.40566	75	2.23148	n.s
Retrotransposon, LTR, gypsy-like	Lolaog	82	0.420402	92.778	0.492661	34	1.0116	n.s
Retrotransposon, LTR,gypsy-like	Nikita	0	0	120.414	0.639412	8	0.238024	n.s
Retrotransposon, LTR, gypsy-like	Nusif	316	1.45792	261.555	1.38889	55	1.63642	n.s
Retrotransposon, LTR, gypsy-like	Romani	316	1.75702	309.918	1.6457	149	4.4332	n.s
Retrotransposon, LTR, gypsy-like	Sabrina	2218	12.4207	2076	11.0238	212	6.30765	1.99555e-35
Retrotransposon, LTR, gypsy-like	Sukkula	542	2.33112	516.201	2.74108	60	1.78518	n.s
Retrotransposon, LTR, gypsy-like	Vagabond	96	0.542459	46.389	0.246331	4	0.119012	n.s
Retrotransposon, LTR, gypsy-like	WHAM	697	4.01925	712	3.7808	84	2.49926	3.66318e-06
Retrotransposon, LTR, gypsy-like	Wilma	1042	6.14281	1242.63	6.59852	64	1.9042	n.s
Retrotransposon, LTR, gypsy-like	Zuhra	15	0.0498602	0	0	0	0	n.s
Retrotransposon, LTR, gypsy-like	unnamed	17	0.0412402	60.207	0.319706	8	0.238024	n.s
Retrotransposon, LTR, gypsy-like Total		12150	64.445	8972.4	47.6444	1076	32.0143	n.s
Retrotransposon, LTR, TRIM	Eway	2	0.00486665	0	0	0	0	n.s
Retrotransposon, LTR, TRIM	Tara	4	0.00771317	0	0	0	0	n.s
Retrotransposon, LTR, TRIM	Veju	10	0.03254	0	0	0	0	n.s
Retrotransposon, LTR, TRIM Total		16	0.0451198	0	0	0	0	n.s
Retrotransposon, LTR, unknown	LTR	1	0.00119371	0	0	0	0	n.s
Retrotransposon, LTR, unknown	Eugene	130	0.5792	0	0	0	0	n.s
Retrotransposon, LTR, unknown Total		131	0.580393	0	0	0	0	n.s
Retrotransposon, non-LTR	unnamed	25	0.0940502	0	0	0	0	n.s
Retrotransposon, non-LTR Total		25	0.0940502	0	0	0	0	n.s
Retrotransposon, non-LTR, LINE	Alexandra	2	0.00238741	2	0.0106202	2	0.0595061	n.s
Retrotransposon, non-LTR, LINE	Isabelle	21	0.10275	1	0.00531011	16	0.476049	n.s
Retrotransposon, non-LTR, LINE	Karin	45	0.210712	1	0.00531011	13	0.38679	n.s
Retrotransposon, non-LTR, LINE	Mara	11	0.0378542		0		0	n.s
Retrotransposon, non-LTR, LINE	Miuse	26	0.115709	2	0.0106202	7	0.208271	n.s
Retrotransposon, non-LTR, LINE	Morpheus	14	0.0525575	2	0.0106202	3	0.0892591	n.s
Retrotransposon, non-LTR, LINE	Nadine	3	0.00826411	0	0	0	0	n.s
Retrotransposon, non-LTR, LINE	Nala	7	0.0363736	0	0	0	0	n.s
Retrotransposon, non-LTR, LINE	Nala	2	0.00810342	0	0	0	0	n.s
Retrotransposon, non-LTR, LINE	Ophelia	1	0.00111336	0	0	0	0	n.s
Retrotransposon, non-LTR, LINE	Paula	8	0.0222213	11	0.0584112	1	0.029753	n.s
Retrotransposon, non-LTR, LINE	Persephone	4	0.00731145	15	0.0796517	2	0.0595061	n.s
Retrotransposon, non-LTRLINE	Ramona	0	0	39	0.207094	4	0.119012	n.s
Retrotransposon, non-LTR, LINE	Stasy	66	0.221788	0	0	0	0	n.s
Retrotransposon, non-LTR, LINE	unnamed	2	0.00612922	291	1.54524	14	0.416543	n.s
Retrotransposon, non-LTR, LINE	Yvonne	10	0.052282	26	0.138063	6	0.178518	n.s
Retrotransposon, non-LTR, LINE Total		222	0.885557	390	2.07094	68	2.02321	n.s
Retrotransposon, non-LTR, SINE	Dido	1	0.000860845	15	0.0796517	2	0.0595061	n.s
Retrotransposon, non-LTR, SINE Total		1	0.000860845	15	0.0796517	2	0.0595061	n.s
Unclassified Total		157	0.406801	386	2.0497	231	6.87295	n.s
Others	Known repeats	530	0.307368	254	1.34877	235	6.99197	n.s
Unknown repeats		332	9.51763	320	1.69924	254	7.55727	n.s
Total repeats		18558	100	18832.4	100.002	3361	100	n.s
*The data for B-and D-genome was obtained in similar way from using 10.8 Mb of BESs from wheat chromosome 3B [9] and D- genome was reperesented by 2.9 Mb sequence obtained from whole genome shotgun sequence form Ae. tauschii the D-genome donor of bread wheat [38].
**The significance was tested by comparing the length of each repeat in A- and B-genome and applying a paired t-test.
