# Supplementary material for: Chromosome arm-specific BAC end sequences permit comparative analysis of homoeologous chromosomes and genomes of polyploid wheat
Source: BMC Plant Biol. 2012 May 4;12:64. doi: 10.1186/1471-2229-12-64 (PMC3438119; doi:10.1186/1471-2229-12-64)
Supplement: Additional file 5 — Comparative analyses of wheat chromosomes 3AS BESs and 3B unigenes. [file 1471-2229-12-64-S5.xls]

## Sheet: Sheet1
Additional file 5: Comapartive analysis of 3AS BESs and 3B unigenes
BES_3AS	Unigene_3B	Rice_locus	Brachypodium locus	Barley full length cDNA	Blast2GO annotation of BES
TAACSP3AShA_0015F22F	Ta#S18006153	LOC_Os01g01060.1	Bradi2g03760.1	AK354813.1
TAACSP3AShA_0070C14F	Ta#S18011896	LOC_Os01g01450.2	Bradi2g03460.5	AK372454.1
TAACSP3AShA_0005G16R	Ta#S32639440	LOC_Os01g02310.1	Bradi2g01150.1	AK369614.1
TAACSP3AShA_0120C22F	Ta#S37918996	LOC_Os01g02310.1	Bradi2g01200.1	AK362159.1	protein kinase transmembrane receptor protein serine threonine kinase
TAACSP3AShA_0030C13F	Ta#S26022480	LOC_Os01g03820.1	Bradi2g02010.1		nadh dehydrogenase subunit 4
TAACSP3AShA_0035C24F	Ta#S32660379	LOC_Os01g04360.1	Bradi2g12990.1	AK251294.1	peptidase family m1 containing protein
TAACSP3AShA_0065K23R	Ta#S32699793	LOC_Os01g05840.2	Bradi2g03400.2	AK359198.1	oxidoreductase nadbinding rossmann fold protein
TAACSP3AShA_0110G03F	Ta#S37774511	LOC_Os01g05970.1	Bradi2g54540.1	AK375744.1	gmp synthase
TAACSP3AShA_0045F02R	Ta#S32709446	LOC_Os01g08150.1	Bradi2g04780.1	AK375745.1	isoform b
TAACSP3AShA_0080P03F	Ta#S32503590	LOC_Os01g08190.2	Bradi2g04820.1	AK373991.1
TAACSP3AShA_0115H23R	Ta#S16833776	LOC_Os01g08700.6	Bradi2g05230.1		axon guidance homolog 2
TAACSP3AShA_0130D07F	Ta#S50084340	LOC_Os01g09320.1	Bradi2g05620.1	AK359010.1	nadpdependent malic enzyme
TAACSP3AShA_0025C23R	Ta#S13216738	LOC_Os01g09560.1	Bradi2g05710.1	AK250567.1	mitochondrialprocessing peptidase alpha subunit
TAACSP3AShA_0065L06F	Ta#S12990512	LOC_Os01g10480.1			copper ion binding
TAACSP3AShA_0035P09R	Ta#S41658049	LOC_Os01g10504.3	Bradi2g06330.1	AK374580.1	PREDICTED: similar to hCG2043353 [Monodelphis domestica]
TAACSP3AShA_0130D16R	Ta#S17988615	LOC_Os01g10690.1	Bradi2g06430.1		dna polymerase delta p66 subunit like
TAACSP3AShA_0115A10F	Ta#S13139192	LOC_Os01g10820.1	Bradi2g06470.1	AK249873.1	60s ribosomal protein l111
TAACSP3AShA_0030H14R	Ta#S50384303	LOC_Os01g10930.1	Bradi2g06580.1	AK376605.1	substratebinding protein transport system associated
TAACSP3AShA_0060F18F	Ta#S17890742	LOC_Os01g11650.1	Bradi2g06950.2	AK354114.1	esterase precursor
TAACSP3AShA_0045G17R	Ta#S32611112	LOC_Os01g13730.1	Bradi5g21640.1	AK362620.1
TAACSP3AShA_0040N10F	Ta#S12975547	LOC_Os01g15790.3	Bradi2g09640.1	AK371467.1	hypothetical protein OsI_01274 [Oryza sativa Indica Group]
TAACSP3AShA_0045L13F	Ta#S17889513	LOC_Os01g16330.1	Bradi2g10080.1	AK363361.1	ubiquitin associated tsn domaincontaining protein
TAACSP3AShA_0125J02F	Ta#S16058482	LOC_Os01g16870.4	Bradi2g10370.1	AK249809.1	eukaryotic translation initiation factor
TAACSP3AShA_0035F02F	Ta#S17882945	LOC_Os01g16970.3	Bradi2g10540.2	AK357129.1	protein kinase c substrate 80kh isoform 2 like
TAACSP3AShA_0125D03R	Ta#S37765779	LOC_Os01g21960.1	Bradi2g12120.3	AK354389.1	PREDICTED: hypothetical protein [Vitis vinifera]
TAACSP3AShA_0030J14F	Ta#S17986288	LOC_Os01g48130.2	Bradi2g46200.1	AK359631.1	nac domain ipr003441
TAACSP3AShA_0085D20F	Ta#S17974709	LOC_Os01g50160.1	Bradi2g47410.1	AK363190.1	mdrlike abc transporter
TAACSP3AShA_0030C18F	Ta#S26028016	LOC_Os01g68770.1	Bradi2g58680.2	AK363526.1	selenium binding protein
TAACSP3AShA_0125K13F	Ta#S43258306	LOC_Os02g24632.1	Bradi1g56030.1		photosystem ii cp43 chlorophyll apoprotein
TAACSP3AShA_0015K23R	Ta#S26023647	LOC_Os02g43690.3	Bradi1g27160.7	AK355333.1	gtpbinding protein yptm2
TAACSP3AShA_0040F16F	Ta#S37755355	LOC_Os02g44111.2	Bradi2g33020.2	AK251717.1	sec20 family protein
TAACSP3AShA_0120M15F	Ta#S32686556	LOC_Os03g51670.2	Bradi1g10070.1	AK367214.1
TAACSP3AShA_0090C05R	Ta#S24623070	LOC_Os04g39420.1		AK370824.1	valyl trna synthetase
TAACSP3AShA_0015A24F	Ta#S26027388	LOC_Os07g30220.1	Bradi1g60770.1	AK369355.1	wasplike pretein las17p
TAACSP3AShA_0110G21R	Ta#S16058033	LOC_Os08g19850.1	Bradi3g19960.1	AK362350.1	threonyltrna synthetase
TAACSP3AShA_0030L17F	Ta#S17982246	LOC_Os10g06720.2	Bradi1g15770.1	AK357285.1	conserved plasmodium protein
TAACSP3AShA_0030M14F	Ta#S22390834	LOC_Os10g21372.1	Bradi4g17010.1	AK356503.1
TAACSP3AShA_0050M02R	Ta#S13196770	LOC_Os10g21394.1			nadhplastoquinone oxidoreductase subunit 7
TAACSP3AShA_0035J15F	Ta#S37937223	LOC_Os10g29650.2
TAACSP3AShA_0010J19F	Ta#S22381099	LOC_Os10g38274.1		AK367556.1
TAACSP3AShA_0010B23F	Ta#S12980860		Bradi2g01750.1
TAACSP3AShA_0100P19F	Ta#S32514037		Bradi2g03130.1		Os06g0613800 [Oryza sativa Japonica Group]
TAACSP3AShA_0090K01F	Ta#S17880065		Bradi2g03750.1
TAACSP3AShA_0110G17F	Ta#S17989117		Bradi2g27280.1	AK364714.1
TAACSP3AShA_0015O14F	Ta#S15902977		Bradi3g09950.1		alphaexpansin 24
TAACSP3AShA_0040E23F	Ta#S32216563			AK250214.1
TAACSP3AShA_0040N23R	Ta#S32664708			AK250841.1
TAACSP3AShA_0065F24R	Ta#S32661672			AK250841.1	thrombospondin type 1 domaincontaining protein
TAACSP3AShA_0015I19R	Ta#S32672501			AK249301.1
TAACSP3AShA_0090J13F	Ta#S32520370			AK370562.1	vent homeobox 1
TAACSP3AShA_0095L08F	Ta#S12916887			AK375464.1	phosphatidylinositol kinase domain
TAACSP3AShA_0125E14F	Ta#S17893284			AK375980.1
TAACSP3AShA_0025G06FC	Ta#S13114383			AK357111.1
TAACSP3AShA_0045J15R	Ta#S17974431			AK357147.1	predicted protein [Leptosphaeria maculans]
TAACSP3AShA_0115D16F	Ta#S22381038			AK369333.1
TAACSP3AShA_0035L07F	Ta#S16197502			AK370140.1	hypothetical protein LOAG_15015 [Loa loa]
TAACSP3AShA_0030J22F	Ta#S16206143
TAACSP3AShA_0015M21R	Ta#S50388729
TAACSP3AShA_0045A14R	Ta#S15902912
TAACSP3AShA_0105F24R	Ta#S22389162				apocytochrome b
TAACSP3AShA_0075B01F	Ta#S22382771				dalanyldalanine carboxypeptidase
TAACSP3AShA_0020L17F	Ta#S37800372				hypothetical protein NEQ211 [Nanoarchaeum equitans Kin4M]
TAACSP3AShA_0075A11F	Ta#S13046212
TAACSP3AShA_0090J14F	Ta#S13122648				wrky19 transcription factor
TAACSP3AShA_0055L04R	Ta#S32527494				transmembrane efflux protein
TAACSP3AShA_0130J06R	Ta#S12925238				tubulin tyrosine ligase like family member (ttll15)
TAACSP3AShA_0125K06R	Ta#S32545577
TAACSP3AShA_0120B11F	Ta#S17988910				efflux rnd mfp subunit
TAACSP3AShA_0065C22F	Ta#S37761580				alpha2macroglobulin receptor
TAACSP3AShA_0090D09F	Ta#S37948633				dnadirected rna polymerase beta chain (rnap beta subunit) (transcriptase beta chain) (rna polymerase subunit beta)
TAACSP3AShA_0055O01F	Ta#S32504410				multisensor hybrid histidine kinase
TAACSP3AShA_0070E05F	Ta#S32689748				hypothetical protein HNE_1298 [Hyphomonas neptunium ATCC 15444]
TAACSP3AShA_0065J13R	Ta#S26022583				putative transposase [Arabidopsis thaliana]
TAACSP3AShA_0115F21R	Ta#S37942660
TAACSP3AShA_0070E04F	Ta#S16267866
TAACSP3AShA_0110L22F	Ta#S37812809				hypothetical protein OsI_33695 [Oryza sativa Indica Group]
TAACSP3AShA_0035J20R	Ta#S16978274				glutamic acidrich protein
