# Supplementary material for: Chromosome arm-specific BAC end sequences permit comparative analysis of homoeologous chromosomes and genomes of polyploid wheat
Source: BMC Plant Biol. 2012 May 4;12:64. doi: 10.1186/1471-2229-12-64 (PMC3438119; doi:10.1186/1471-2229-12-64)
Supplement: Additional file 6 — Microsynteny between wheat chromosome 3A and rice chromosome 1,Brachypodiumchromosome 2 andSorghumchromosome 3. [file 1471-2229-12-64-S6.xls]

## Sheet: Sheet1
Additional file 6 Microsynteny between wheat chromosome 3A and rice chromosome 1, Brachypodium chromosome 2 and Sorghum chromosome 3
Species, chromosome	Number of hits	Number of pair ends	Hits/Mb sequence
Rice 1	193	4	4.4
Brachypodium 2	347	7	6.9
Sorghum 3	185	4	2.4
