# Supplementary material for: Chromosome arm-specific BAC end sequences permit comparative analysis of homoeologous chromosomes and genomes of polyploid wheat
Source: BMC Plant Biol. 2012 May 4;12:64. doi: 10.1186/1471-2229-12-64 (PMC3438119; doi:10.1186/1471-2229-12-64)
Supplement: Additional file 7 — SSR and ISBP markers developed from BESs. [file 1471-2229-12-64-S7.xls]

## Sheet: 155 SSRs_ClassI microsatellites
Additional file 6 SSR and ISBP markers developed from BESs
S. No.	Marker Name	Forward Primer	Reverse Primer	Motif	Expected amplicon size (bp)	BAC address
1	XBEM001	GTGGACGGCTAAAGTGTG	CCAGTGTTGACCATTGGA	ttg	450	3AShA_0010A13
2	XBEM002	CACCTTTGGGTGATGTCAA	AGCACTTTGTGTTGGGGTG	at	100	3AShA_0010G15
3	XBEM003	CGCGCAATACTTGTGGTT	AAGCACAGGGTGTTGGAA	ta	150	3AShA_0010P20
4	XBEM004	CGAAGATTCTATGCCTAGTGCC	CGCGTCACTTTATGAGCCTT	tc	120	3AShA_0020E21
5	XBEM005	TCGTTTGCTGGTATTTTACG	GAAGGCACCAATTAGGCT	at	210	3AShA_0020G11
6	XBEM006	GAGTCAATGGGATTGGTCA	CACTAGTACCTCCCACGCATTA	at	120	3AShA_0020M03
7	XBEM007	TGGCAGCCATTTGTAGTT	GTACATGATTAGTTTTGCCCC	tct	200	3AShA_0020A04
8	XBEM008	TCCCAAAAACTCTGCCTCTC	GCATCCGAAACCTCCCTTAT	ac	210	3AShA_0020G02
9	XBEM009	CAGGCCCATTTGACCTTC	GCCTCTCATGCCTAAAAAGT	at	300	3AShA_0020J11
10	XBEM010	ACTTCCTGTCCCCCTTCAAA	TGGGCTGATGGTGATGAA	ag	250	3AShA_0030M21
11	XBEM011	AAACCCATCAGAAAGGCG	CGTTAGTGGCTGATTCAGGA	ct	200	3AShA_0030E24
12	XBEM012	AAACCCATCAGAAAGGCG	CGTTAGTGGCTGATTCAGGA	ta	200	3AShA_0030E24
13	XBEM013	TTCGACGCACCTTCTTGA	TTATGGGGTATGCTTGAGCC	at	150	3AShA_0030B02
14	XBEM014	TCCGAGATTCGTCGTGTGTT	TCACCATGTGCATTTCCC	ttg	150	3AShA_0030J06
15	XBEM015	TGCCCAAACATCTCTAGTGG	TGTGTGGCACATGCGTAACT	ta	120	3AShA_0040I24
16	XBEM016	GGCTCAGTGCTCGAAGAATA	GCGTTACTCGGGAAGTTCAT	ta	120	3AShA_0040M14
17	XBEM017	ATGATGAGTGGACAGGTGGA	GTGCTCGTCCCACTTGATTT	aca	200	3AShA_0050G16
18	XBEM018	CATCGGACAACCATACAGAG	TCCATCCCCCCTTCATTA	ag	225	3AShA_0050J23
19	XBEM019	CCGGAAACATGTACACAAAC	GCGTGGTACAGTAAAGCATC	ga	220	3AShA_0050L07
20	XBEM020	TCAATTGGATTATGCCTCAC	GAGGGGGAGAAACATCATAAC	tc	180	3AShA_0050H14
21	XBEM021	CGTGGACTTTTTCAGGGACT	CTAGGACAATGCCCATGCTT	ga	200	3AShA_0060A22
22	XBEM022	TCGTTTGCTGGTATTTTACG	AGGCACCAATTAGACTGGCT	at	180	3AShA_0060B07
23	XBEM023	GGCTGCATAAGATTGCTGTG	GCGAAATATGGCATTGGC	ct	200	3AShA_0060H15
24	XBEM024	AATTGCGCCGAGGTTCTA	ACCTTCGCAACCCGTTTATC	ta	200	3AShA_0060L01
25	XBEM025	TTGGTTGCATGGCTAGGA	ATAGATGTGTCGGTCCGTTG	ta	110	3AShA_0070G19
26	XBEM026	TGAACACGCTAAAGCAGG	TAGAGCTCTTTCCGCACC	ta	280	3AShA_0090I17
27	XBEM027	GGGCCTATCTTTTATGCCTG	TGAAATATGGACATGAGGGA	at	500	3AShA_0090M14
28	XBEM028	AAATGTTGGAGTGGGCAGAG	ATAGCTCATCGGTGTTGCTG	aag	120	3AShA_0090L13
29	XBEM029	GCGGATCTCGAAGGTTTCTA	TAGGATGATGTAGGCGGGTT	tc	220	3AShA_0100C06
30	XBEM030	TGTCCATAGCTTTCCAACGA	AGACCCCGGACAATGAGAGA	tg	210	3AShA_0100D19
31	XBEM031	ACAACCCCGACTACCGTCT	GACATGTATGCGATGGTGGA	ct	220	3AShA_0100F15
32	XBEM032	TCTCGACACTGTCATGGAG	AAACCCAAATATCGGAGAAG	ct	310	3AShA_0100L14
33	XBEM033	CGCACGGGCATTTTACTA	CGTGCGATTTTTTTCGAC	ta	220	3AShA_0110O09
34	XBEM034	TGTGCGTATAGAGGGCTAGT	ATGCTCACAATCTCTCTCGG	ag	180	3AShA_0110A12
35	XBEM035	AGATGGTGATGCTCCTGTCC	GCATCCATCAACATCCCTAC	atg	160	3AShA_0110F03
36	XBEM036	GGACGAATGATAGGTTTAACGG	ATCCAACAAGTATCAGGCGG	at	220	3AShA_0120A16
37	XBEM037	GATCCTGGAATTGGAATCG	TCCAAAAGATTACACCGGAA	ta	300	3AShA_0120P10
38	XBEM038	TAGGGGACAAACCTAACGAG	GTCTCTTCTCCTTCCACGTAT	ac	150	3AShA_0130F24
39	XBEM039	GGGACAAACCTAACGAGACA	GTCTCTTCTCCTTCCACGTAT	ag	150	3AShA_0130F24
40	XBEM040	ATTAGGCGCACCCCAGTTT	TGGCCAAGAGCTTAGAAGGA	caa	200	3AShA_0010O11
41	XBEM046	TCGAAATTCCTATAGGCCCC	AGGATCTTACGTCGAAGGGA	tg	200	3AShA_0040M18
42	XBEM047	ACCAATCTAGACCCGTTCTG	TCGTGTCGACTCAAGAACAT	tc	190	3AShA_0090N14
43	XBEM050	GCAGTGGATGGGTTTTTTCTC	ATTGACTGGCTTCGGTTAGC	ttg	220	3AShA_0090I01
44	XBEM070	ACTCGGGTTGGTGGTTGTAT	GCGTTTGCATCATCGTGT	atg	200, 210, 220	3AShA_0020K22
45	XBEM074	AAGTAGGCACGAACAAACGG	TCCCCGGTCCATAATGACTA	gta	200	3AShA_0030D08
46	XBEM091	TGTTGACAGGGACCACAA	GCTAGCAACAAGGAGAATCA	gat	240	3AShA_0090J21
47	XBEM094	CAGCGCAAGTAACGTGGTAA	AATCAGGGCGGTCACAAT	ctg	200	3AShA_0110L08
48	XBEM098	AGATTGCCCTCCCCAAGA	GTCATCAGGGACGAAGCATT	tga	160, 180	3AShA_0010G23
49	XBEM100	TTGACTCCGGCCCCTTAT	TTTTCTTGTCTCCCCCAGTC	aag	180, 200	3AShA_0010K22
50	XBEM102	ATGGAGTCTGCAACCGAA	ATTCTGGACTAGCAACCGGA	agt	200	3AShA_0010D11
51	XBEM105	GAAGCCTTTGTGAAGAAGCG	GTTGGGAAGACAATCGGAAC	aag	210	3AShA_0020F05
52	XBEM113	TCATCAGCAACAATCGGC	ATTTGTCTTCCCACCGGA	ttg	200	3AShA_0030J15
53	XBEM125	CAGTTAGTCCTCCTGCTGAA	AAGGTTCTTCATGATGCCA	gaa	150, 200	3AShA_0070D08
54	XBEM127	GGCTCCAATGTCTAATCCACTC	TGGGTGGGAGAAAGAGGA	cca	180	3AShA_0090C17
55	XBEM128	GTCAGTTCCCTTCCAATCCT	GTTGCTAGTCCAGAACCAAG	ttg	180	3AShA_0090I01
56	XBEM133	GATTGCACGTCTATTACTGCAT	GTCCCACGTCTAGCCTAAAA	att	200	3AShA_0090P21
57	XBEM145	AGCACTTTCGCCCTCTGAC	TAGTCACCCACAAGCACCAA	atc	200	3AShA_0130C09
58	XBEM301	TAGGGGAAGACAGCGGGTT	TCCCTAAACCCTAGCCGCA	ga	100	3AShA_0125I02
59	XBEM302	GGTATATCGCAAGCCCCATT	CACGAGAGTGTTGCATAGGTGT	ta	400	3AShA_0045J10
60	XBEM303	AACGGGGCTACTCTGATGAA	ATTGCTCGCATACGATCTGG	at	180, 200	3AShA_0035O07
61	XBEM304	CAACAGACAATTGTACGAAACTACC	ATCTATAGGCGTCCCATAACCC	at	120	3AShA_0085G17
62	XBEM305	CAACAGACAATTGTACGAAACTACC	ATATAGGCGTCCCATAACCC	at	120	3AShA_0105J14
63	XBEM306	GCATGGCAACCTCTAATTCC	CATGCTCCCCTACATCCAAT	at	190, 200	3AShA_0015I01
64	XBEM307	TCTGAACAGGCTCTTGGACA	GAGTTTAGATCCCGCATGGA	ta	200	3AShA_0125B17
65	XBEM308	ATGTGCGGAGGGATTTGA	CTCGGCTTGTGGACAGTTTT	ca	100	3AShA_0015C04
66	XBEM309	ATGTGCGGAGGGATTTGA	CTCGGCTTGTGGACAGTTTT	ca	100	3AShA_0015C10
67	XBEM310	AGAGAGAGAGAGAGAGCGGGA	CATACGAGTTGTCGTGCGTT	ga	150, 200	3AShA_0025H21
68	XBEM311	TGCGAACTAGAAAGACCCAC	GATGCATAAAACGCGACCTC	ga	180, 200	3AShA_0055C19
69	XBEM312	GCTTGAGCGATGTTTTCTCC	GGAGAGGCATTGACATGGTT	ta	200	3AShA_0105A12
70	XBEM313	GAGTAGAGGGGGAGAAACATCA	ATCTTCATCATCCCGGTGCT	ga	190, 200	3AShA_0085P18
71	XBEM314	CTTGAGCGATGCTTTCTCCT	TGATACGGGGTCATGGAACT	ta	160	3AShA_0015I13
72	XBEM315	TTGCTATCCATGTGCCAGAG	ATCCGTGCATGGACACACTA	ta	160, 180	3AShA_0035K17
73	XBEM316	CTGGAACATGGCACTCAATG	GGGGGATTTTATGGTGGTCT	at	280, 300	3AShA_0115P14
74	XBEM317	CGATGAGTGCACCCAAGATA	TTCTTCGTCCCTCTCCCTTT	ag	180	3AShA_0055C19
75	XBEM318	ATTCCTCCCAACACCAACAC	GGGTCCGATCACATTCACTT	ta	700	3AShA_0055P08
76	XBEM319	ATATGGACATGAGGGCATC	ATGTGGACTTGCTGAGAAGC	at	210	3AShA_0115C05
77	XBEM320	CTATGAGGCGGGTGAAAAAC	AGGGAGGAGCTTCACACAAA	tca	160, 180	3AShA_0035P16
78	XBEM321	TGATGAGTGGACAGGTGGAA	GTGCTCGTCCCACTTGATTT	aca	200, 210	3AShA_0015D22
79	XBEM322	GTAGCTTGATTTGAACCCCG	TACAGAAAGTGCAGTGCGGA	ca	160	3AShA_0025M22
80	XBEM323	GGGTTGTTAATCCCTTCACG	TGGCCTCTGGGTCTATTTTC	ata	160	3AShA_0105J20
81	XBEM324	ATGCCAGAGAGGACCAAAGA	ACGAGGTGGGTGAAAAACTG	atg	210	3AShA_0125F13
82	XBEM325	TGGAAGGGACATAGTCCTACTC	TATTGTGGGTAAGCAAGCCC	tg	200	3AShA_0015D22
83	XBEM326	TTGTCTCTTCCTGGTTGCC	CCATGGCCGTTTTAGCTTAG	ga	-	3AShA_0025H21
84	XBEM327	TTGCTATCCATGTGCCAGAG	AAGTTCGAACAACACCCGAC	gtt	180, 200	3AShA_0095K22
85	XBEM328	TAGGTGGGCCTTCGTCTTT	GGGGTTCAATATCATCCCCT	at	200	3AShA_0105D17
86	XBEM329	ACCCACACACACACACAGAGA	ACAAATGCTCCGCCTAGAGA	ca	180, 200	3AShA_0055J18
87	XBEM330	AAATACGGACATGAGGGCAC	GTGGACTTGCTGAAAAGCTC	at	210	3AShA_0065C10
88	XBEM331	CTCGAGGACAAGGAAGGTAAGA	TTTTCATGAGAGCCTGGAGC	at	180	3AShA_0055F03
89	XBEM332	ATGTGCGGAGGGATTTGA	CTCGGCTTGTGGACAGTTTT	at	100	3AShA_0015C04
90	XBEM333	ATGTGCGGAGGGATTTGA	CTCGGCTTGTGGACAGTTTT	at	100	3AShA_0015C10
91	XBEM334	GTTTGGAGATAGAGGTGTCGATAAA	TATATAGCGTGCCGCGTGAT	ta	150	3AShA_0105M16
92	XBEM335	GCCTCAGTAGCCACCAAAAA	CTCGCGGTACATCAAGATCA	tc	220	3AShA_0075C09
93	XBEM336	ATGGTTCATGCTCCCCTACA	CTGCGAAGGGCCTATCTTTT	at	190	3AShA_0005P10
94	XBEM337	CGAATCACCAAAAGCCTCA	GTAGCAATGGCCAAGGTGTT	at	180	3AShA_0035L04
95	XBEM338	AGCCTCTGTAGCCACGAAAA	TCGTGCCATCTCAAGAACAC	tc	200	3AShA_0085P12
96	XBEM339	CTTTTTGCGAAGCTGTCTCC	CCAAAGACATGCACACCATC	gaa	150, 180	3AShA_0065M10
97	XBEM340	ACCTTTCTGGGATCAAGTGC	GCGTGTTGTCACGTCAATTC	ta	210	3AShA_0005A01
98	XBEM341	TGACAAGTGTGTGCAAGCCT	GACAATGGGATGTGCTTCCT	aag	160	3AShA_0105A05
99	XBEM342	TGAAATATGGACATGAGGGA	GTGGACTTGCTGAAAAGCTC	at	200	3AShA_0105P14
100	XBEM343	TACACGGTGGGAAGAGTCAA	TGCAGAGGTCATCACAATCC	ac	180, 200	3AShA_0005A24
101	XBEM344	TGTCGAAGCAGAGATCGTGT	AGCTCGAGAATGGATAGGCA	tc	200	3AShA_0065E08
102	XBEM345	TGATACTTGCTGTCCCCCTT	AGTTCAGCCACCTTTCTCGT	ga	200, 220	3AShA_0015M14
103	XBEM346	GAGGGTTTGTACTAGTAGCTATGTGTT	CCCCATTTTCACCACGAGTA	tc	240	3AShA_0085J03
104	XBEM347	GGTTATGCAAGCATGTCCTTA	ACAACATGCGGTTCACTCAG	gt	240	3AShA_0035N07
105	XBEM348	CCGACTGAGATTAGTGAAAAGAGT	GCGTAGAACCGCCTTTTACA	ag	240	3AShA_0075B17
106	XBEM349	TGCACAACTCCAAAAGTCCC	CACAACTCCAAAAGTCCCGA	at	300, 400, 900	3AShA_0095B11
107	XBEM351	CAACAATTGATCCCGAGGAC	AAACCTCCCCTTCTCCAAGA	ac	200	3AShA_0105F07
108	XBEM352	GTAGCCACCGAAAACCAATC	GCAAAGCTCACGATACATCAAG	tc	210	3AShA_0115B18
109	XBEM353	CTATAACAGCGCATGGCAAC	GCCTCCCAACATTTTACCTC	at	210	3AShA_0055A05
110	XBEM354	AACCCTAGCCTCCCCCTTT	TTGCAGTCGATGGAGAAGAG	ct	200	3AShA_0065F24
111	XBEM355	GCAGTGGGACAATGAGAACA	CCAAGAAACACACGAGCCTT	aag	160	3AShA_0025J08
112	XBEM357	TCCGAGCTTGTATTATGCCC	GAGCGATGTGCCAGTGATAA	at	120, 160	3AShA_0065I14
113	XBEM358	GTAGCTTGATTTGAACCCCG	TACAGAAAGTGCAGTGCGGA	at	170	3AShA_0025M22
114	XBEM359	GGCTGAGGGTATGTACCAGT	TGTCACCACAGATAAGCACG	tc	280, 300	3AShA_0015O05
115	XBEM360	AATTCTTCTCGGGCTCGTC	TGCGGAAGTGGACACACTAA	ta	250	3AShA_0065N11
116	XBEM361	TGGAAGGGACATAGTCCTACTC	TATTGTGGGTAAGCAAGCCC	ta	180	3AShA_0015D22
117	XBEM362	GGCTGAGGGTATGTACCAGT	TGTCACCACAGATAAGCACG	tc	200, 220	3AShA_0095E04
118	XBEM363	AATACCCTTTGCCCAAGTCC	CACAGATGGATGGGCTTGTT	ga	150	3AShA_0015L24
119	XBEM364	GGTGGTTTGTGAGACATTGA	TGGTAACACCAACCGGTACT	ta	200	3AShA_0005N22
120	XBEM365	AGTTGCGCCAGGTACAAAGA	ACATCATCGATCTGAGGCGT	ag	200	3AShA_0035O21
121	XBEM366	CTAGGTGGGCCTTCATCTTT	AAGGGGTCCATTATCATCCC	at	220	3AShA_0085I09
122	XBEM367	TAGTGTACTGTGGAATCGGGG	GGATCCCACCACATCTATGA	ga	150, 180	3AShA_0035E24
123	XBEM368	TTTGCGACGACTTTCCGT	GTTTTCTGGGACTTGCCGTA	tca	280	3AShA_0105A20
124	XBEM369	CCGTGATACATCAAGATTGTGC	CAAGCCTCTGTAGCCATGAA	ga	250	3AShA_0025O07
125	XBEM370	TGGTGGAGGACTCGTGGAT	TGCATAGACGTCAGGATGGA	ct	250	3AShA_0095B04
126	XBEM371	GTTTGGAGATAGAGGTGTCGATAAA	TATATAGCGTGCCGCGTGAT	ta	180	3AShA_0105M16
127	XBEM372	AAATCTCGTGCCTGCAAC	GGCACTCAAACAGAACGTGA	at	250, 280	3AShA_0125J04
128	XBEM382	TTGCTATCCATGTGCCAGAG	ATCCGTGCATGGACACACTA	ttg	150, 180	3AShA_0035K17
129	XBEM386	AGGCTCGATGCTACTGGAAA	TAAACCCATCAGATGCCTCC	gtt	200	3AShA_0125B17
130	XBEM388	CGACTACAACTCCAAGGATTC	CGGTTACCTTGTCCCTTTTC	gaa	180	3AShA_0005M17
131	XBEM389	TTGCTATCCATGTGCCAGAG	GGTGCTCAGTTAACGTTTGG	ttg	700	3AShA_0055P23
132	XBEM401	TGCCTAGATCTTTCCCCATC	ATCCAAGCTTCCGTGAAGTG	ctt	280	3AShA_0065I24
133	XBEM405	TTTCACCTCTAGCCTACCCCAA	TTGGCAGGAAGTAGCCAAGT	ttg	150	3AShA_0015H18
134	XBEM415	ACTTTGGTAACCCGAACACG	GAGAATTTGGTTCTGCTCGC	tac	250, 280, 300	3AShA_0105A12
135	XBEM416	TTTCCTCCAACCATGTAGCC	AGTGCCAAAGGAGATGTTGG	atc	250	3AShA_0025N10
136	XBEM419	TTTCCTCCAACCATGTAGCC	AGTGCCAAAGGAGATGTTGG	atc	250	3AShA_0095M14
137	XBEM424	CAACTTGTTTGGGACTAAAGGC	TGGAGCAGACCCTATCTGTT	ttg	250	3AShA_0105D16
138	XBEM426	CTGAGCTGCATTCACCATGT	CTTTCAGAGGTCACGTGCAA	agg	140, 160	3AShA_0015L07
139	XBEM431	TGTTCCTACGATGTTGTGCC	AAAACAGAAACGAGGAGGGG	tag	180	3AShA_0125N06
140	XBEM440	CAACTGTTTGGGATTGCTCTG	TTATGGAGGTGGTGGTTTCG	ctg	150	3AShA_0065A08
141	XBEM444	CTTTTTGCGAAGCTGTCTCC	CCAAAGACATGCACACCATC	aga	170	3AShA_0065M10
142	XBEM449	AAGGGGCAGAATCTGAGAAC	CGTAGATCGCGATGATGATG	aag	250	3AShA_0015E18
143	XBEM450	ACCGACGGAAAAACCGAA	GCTTTATATAGAACGCCCCG	cgg	180	3AShA_0085K14
144	XBEM452	CCTGAGCTGCATTCATCAAG	AACAAGTGCCAACAGAAGGG	agg	120	3AShA_0085M06
145	XBEM456	GGTGATGGAGATGTTGGTGA	AACGCAGAAACAGAGGGAGA	ctt	250	3AShA_0015J20
146	XBEM468	TTGACCTTTGCAGACTTGGG	ATGCTCCAAGGTCAAGTGCT	agg	180	3AShA_0085K03
147	XBEM469	ACGAGCCTTGCCAGATGA	CACGATCCAGCTCAAGGAAT	tct	230	3AShA_0085M05
148	XBEM472	GCACACCATCGAAATAGTCC	AGAGCTTGTTGTGAAGCCGT	ctt	160	3AShA_0045G05
149	XBEM474	GCTTGCTAGAGCTTGAGGCTAA	AAGACCTTCCTCAAGTCGCA	gct	240	3AShA_0035F19
150	XBEM475	GACGTTCGAAACAAAGCTCG	TAATCATCCTCCTCCGCATC	caa	220, 240	3AShA_0075O14
151	XBEM482	TCCGCATAACAGACCGTATC	TGGTGGTGGTGACTGTGGT	gtt	210	3AShA_0095M22
152	XBEM488	TTGACCACAGCTGAACTTGC	CCAACCCTGGCTTTCATAAC	agg	180	3AShA_0095A23
153	XBEM490	GAGTGGAAGATGGGGAAGAA	TAAGCTGAACCAGCGTGTTG	cta	250, 280	3AShA_0095M19
154	XBEM492	CGCGTTTAAAGTTCGGTTG	CCACACACTCGTGTCGAAAA	att	180	3AShA_0125A06
155	XBEM500	TGTTCCTACGATGTTGTGCC	AAAACAGAAACGAGGAGGGG	gta	200	3AShA_0125N06

## Sheet: 758 SSRs
S.No.	Marker	Markertype	ForwardPrimer	ReversePrimer	Expected amplicon size (bp)	BAC address
1	XBEM1	SSR	GTGGACGGCTAAAGTGTG	CCAGTGTTGACCATTGGA	450	3AShA_0010A13				BEM001
2	XBEM2	SSR	CACCTTTGGGTGATGTCAA	AGCACTTTGTGTTGGGGTG	100	3AShA_0010G15				BEM002
3	XBEM3	SSR	CGCGCAATACTTGTGGTT	AAGCACAGGGTGTTGGAA	150	3AShA_0010P20				BEM003
4	XBEM4	SSR	CGAAGATTCTATGCCTAGTGCC	CGCGTCACTTTATGAGCCTT	120	3AShA_0020E21				BEM004
5	XBEM5	SSR	TCGTTTGCTGGTATTTTACG	GAAGGCACCAATTAGGCT	210	3AShA_0020G11				BEM005
6	XBEM6	SSR	GAGTCAATGGGATTGGTCA	CACTAGTACCTCCCACGCATTA	120	3AShA_0020M03				BEM006
7	XBEM7	SSR	TGGCAGCCATTTGTAGTT	GTACATGATTAGTTTTGCCCC	200	3AShA_0020A04				BEM007
8	XBEM8	SSR	TCCCAAAAACTCTGCCTCTC	GCATCCGAAACCTCCCTTAT	210	3AShA_0020G02				BEM008
9	XBEM9	SSR	CAGGCCCATTTGACCTTC	GCCTCTCATGCCTAAAAAGT	300	3AShA_0020J11				BEM009
10	XBEM10	SSR	ACTTCCTGTCCCCCTTCAAA	TGGGCTGATGGTGATGAA	250	3AShA_0030M21				BEM010
11	XBEM11	SSR	AAACCCATCAGAAAGGCG	CGTTAGTGGCTGATTCAGGA	200	3AShA_0030E24				BEM011
12	XBEM12	SSR	AAACCCATCAGAAAGGCG	CGTTAGTGGCTGATTCAGGA	200	3AShA_0030E24				BEM012
13	XBEM13	SSR	TTCGACGCACCTTCTTGA	TTATGGGGTATGCTTGAGCC	150	3AShA_0030B02				BEM013
14	XBEM14	SSR	TCCGAGATTCGTCGTGTGTT	TCACCATGTGCATTTCCC	150	3AShA_0030J06				BEM014
15	XBEM15	SSR	TGCCCAAACATCTCTAGTGG	TGTGTGGCACATGCGTAACT	120	3AShA_0040I24				BEM015
16	XBEM16	SSR	GGCTCAGTGCTCGAAGAATA	GCGTTACTCGGGAAGTTCAT	120	3AShA_0040M14				BEM016
17	XBEM17	SSR	ATGATGAGTGGACAGGTGGA	GTGCTCGTCCCACTTGATTT	200	3AShA_0050G16				BEM017
18	XBEM18	SSR	CATCGGACAACCATACAGAG	TCCATCCCCCCTTCATTA	225	3AShA_0050J23				BEM018
19	XBEM19	SSR	CCGGAAACATGTACACAAAC	GCGTGGTACAGTAAAGCATC	220	3AShA_0050L07				BEM019
20	XBEM20	SSR	TCAATTGGATTATGCCTCAC	GAGGGGGAGAAACATCATAAC	180	3AShA_0050H14				BEM020
21	XBEM21	SSR	CGTGGACTTTTTCAGGGACT	CTAGGACAATGCCCATGCTT	200	3AShA_0060A22				BEM021
22	XBEM22	SSR	TCGTTTGCTGGTATTTTACG	AGGCACCAATTAGACTGGCT	180	3AShA_0060B07				BEM022
23	XBEM23	SSR	GGCTGCATAAGATTGCTGTG	GCGAAATATGGCATTGGC	200	3AShA_0060H15				BEM023
24	XBEM24	SSR	AATTGCGCCGAGGTTCTA	ACCTTCGCAACCCGTTTATC	200	3AShA_0060L01				BEM024
25	XBEM25	SSR	TTGGTTGCATGGCTAGGA	ATAGATGTGTCGGTCCGTTG	110	3AShA_0070G19				BEM025
26	XBEM26	SSR	TGAACACGCTAAAGCAGG	TAGAGCTCTTTCCGCACC	280	3AShA_0090I17				BEM026
27	XBEM27	SSR	GGGCCTATCTTTTATGCCTG	TGAAATATGGACATGAGGGA	500	3AShA_0090M14				BEM027
28	XBEM28	SSR	AAATGTTGGAGTGGGCAGAG	ATAGCTCATCGGTGTTGCTG	120	3AShA_0090L13				BEM028
29	XBEM29	SSR	GCGGATCTCGAAGGTTTCTA	TAGGATGATGTAGGCGGGTT	220	3AShA_0100C06				BEM029
30	XBEM30	SSR	TGTCCATAGCTTTCCAACGA	AGACCCCGGACAATGAGAGA	210	3AShA_0100D19				BEM030
31	XBEM31	SSR	ACAACCCCGACTACCGTCT	GACATGTATGCGATGGTGGA	220	3AShA_0100F15				BEM031
32	XBEM32	SSR	TCTCGACACTGTCATGGAG	AAACCCAAATATCGGAGAAG	310	3AShA_0100L14				BEM032
33	XBEM33	SSR	CGCACGGGCATTTTACTA	CGTGCGATTTTTTTCGAC	220	3AShA_0110O09				BEM033
34	XBEM34	SSR	TGTGCGTATAGAGGGCTAGT	ATGCTCACAATCTCTCTCGG	180	3AShA_0110A12				BEM034
35	XBEM35	SSR	AGATGGTGATGCTCCTGTCC	GCATCCATCAACATCCCTAC	160	3AShA_0110F03				BEM035
36	XBEM36	SSR	GGACGAATGATAGGTTTAACGG	ATCCAACAAGTATCAGGCGG	220	3AShA_0120A16				BEM036
37	XBEM37	SSR	GATCCTGGAATTGGAATCG	TCCAAAAGATTACACCGGAA	300	3AShA_0120P10				BEM037
38	XBEM38	SSR	TAGGGGACAAACCTAACGAG	GTCTCTTCTCCTTCCACGTAT	150	3AShA_0130F24				BEM038
39	XBEM39	SSR	GGGACAAACCTAACGAGACA	GTCTCTTCTCCTTCCACGTAT	300	3AShA_0130F24				BEM039
40	XBEM40	SSR	ATTAGGCGCACCCCAGTTT	TGGCCAAGAGCTTAGAAGGA	200	3AShA_0010O11				BEM040
41	XBEM41	SSR	TCGTTTGCTGGTATTTTACG	GAAGGCACCAATTAGGCT	300	3AShA_0020G11				BEM041
42	XBEM42	SSR	CAAATTAGCCCGCCATTG	TTGGCTGGGGAGATGAACTA	200	3AShA_0030D15				BEM042
43	XBEM43	SSR	CTCTACCTAGGACAGAACCCAA	AGAGCATTAGGTGAGAAGGG	270	3AShA_0030I04				BEM043
44	XBEM44	SSR	CCCCTCCAATTTGGCTTT	GAGCGAACGAGTCATTTCGT	230	3AShA_0020J18				BEM044
45	XBEM45	SSR	AAGGGGGTAATCCCTCTC	CCACAAATATCCATGGTAAGAC	300	3AShA_0020N02				BEM045
46	XBEM46	SSR	TCGAAATTCCTATAGGCCCC	AGGATCTTACGTCGAAGGGA	200	3AShA_0040M18				BEM046
47	XBEM47	SSR	ACCAATCTAGACCCGTTCTG	TCGTGTCGACTCAAGAACAT	250	3AShA_0090N14				BEM047
48	XBEM48	SSR	AGTGGACTCGGCCCAAATAA	CACTGTCAGCAGTGGCAAAT	230	3AShA_0120G11				BEM048
49	XBEM49	SSR	TCGTCAGTTCCCTTCCAATC	CTAGTCCAGAACCAAGGCAA	190	3AShA_0090I01				BEM049
50	XBEM50	SSR	GCAGTGGATGGGTTTTTTCTC	ATTGACTGGCTTCGGTTAGC	200, 210, 220	3AShA_0090I01			BEM050
51	XBEM51	SSR	ATTAGGCGCACCCCAGTTT	TGGCCAAGAGCTTAGAAGGA	234	3AShA_0010O11			BEM51
52	XBEM52	SSR	TCGTTTGCTGGTATTTTACG	GAAGGCACCAATTAGGCT	244	3AShA_0020G11			BEM52
53	XBEM53	SSR	CCCCTCCAATTTGGCTTT	GAGCGAACGAGTCATTTCGT	197	3AShA_0020J18			BEM53
54	XBEM54	SSR	AAGGGGGTAATCCCTCTC	CCACAAATATCCATGGTAAGAC	324	3AShA_0020N02			BEM54
55	XBEM55	SSR	CTCTACCTAGGACAGAACCCAA	AGAGCATTAGGTGAGAAGGG	157	3AShA_0030I04			BEM55
56	XBEM56	SSR	CAAATTAGCCCGCCATTG	TTGGCTGGGGAGATGAACTA	220	3AShA_0030D15			BEM56
57	XBEM57	SSR	TCCCAAAACTGTAGGGGAGT	CATCATATGGATCGCCAA	235	3AShA_0030H22			BEM57
58	XBEM58	SSR	TTTTCCGGGTTCGGGTTT	GCAGGAGGCAAATGACCA	185	3AShA_0040A10			BEM58
59	XBEM59	SSR	AACAACTGATCACGAGGACC	TCTCCAGGAATCTGTGTTGG	177	3AShA_0040B20			BEM59
60	XBEM60	SSR	TTCCCGTAGAACCGATCA	TTGCTCGACCAGGTCATAGA	219	3AShA_0070K09			BEM60
61	XBEM61	SSR	CCGAGGACCCCTTAATTG	GGCAGTGATATGTTGTCACG	248	3AShA_0070K06			BEM61
62	XBEM62	SSR	TCGTCAGTTCCCTTCCAATC	CTAGTCCAGAACCAAGGCAA	192	3AShA_0090I01			BEM62
63	XBEM63	SSR	GCGGATCGACAGAAGAAA	TTGGGTTCGTCGAGTTAAGC	174	3AShA_0090O05			BEM63
64	XBEM64	SSR	TCCTTACATGTCCATCCCGT	AGACACTAGCCGCACCATCT	203	3AShA_0110I21			BEM64
65	XBEM65	SSR	AGCAAGAGAGGCAAACCA	AGATGTTGTTCTCTCCACGC	172	3AShA_0110L21			BEM65
66	XBEM66	SSR	AGTGGACTCGGCCCAAATAA	CACTGTCAGCAGTGGCAAAT	245	3AShA_0120G11			BEM66
67	XBEM67	SSR	TTGGAGTATCGACAAAGAGC	AAGGATGGACCAGACCAA	213	3AShA_0130B16			BEM67
68	XBEM68	SSR	TGGTGGTACTGGTGGCGAT	AGAGATCGTGGGTGGTTTCTT	197	3AShA_0010C20			BEM68
69	XBEM69	SSR	GAAACAAAGAGGCAAACGGG	GGGAGGTCTTCGCAAAAGT	192	3AShA_0020E23			BEM69
70	XBEM70	SSR	ACTCGGGTTGGTGGTTGTAT	GCGTTTGCATCATCGTGT	200, 210, 220	3AShA_0020K22			BEM70
71	XBEM71	SSR	GCCTCAAAGATGAGTGTTGG	AGGACTGACCAAAAAGGGCT	222	3AShA_0020B02			BEM71
72	XBEM72	SSR	GAAGCACTCCTCTGGTTTGA	TAGCACAATAAGCGTGGCTG	162	3AShA_0030O13			BEM72
73	XBEM73	SSR	AATCTAGACCCGTTTCGGC	AGGGGGGAAGAAACATCA	232	3AShA_0030N07			BEM73
74	XBEM74	SSR	AAGTAGGCACGAACAAACGG	TCCCCGGTCCATAATGACTA	206	3AShA_0030D08			BEM74
75	XBEM75	SSR	ACCAATCTAGACCCGTTCC	AGCAAAGAACGCGATACA	201	3AShA_0030H10			BEM75
76	XBEM76	SSR	TGCCAGTGTCGTTCCTCTA	GAAGATTTGGAGGCTGTTGG	246	3AShA_0030L08			BEM76
77	XBEM77	SSR	ATAGAGGGGGCAATCCATGA	TCCATGCCACAGAGACAAAC	213	3AShA_0040H17			BEM77
78	XBEM78	SSR	GAATGCTGTAGAGGACAGAACAC	TTCCTATACGGTGGGAAACG	158	3AShA_0050G11			BEM78
79	XBEM79	SSR	CCTCCCTTCTAAAACCAGCA	GGAAGTGGGAACAAGTTTGG	243	3AShA_0050O14			BEM79
80	XBEM80	SSR	TGCATGGAGGTAAGCCAGAT	TGCATCCATCCATCCGAC	214	3AShA_0050F15			BEM80
81	XBEM81	SSR	ACTGGAGGGGCCTTGTTAAA	GATCCTGTCGTCTGTTGGAA	189	3AShA_0050J10			BEM81
82	XBEM82	SSR	TCGCGGAAAGTTCCTATTC	CCAAGAACATCGAGGAGAA	228	3AShA_0050L22			BEM82
83	XBEM83	SSR	GCACCAACCGATCCTAACTAAC	TACGCATCTAGGTCAACGCA	183	3AShA_0060O21			BEM83
84	XBEM84	SSR	TGGTTTGCTGCCCTTTCA	GGGAGAAATATCAACGCGAA	230	3AShA_0060M02			BEM84
85	XBEM85	SSR	TACGGACCGACACATATCCA	CAAACTTACAATTTCCCGCA	213	3AShA_0060L04			BEM85
86	XBEM86	SSR	CAAACGGCAAAAGAGGCA	TCGTGTTGTGGAGATTCGAG	343	3AShA_0070A21			BEM86
87	XBEM87	SSR	GAATTTCCCGTAGAACCGA	TTGCTCGACCAGGTCATAGA	223	3AShA_0070K09			BEM87
88	XBEM88	SSR	TTCAAGCACTCACCTCCC	AACGATCGGGGAACAGAA	247	3AShA_0070O09			BEM88
89	XBEM89	SSR	AAGTGTTGTCCATGACGAGG	GAGGTCACGGAACTCACAA	341	3AShA_0070C04			BEM89
90	XBEM90	SSR	ATAGAGGGGGCAATCCATGA	TCCATGCCACAGAGACAAAC	213	3AShA_0070K10			BEM90
91	XBEM91	SSR	TGTTGACAGGGACCACAA	GCTAGCAACAAGGAGAATCA	238	3AShA_0090J21			BEM91
92	XBEM92	SSR	TTCGTCCTCGACAGAGGGA	GAGGGAGGAACTAAGGGAGAGT	161	3AShA_0110G24			BEM92
93	XBEM93	SSR	TGGGATCAAGTGCATCCTAAC	GCGTGTTGTCACGTCAATTC	235	3AShA_0110B09			BEM93
94	XBEM94	SSR	CAGCGCAAGTAACGTGGTAA	AATCAGGGCGGTCACAAT	199	3AShA_0110L08			BEM94
95	XBEM95	SSR	GTGTGCGAGAAAGGCCTAAA	CACGCATGCTCACAATCTCT	238	3AShA_0120K05			BEM95
96	XBEM96	SSR	GGACGAATGATAGGTTTAACGG	ATCCAACAAGTATCAGGCGG	233	3AShA_0120A16			BEM96
97	XBEM97	SSR	AGCCACCGGAAGTCAATCTA	GGGGGAGAAACATCATAGG	243	3AShA_0120O16			BEM97
98	XBEM98	SSR	AGATTGCCCTCCCCAAGA	GTCATCAGGGACGAAGCATT	160, 180	3AShA_0010G23			BEM98
99	XBEM99	SSR	TGAACTACAAGGTTGGGGGA	CGGCGTTTTCTCTCTACTCA	192	3AShA_0010K08			BEM99
100	XBEM100	SSR	TTGACTCCGGCCCCTTAT	TTTTCTTGTCTCCCCCAGTC	180, 200	3AShA_0010K22			BEM100
101	XBEM101	SSR	GATAGTCGAGCGTTGTTGGT	CCATAGAATCGAAGAGAGGG	179	3AShA_0010O02			BEM101
102	XBEM102	SSR	ATGGAGTCTGCAACCGAA	ATTCTGGACTAGCAACCGGA	326	3AShA_0010D11			BEM102
103	XBEM103	SSR	ATGGAGGCCTGTCCATATCA	ACAAACTTGACCTGTGCCCT	210	3AShA_0010H11			BEM103
104	XBEM104	SSR	TTGATTAGAGACGGCCGGTTA	GATCTATTTTCCACGGCTGC	149	3AShA_0020A06			BEM104
105	XBEM105	SSR	GAAGCCTTTGTGAAGAAGCG	GTTGGGAAGACAATCGGAAC	220	3AShA_0020F05			BEM105
106	XBEM106	SSR	CTGGCTTCATATCTTTACCGA	TGGAAGGACACCGTGATG	203	3AShA_0020H06			BEM106
107	XBEM107	SSR	CAAAGCGACGCAAACTGG	CATCACGACAACCGTAATGC	179	3AShA_0030G14			BEM107
108	XBEM108	SSR	CTCTACCTAGGACAGAACCCAA	AGAGCATTAGGTGAGAAGGG	157	3AShA_0030I04			BEM108
109	XBEM109	SSR	CCGCATGCACTTAATATACTTCC	TGGTGGGTTCCATGTGTG	203	3AShA_0030B01			BEM109
110	XBEM110	SSR	GATGAACTGCTGGGAGGAG	CAAATTAGCCCGCCATTG	181	3AShA_0030B11			BEM110
111	XBEM111	SSR	CAACAGAGAGCCACCTGAAA	CCAATAACATCAGGGAGAACAT	248	3AShA_0030H09			BEM111
112	XBEM112	SSR	TTCCCTTCTTTCACCCACAC	CTCCCAAAGATCGGTGATGT	175	3AShA_0030H17			BEM112
113	XBEM113	SSR	TCATCAGCAACAATCGGC	ATTTGTCTTCCCACCGGA	203	3AShA_0030J15			BEM113
114	XBEM114	SSR	TGTGAAATGGAGGCCTATCC	CACAAACTTGACATGTGCCC	217	3AShA_0030D22			BEM114
115	XBEM115	SSR	AGCACGACCCTCTTTTGTTG	CTTGAAGCCTAACTGAGCCA	246	3AShA_0030J14			BEM115
116	XBEM116	SSR	GATGCAGTCCTCGCAAAA	AAAATCAGCGAGCGCAAC	224	3AShA_0040E22			BEM116
117	XBEM117	SSR	GAAATGGAGGCATGTCCA	ACAAACTTGACCTGTGCCCT	213	3AShA_0040F21			BEM117
118	XBEM118	SSR	GGTAAGCACTTTGTGTTGGG	TCAGGAATAGCAAACTCCAC	232	3AShA_0040N02			BEM118
119	XBEM119	SSR	GGACGCAGAGAAAGAAGG	GGAAGCAATAAAAATGACGG	355	3AShA_0050E16			BEM119
120	XBEM120	SSR	TGCATGGAGGTAAGCCAGAT	TGCATCCATCCATCCGAC	214	3AShA_0050F15			BEM120
121	XBEM121	SSR	TCCCTCACACACACATCCC	CATTGTGTGCGCATCTGA	305	3AShA_0050B22			BEM121
122	XBEM122	SSR	GATTGGGTGGCCATCATAAG	TCATGGGATGGGAGAAAGAC	163	3AShA_0060B14			BEM122
123	XBEM123	SSR	CACAAAAAGCAAACGGGC	ATTTGACTCCCGACAACGAG	220	3AShA_0070I05			BEM123
124	XBEM124	SSR	CCAAGCATCTGGGCTTTCTT	GACTCAAGGACCAAACCCAT	156	3AShA_0070B07			BEM124
125	XBEM125	SSR	CAGTTAGTCCTCCTGCTGAA	AAGGTTCTTCATGATGCCA	150, 200	3AShA_0070D08			BEM125
126	XBEM126	SSR	ATTCGGAGTTCGTTTGACGC	AGGGGAAGGAGGATGGACTA	149	3AShA_0090A17			BEM126
127	XBEM127	SSR	GGCTCCAATGTCTAATCCACTC	TGGGTGGGAGAAAGAGGA	158	3AShA_0090C17			BEM127
128	XBEM128	SSR	GTCAGTTCCCTTCCAATCCT	GTTGCTAGTCCAGAACCAAG	194	3AShA_0090I01			BEM128
129	XBEM129	SSR	GATTCAACATCGGTAAGAGGG	CCAATTCACCCTTGCTGT	210	3AShA_0090M21			BEM129
130	XBEM130	SSR	CTTCATCATCCCGACGCT	GGAGACGTATCAATACATCAAGTG	270	3AShA_0090O14			BEM130
131	XBEM131	SSR	CTTCATTCTCGGGAGACAAC	AATCCAAAGCAGTGCTCA	292	3AShA_0090B13			BEM131
132	XBEM132	SSR	TGTGAAATGGAGGCCTAACC	CACAAACTTGACATGTGCCC	213	3AShA_0090P07			BEM132
133	XBEM133	SSR	GATTGCACGTCTATTACTGCAT	GTCCCACGTCTAGCCTAAAA	209	3AShA_0090P21			BEM133
134	XBEM134	SSR	CCCAGATTCCATCCCTAACTTC	TAGGATTAGATGGGCCTGGA	180	3AShA_0100E17			BEM134
135	XBEM135	SSR	GTGGGTTGTGCTCATCCAG	ATTCCCCTCCCCCAAGAT	238	3AShA_0100D14			BEM135
136	XBEM136	SSR	TTGTGGCTTGACGGAGAG	TCTCCCCCGATTCTTCCT	162	3AShA_0100H22			BEM136
137	XBEM137	SSR	AAGCAAGCGGGCAAAAAG	AGGTTCGCGCAAGTCAAGAT	238	3AShA_0110A19			BEM137
138	XBEM138	SSR	ACTCTCCCTTAGTTCCTCCC	GAGGAAGAGGGGGTCAAA	149	3AShA_0110G24			BEM138
139	XBEM139	SSR	TCACCAATTACGTGGAGCA	TAGTGCGTAGTGCAACGCTT	243	3AShA_0110F03			BEM139
140	XBEM140	SSR	CAACAACTGGATCCAACTTCC	GTGGGATTGGAGTAAGGGTA	155	3AShA_0120C05			BEM140
141	XBEM141	SSR	GATTTCTTGTGCCGAAGTAACA	TACAACACGAATCACGGAGC	418	3AShA_0120E10			BEM141
142	XBEM142	SSR	ACAACGTTTGTTGCGGTCTC	ACGAGTGTGCGGGTGTATAA	235	3AShA_0120G06			BEM142
143	XBEM143	SSR	ATCACGCGCTACAGCAAA	GCCTCTCATGCCTAAAAAAG	269	3AShA_0120O16			BEM143
144	XBEM144	SSR	AAACAAGCGGGCAAAAAG	CGGGGAAAACCAACATAG	240	3AShA_0120N14			BEM144
145	XBEM145	SSR	AGCACTTTCGCCCTCTGAC	TAGTCACCCACAAGCACCAA	209	3AShA_0130C09			BEM145
146	XBEM146	SSR	CAACACACGGGCAAACAA	GCAAGCCGGATTTCTGGT	208	3AShA_0130I15			BEM146
147	XBEM147	SSR	CATGTCCAGATTCTCGTGC	GTCTGTGGGAAATATCTGGC	221	3AShA_0020A04			BEM147
148	XBEM148	SSR	AGAGGCCTCGTTAATCACTG	CACTTTCGTATGGTTGGCCT	159	3AShA_0010D24			BEM148
149	XBEM149	SSR	CGGACGCCCTATTACATGA	GGCCAGCTGTTAAACCATGA	215	3AShA_0040E23			BEM149
150	XBEM150	SSR	AAGAATACAAGGCCGCAGTC	AAAAGGCAGTAGGCTTCGTG	196	3AShA_0010E15			BEM150
151	XBEM151	SSR	ACAGGGACCAGGAAAAGTCT	TATAGGCAGCGGTTGTGGA	220	3AShA_0010G13			BEM151
152	XBEM152	SSR	CACACGAGCAAACAAAAGG	GGGGAGTCTGTGCAAAAG	189	3AShA_0010I09			BEM152
153	XBEM153	SSR	TGACTTAGCCCCCTGCAA	ACGTCAGAAATTCCCCCA	168	3AShA_0010I15			BEM153
154	XBEM154	SSR	GATAGCATCACAATCCTCTCG	GGCGTTGGATGACATGGT	245	3AShA_0010K19			BEM154
155	XBEM155	SSR	GCAACAAAATAGTCCCCAGG	GATCATATCCACATGGTAGGG	250	3AShA_0010K21			BEM155
156	XBEM156	SSR	CACCGGAGCCCATCTTTT	TTCAGTGGTTTGTAGGGGCT	215	3AShA_0010M01			BEM156
157	XBEM157	SSR	TATAGATGTGTCGGTCCGTTG	ACGGCACAACATCGTAGGAA	234	3AShA_0010A08			BEM157
158	XBEM158	SSR	CCAACACTTGTCGCACCTAA	TTCTGTATCTCCTCGCGCAT	212	3AShA_0010I12			BEM158
159	XBEM159	SSR	AAGAGCAGATCGAGGCGAA	ACTTTCTCTGCATTGCCACC	247	3AShA_0010K12			BEM159
160	XBEM160	SSR	GTCGGCATATCTGACACG	CTGTTCCCCATTCCAGTT	424	3AShA_0010K14			BEM160
161	XBEM161	SSR	GATAGTCGAGCGTTGTTGGT	CCATAGAATCGAAGAGAGGG	180	3AShA_0010O02			BEM161
162	XBEM162	SSR	TAGCGAAGATGTTGACTCCG	TTTTTCTGTCTCCCCCAGTC	192	3AShA_0010B11			BEM162
163	XBEM163	SSR	AACAAGCGGGCAAAAAGA	CAGGGAGGTCTATGCAAAAG	181	3AShA_0010J03			BEM163
164	XBEM164	SSR	TGCTCACTTGCTATACCTTGC	TACGGGATTTGCACATAGGG	218	3AShA_0010N15			BEM164
165	XBEM165	SSR	GTTGTAATGAAGCAGGGCAC	ACAATCTCTCGCTTTTCCA	168	3AShA_0010P09			BEM165
166	XBEM166	SSR	GTTGTAATGAAGCAGGGCAC	ACAATCTCTCGCTTTTCCA	168	3AShA_0010D08			BEM166
167	XBEM167	SSR	GCACAAGAGCAGTTTACCCA	TTGTACCCTTCTCTACGTTGCC	210	3AShA_0010L02			BEM167
168	XBEM168	SSR	CCGAATACTCCAAAACAGCC	CGTGCCAATAAACCTGCATC	207	3AShA_0010N18			BEM168
169	XBEM169	SSR	CGGCCAATTCTAGAAGGA	TCGTCACTCACCAGAGGA	245	3AShA_0020A21			BEM169
170	XBEM170	SSR	AACCCGACACACAAGCAA	ATTTGACTCCCGACAACGAG	239	3AShA_0020E17			BEM170
171	XBEM171	SSR	GTCGATCATCGGAAGAAAGG	TTGGGTTTCGTCGAGTTAGG	168	3AShA_0020B02			BEM171
172	XBEM172	SSR	TGGTGGAAGACCAGAAGACT	CTCCAGAAACTGCAAGAACG	169	3AShA_0020D04			BEM172
173	XBEM173	SSR	TCCAACAGTGACGACTGTCC	GTCCGTTTGATGTCCCAACA	243	3AShA_0020D20			BEM173
174	XBEM174	SSR	CTTCTGGCAAAGATGCTGAC	TTTTCTTGTCTCCCCCAGTC	196	3AShA_0020F18			BEM174
175	XBEM175	SSR	ACCAGACGGCGACATAAT	GAGAGATAGTACCTGGCCACT	450	3AShA_0020H18			BEM175
176	XBEM176	SSR	TATAGATGTGTCGGTCCGTTG	ACGGCACAACATCGTAGGAA	234	3AShA_0020J16			BEM176
177	XBEM177	SSR	AAGGGGGTAATCCCTCTC	CCACAAATATCCATGGTAAGAC	325	3AShA_0020N02			BEM177
178	XBEM178	SSR	GTCATCACCAGTGCTTTTGG	TCTCGATGTTCTCGAGGTGT	223	3AShA_0030A15			BEM178
179	XBEM179	SSR	AACCAAAAGGAAGTTGTGTCC	GGCTTTATTGGGAAGGGAAG	207	3AShA_0030A23			BEM179
180	XBEM180	SSR	TGACTCTTGCACCACCTCCTA	GGGCGATATGGTTGTGGTAA	239	3AShA_0030O09			BEM180
181	XBEM181	SSR	ATTGTGATGCTGAGGCCA	GGGTTTTTAGATGTGCTGCG	156	3AShA_0030E24			BEM181
182	XBEM182	SSR	CAGGCAAAAAGGTGTCCA	TTTAGCAAGGGATCTGGGTG	170	3AShA_0030O08			BEM182
183	XBEM183	SSR	TTTCTCCCAGTACTTTCCCC	GCAAGCTTATGTACGCAATCA	201	3AShA_0030O16			BEM183
184	XBEM184	SSR	GATCTGACAGAAGAGCCCA	GGGACGATGAACAAATCG	225	3AShA_0030D15			BEM184
185	XBEM185	SSR	TTGCGAAGCTACAACCGA	TTCTCCCCCGAGTCTTCTTT	185	3AShA_0030F03			BEM185
186	XBEM186	SSR	GAGTTGGTGATGATGGCG	AACAGAACGCAGAAACAGGG	247	3AShA_0030H19			BEM186
187	XBEM187	SSR	TCGGCTGGGTTCTTCTCT	CCTTCACTTCGGTTCGCA	494	3AShA_0030B06			BEM187
188	XBEM188	SSR	CCACGGTAGGAAATCACGA	TGATCTTGCTAACACGCACG	167	3AShA_0030H18			BEM188
189	XBEM189	SSR	TGGTGATGGTGGGAGTACAA	AGGAGGCATCACCGTCATTA	164	3AShA_0030J22			BEM189
190	XBEM190	SSR	ATGTCGCATCTCTCCTCTTG	TGTGATTCAAGGACCGAACC	185	3AShA_0030L12			BEM190
191	XBEM191	SSR	CCCACTGGACCAATTTACCA	GTTTGCTGCTTTTCACTCGG	212	3AShA_0040K17			BEM191
192	XBEM192	SSR	ACCGGGAGATTACCCCAT	TGGATCTAGCAGGCCATGAA	206	3AShA_0040A22			BEM192
193	XBEM193	SSR	TCTCGTTCTCTTTGAGCCC	TAGCCTGGCTTGACCACA	420	3AShA_0040E06			BEM193
194	XBEM194	SSR	CATTATAAGTCTTGGCCCGC	ACCTCGAGTGCGCATGTA	164	3AShA_0040E06			BEM194
195	XBEM195	SSR	TTCTAATCCGACTCGACCG	GTCGCTGTCGTTTTTGGTAG	234	3AShA_0040K14			BEM195
196	XBEM196	SSR	CAAGCACCTTGTGTTGGA	GGGAAGGGTCTATGTAAGAGC	250	3AShA_0040M10			BEM196
197	XBEM197	SSR	CCGGCTGGCTTTATTTTG	CATGCTTATCATGCAGGCTC	192	3AShA_0040D05			BEM197
198	XBEM198	SSR	CTTTGCCGAATTTGGTTC	ACGGTGATAGCATTGGTCAG	250	3AShA_0040J13			BEM198
199	XBEM199	SSR	TTCGACTGGTTGGACAGGT	GGGAAACTGATCCACGAACA	245	3AShA_0040L17			BEM199
200	XBEM200	SSR	TCCCTGGAGCTCCCATAGT	TTACCACGGCCCACTAAAAC	167	3AShA_0040D04			BEM200
201	XBEM201	SSR	GCTTGCTGCTTGAATACAATAC	CCCCATGGGATAAGCAAA	225	3AShA_0040D16			BEM201
202	XBEM202	SSR	GAACTTTTGCAGAAACATCG	TCCTCTTTGAGCCCTTGA	516	3AShA_0050A09			BEM202
203	XBEM203	SSR	CCTCTGTGTCCATATTCACG	GCTGGTCTATGTTAATGGCG	210	3AShA_0050E13			BEM203
204	XBEM204	SSR	GTGCGATGAATCAGCATGAC	TTTTCAAGAGGAGCTCAGCC	245	3AShA_0050M05			BEM204
205	XBEM205	SSR	TCCTGACTCATATCCCCGAA	GCGAGCTAAAGGAGATGTTG	238	3AShA_0050M09			BEM205
206	XBEM206	SSR	TGACATGAGAGTGATGCTTGC	CTCTTGCACTTTCCGCACAT	212	3AShA_0050M11			BEM206
207	XBEM207	SSR	TCCATATTCATGCCGTGC	ATATGAATGGCGTCACCGAG	197	3AShA_0050O09			BEM207
208	XBEM208	SSR	TCCCCCTCGATATAGTATGCCT	GGAAGATCAATCGCCCTTTG	219	3AShA_0050K18			BEM208
209	XBEM209	SSR	CCCACATGTCATTGGTGTAA	TGAGCGAGGGGATATGGTA	232	3AShA_0050F19			BEM209
210	XBEM210	SSR	AACTCAAACGACATCCACCC	CCGTACCCATTATGCTTTGC	226	3AShA_0050H07			BEM210
211	XBEM211	SSR	GTTGAGCATGTAGGTGGATTGT	TAACCACTTCACTGTGCGCT	242	3AShA_0050H21			BEM211
212	XBEM212	SSR	CATCGGACAACCATACAGAG	TCCATCCCCCCTTCATTA	249	3AShA_0050J23			BEM212
213	XBEM213	SSR	GGAGAAACTGTGCGTCAAAC	TCTCTCCATCGGTCGTATGT	212	3AShA_0050L07			BEM213
214	XBEM214	SSR	TCTGCAGGATCTACAAGAAGCC	TAGTCGGAGACGGACGGATT	208	3AShA_0050J08			BEM214
215	XBEM215	SSR	TGGTGGAAGTGTATTGTGGG	ATCTTTGCCTAGGGCTTCCA	212	3AShA_0050N14			BEM215
216	XBEM216	SSR	TTTCTCCCAGTACTTTCCCC	GCAAGCTTATGTACGCAATCA	200	3AShA_0060O23			BEM216
217	XBEM217	SSR	CGACTCCACATTTTGTGCTC	TCTTGTCGGTTTCTCACACC	231	3AShA_0050P21			BEM217
218	XBEM218	SSR	TTCTTGTCGGTTCTCACACC	GTGGGTTCCACATTTTCCAC	232	3AShA_0050H10			BEM218
219	XBEM219	SSR	CACACTCCTCCCCCTCAATA	GATCAATCGCCCTTGGTAAG	220	3AShA_0050J20			BEM219
220	XBEM220	SSR	CGATCCACAAGGAGAGAATG	TCCATGCCACAGAGACAAAC	198	3AShA_0050L10			BEM220
221	XBEM221	SSR	AAGCAAGCGGGCAAAAAG	GCCTTATAGGGATTGCCAAC	403	3AShA_0060G13			BEM221
222	XBEM222	SSR	GACACCGACACTCACCATGT	AAGCTTCAGGCAATCCTGG	207	3AShA_0060I13			BEM222
223	XBEM223	SSR	GAACGGTGATTCATGCGTGT	TAACCCTCCAAAAGGTTCCC	239	3AShA_0060C24			BEM223
224	XBEM224	SSR	TCGTTTGCTGGTATTTTACG	AGGCACCAATTAGACTGGCT	233	3AShA_0060B07			BEM224
225	XBEM225	SSR	GAGAAGAAATGCGCGAAGAC	GAGCGATGCTTATCTTGTGC	245	3AShA_0060D05			BEM225
226	XBEM226	SSR	ACTTTGAGGACTCAGAGCGG	TAAGCAGTCGTTCTCACCAG	169	3AShA_0060D23			BEM226
227	XBEM227	SSR	ACGAAAAGCAAGCAGGCA	TGGTTGCGAGGAGTTATACG	372	3AShA_0060F21			BEM227
228	XBEM228	SSR	CCAAGTTGGTTAGTCCCCTT	ACTCAACAGCATCAGCTTGG	244	3AShA_0060L15			BEM228
229	XBEM229	SSR	GGAAGGGGGGTTGTATCTATG	GGCAGGTTTCATTTTAGGGC	198	3AShA_0060N03			BEM229
230	XBEM230	SSR	TGTGCGCAGTACTTACCCAT	ACGGTTCACTCATGAAAGCC	209	3AShA_0060P17			BEM230
231	XBEM231	SSR	GATTGGGTGGCCATCATAAG	TCATGGGATGGGAGAAAGAC	164	3AShA_0060B14			BEM231
232	XBEM232	SSR	AAACTTGGCAGTCTCAAGGG	AGGCCGAAAAGAAAACGG	170	3AShA_0060H02			BEM232
233	XBEM233	SSR	GTGGTTTTATCGAGTTCGGG	TGGACCGCTCTCTCTTTTCA	182	3AShA_0060J16			BEM233
234	XBEM234	SSR	CTCATTCCTTGGTTGCACGA	ATCGGACGTGTTCACTCACA	215	3AShA_0070G21			BEM234
235	XBEM235	SSR	TTCCCGTAGAACCGATCA	TTGCTCGACCAGGTCATAGA	220	3AShA_0070K09			BEM235
236	XBEM236	SSR	GGAGGCCCTATTGGTTATAGA	CACCGTAAAGGTTAAACAAACC	438	3AShA_0070O23			BEM236
237	XBEM237	SSR	TCATGCATACGCCGTCAGT	TTGGCTGGGTTTTTCGTG	180	3AShA_0070E24			BEM237
238	XBEM238	SSR	TGGGATTGGAACCGATTA	GTGGAAGAAGAATCGAGCA	248	3AShA_0070B05			BEM238
239	XBEM239	SSR	AAACTTGGCAGTCTCAAGGG	GGCCGAAAAGAAAACGGT	169	3AShA_0070D09			BEM239
240	XBEM240	SSR	CAGATGGGACGCACAAGAAA	TCGAGCTGTCCGAGATGAAA	250	3AShA_0070D19			BEM240
241	XBEM241	SSR	TGACCCTCTCCCATCCAAT	TCCATCTTCTCGCGTCAGT	217	3AShA_0070D19			BEM241
242	XBEM242	SSR	GCTAAGGCTGGTTGTAATGGT	TACTCCTGCGCCATGTATCA	154	3AShA_0070J15			BEM242
243	XBEM243	SSR	GTGGCTCAGGCATTTCGT	TGCCATGAACCAGGACAA	160	3AShA_0070J19			BEM243
244	XBEM244	SSR	GCCATTTTTGATGGTACTTG	AACACAACCCAAAGCAGC	192	3AShA_0070D12			BEM244
245	XBEM245	SSR	GCGGCCCCATTTATCTATC	ACCGGACTTGTTCACTCACA	200	3AShA_0070F22			BEM245
246	XBEM246	SSR	CTGCATCAAACACGGGTAAG	ATGCCGTATATCGCACACAC	212	3AShA_0070P08			BEM246
247	XBEM247	SSR	TCGGAGTTCGTTTGATGC	TATACAAGGCAAGGGGGCTA	247	3AShA_0090A23			BEM247
248	XBEM248	SSR	CATCCAACCCTAAAAGCG	TGCCTCCCAACGTATTCA	223	3AShA_0090J01			BEM248
249	XBEM249	SSR	ACTGAGCTGGTGTAGCCATT	GCAGAACAAATTCTCGGGAC	250	3AShA_0090P09			BEM249
250	XBEM250	SSR	GGCTACCATGGGTGACTGTT	CCCGGACCATCATATTCTCA	189	3AShA_0090B18			BEM250
251	XBEM251	SSR	CAAACGCGTCGCAATATG	GAGGCCATCTCATCAATCTG	162	3AShA_0090F02			BEM251
252	XBEM252	SSR	ACGTGGTATTTATGGGTTCA	AAGCACTTTGTGTTGGGG	167	3AShA_0090F04			BEM252
253	XBEM253	SSR	TTCAACGTACTACTAGCGGGG	AAGATGTGTGTGATACGCGG	213	3AShA_0090H12			BEM253
254	XBEM254	SSR	AGGCTACCACTGCAAGCAAA	CCATCAACGCCTGTGACTAA	169	3AShA_0090J14			BEM254
255	XBEM255	SSR	CCCTTTTTCCCCTCCACTT	GGAGGTCTTGATCTCCAAGG	166	3AShA_0090P10			BEM255
256	XBEM256	SSR	CCAGAACGGGTCTAGATTGG	GACCGGAATAAGGACATGGA	228	3AShA_0100E09			BEM256
257	XBEM257	SSR	TACCGGTGGTCCATTGAGTT	GAACTTGGAACTCCGGGTAA	226	3AShA_0100G01			BEM257
258	XBEM258	SSR	ACTCACGCAGTTCAGGTTGT	TCGGTGAGGAAAGGATGG	171	3AShA_0100D19			BEM258
259	XBEM259	SSR	ACAACCCCGACTACCGTCT	GACATGTATGCGATGGTGGA	223	3AShA_0100F15			BEM259
260	XBEM260	SSR	TTAATTGGGCTCCCTAACCC	CTTTCGGAGGCAAAAGCAT	189	3AShA_0100L21			BEM260
261	XBEM261	SSR	CCTGAGCTAGTTGGTTGAGGTA	CCAACAACTGATCACGAGGA	150	3AShA_0100P01			BEM261
262	XBEM262	SSR	GGTGAGGATAGTGGCACAAAA	TGATCAATCGTGCTAGCGTC	235	3AShA_0100F22			BEM262
263	XBEM263	SSR	CGAGGACAGTGGGAAGAAAG	GATTTATGGTGATGCCCTGG	292	3AShA_0110E01			BEM263
264	XBEM264	SSR	GACGCAAGAAAGCCCATA	GAGATTTGGTGATGGCGG	345	3AShA_0110O13			BEM264
265	XBEM265	SSR	CTCATTCCTTGGTTGCACGA	ATCGGACGTGTTCACTCACA	215	3AShA_0110M08			BEM265
266	XBEM266	SSR	CTCGGACATAATTCCGCTT	TCATACCGGAACTGGGAATG	249	3AShA_0110O22			BEM266
267	XBEM267	SSR	AGCTCACTTTGCTCGTGTGT	GGAATCGGGTGCCTTTTT	206	3AShA_0110B15			BEM267
268	XBEM268	SSR	GGTCCAAGTAGAAGAAATGCG	CTCTCACGTGCACATACACATC	230	3AShA_0110N23			BEM268
269	XBEM269	SSR	ATGCTAGTCCATGCTACCTCCTC	TGCACACACATACTCGGTCA	189	3AShA_0110P13			BEM269
270	XBEM270	SSR	TGATCCCTTCACTGGCAGAT	TTCCTCGAAGTGACCAAACC	200	3AShA_0120I07			BEM270
271	XBEM271	SSR	GGGTCCGCAATATCTTCTGT	ATCGCGTATCAGGGTCTCTT	230	3AShA_0120A18			BEM271
272	XBEM272	SSR	CTTTTGCAGGAGACGGAA	TCGGAAGATCATGATTGG	350	3AShA_0120C10			BEM272
273	XBEM273	SSR	CACACAACTCCTGCTTCCA	TGTGTGTGTGCATGATCGAG	240	3AShA_0120G06			BEM273
274	XBEM274	SSR	TTATACACCCGCACACTCGT	GCAAAAAGCCCATGTGTG	241	3AShA_0120G06			BEM274
275	XBEM275	SSR	GGCCTGGGGATAATGTTTTG	TCAGTGGCTTCGACTGATTG	205	3AShA_0120K20			BEM275
276	XBEM276	SSR	TCCCTCCGTTTACTCCTCGT	GAGACCGAATGAATTGCTGC	238	3AShA_0120M08			BEM276
277	XBEM277	SSR	GGGCAAAAAGACAAACGGAG	GAATTTCGGGCACCATTG	189	3AShA_0120M10			BEM277
278	XBEM278	SSR	AAGAAGCTTAAAGCGCCCTG	GCTTTTTCTCCGGATTAGGG	180	3AShA_0120F19			BEM278
279	XBEM279	SSR	GATTAGCAAGCGGATGAGGA	TAGCAATTTGCCTCTCGC	199	3AShA_0120H01			BEM279
280	XBEM280	SSR	CAGAGCTAATGCAAACGAGC	TGACTCAAGGACCAAAACCC	240	3AShA_0120J07			BEM280
281	XBEM281	SSR	GATGGAGATTGGGTGGACTA	AGAGGCGAAACGATGAACTC	239	3AShA_0120L07			BEM281
282	XBEM282	SSR	TGTTTGTTCACCCGTGGTAG	GGATGGACGACGCATTATGT	246	3AShA_0120B16			BEM282
283	XBEM283	SSR	TAGGGGGAGGCTAAGGAA	AGAGATTACAGCGGGGAGAA	181	3AShA_0120B20			BEM283
284	XBEM284	SSR	CATACACTGACAGCTTTGAGGA	TTAAGTAGTCGTTCTCACCGGG	183	3AShA_0120D06			BEM284
285	XBEM285	SSR	GTTTCCAACAACTTGCCGA	CGCCTAGTGCACGTTTTCTT	154	3AShA_0120H02			BEM285
286	XBEM286	SSR	GGCCAGGATGTGAGAAGTAG	TGCCATTTGATGCATAGG	181	3AShA_0130E03			BEM286
287	XBEM287	SSR	CACAAGCTGCGGTTCTTCTT	ATGCTTCCCAAAGTTCCCTC	173	3AShA_0130G23			BEM287
288	XBEM288	SSR	GGGTCCAAGAAAATGCTCA	CCAATTTTTGCAGGAGCTG	224	3AShA_0130M15			BEM288
289	XBEM289	SSR	TTGGTTGGAGTGTCATCTTT	AATGGCGTGAACAGGACTT	427	3AShA_0130A04			BEM289
290	XBEM290	SSR	GGCCCTCATCCAAAACAA	AATAGGGGGATGTGGAACGA	205	3AShA_0130I18			BEM290
291	XBEM291	SSR	TTGAGTTCTTGCTCGGGA	TTGTCTACGTTGCCACCTGT	152	3AShA_0130M16			BEM291
292	XBEM292	SSR	TCGTTTTGTCAACTCGTGG	CCTCAATTTGCATCCCCA	247	3AShA_0130O18			BEM292
293	XBEM293	SSR	CTGTTTCTCTAGAGGGGGAAG	CCGGCCAGATTACCTTTGTA	154	3AShA_0130B05			BEM293
294	XBEM294	SSR	ACTTGCAGGTGTGACCAGA	GACGTATCATCGAGCATGG	348	3AShA_0130J07			BEM294
295	XBEM295	SSR	CCTCCATCAATCCCTAGCA	GGTTGGATCTTTAGGGTTGC	158	3AShA_0130B04			BEM295
296	XBEM296	SSR	AAACCTTATTGGGCTCCGAC	GCTCAGCATGTTGGAAAGA	310	3AShA_0130F22			BEM296
297	XBEM297	SSR	GCAGTGGATGGGTTTTTTCTC	ATTGACTGGCTTCGGTTAGC	227	3AShA_0130P18			BEM297
298	XBEM301	SSR	TAGGGGAAGACAGCGGGTT	TCCCTAAACCCTAGCCGCA	100	3AShA_0125I02			BEM301
299	XBEM302	SSR	GGTATATCGCAAGCCCCATT	CACGAGAGTGTTGCATAGGTGT	400	3AShA_0045J10			BEM302
300	XBEM303	SSR	AACGGGGCTACTCTGATGAA	ATTGCTCGCATACGATCTGG	180, 200	3AShA_0035O07			BEM303
301	XBEM304	SSR	CAACAGACAATTGTACGAAACTACC	ATCTATAGGCGTCCCATAACCC	120	3AShA_0085G17			BEM304
302	XBEM305	SSR	CAACAGACAATTGTACGAAACTACC	ATATAGGCGTCCCATAACCC	120	3AShA_0105J14			BEM305
303	XBEM306	SSR	GCATGGCAACCTCTAATTCC	CATGCTCCCCTACATCCAAT	190, 200	3AShA_0015I01			BEM306
304	XBEM307	SSR	TCTGAACAGGCTCTTGGACA	GAGTTTAGATCCCGCATGGA	200	3AShA_0125B17			BEM307
305	XBEM308	SSR	ATGTGCGGAGGGATTTGA	CTCGGCTTGTGGACAGTTTT	100	3AShA_0015C04			BEM308
306	XBEM309	SSR	ATGTGCGGAGGGATTTGA	CTCGGCTTGTGGACAGTTTT	100	3AShA_0015C10			BEM309
307	XBEM310	SSR	AGAGAGAGAGAGAGAGCGGGA	CATACGAGTTGTCGTGCGTT	150, 200	3AShA_0025H21			BEM310
308	XBEM311	SSR	TGCGAACTAGAAAGACCCAC	GATGCATAAAACGCGACCTC	180, 200	3AShA_0055C19			BEM311
309	XBEM312	SSR	GCTTGAGCGATGTTTTCTCC	GGAGAGGCATTGACATGGTT	200	3AShA_0105A12			BEM312
310	XBEM313	SSR	GAGTAGAGGGGGAGAAACATCA	ATCTTCATCATCCCGGTGCT	190, 200	3AShA_0085P18			BEM313
311	XBEM314	SSR	CTTGAGCGATGCTTTCTCCT	TGATACGGGGTCATGGAACT	160	3AShA_0015I13			BEM314
312	XBEM315	SSR	TTGCTATCCATGTGCCAGAG	ATCCGTGCATGGACACACTA	160180	3AShA_0035K17			BEM315
313	XBEM316	SSR	CTGGAACATGGCACTCAATG	GGGGGATTTTATGGTGGTCT	280300	3AShA_0115P14			BEM316
314	XBEM317	SSR	CGATGAGTGCACCCAAGATA	TTCTTCGTCCCTCTCCCTTT	180	3AShA_0055C19			BEM317
315	XBEM318	SSR	ATTCCTCCCAACACCAACAC	GGGTCCGATCACATTCACTT	700	3AShA_0055P08			BEM318
316	XBEM319	SSR	ATATGGACATGAGGGCATC	ATGTGGACTTGCTGAGAAGC	210	3AShA_0115C05			BEM319
317	XBEM320	SSR	CTATGAGGCGGGTGAAAAAC	AGGGAGGAGCTTCACACAAA	160, 180	3AShA_0035P16			BEM320
318	XBEM321	SSR	TGATGAGTGGACAGGTGGAA	GTGCTCGTCCCACTTGATTT	200, 210	3AShA_0015D22			BEM321
319	XBEM322	SSR	GTAGCTTGATTTGAACCCCG	TACAGAAAGTGCAGTGCGGA	160	3AShA_0025M22			BEM322
320	XBEM323	SSR	GGGTTGTTAATCCCTTCACG	TGGCCTCTGGGTCTATTTTC	160	3AShA_0105J20			BEM323
321	XBEM324	SSR	ATGCCAGAGAGGACCAAAGA	ACGAGGTGGGTGAAAAACTG	210	3AShA_0125F13			BEM324
322	XBEM325	SSR	TGGAAGGGACATAGTCCTACTC	TATTGTGGGTAAGCAAGCCC	200	3AShA_0015D22			BEM325
323	XBEM326	SSR	TTGTCTCTTCCTGGTTGCC	CCATGGCCGTTTTAGCTTAG	216	3AShA_0025H21			BEM326
324	XBEM327	SSR	TTGCTATCCATGTGCCAGAG	AAGTTCGAACAACACCCGAC	180, 200	3AShA_0095K22			BEM327
325	XBEM328	SSR	TAGGTGGGCCTTCGTCTTT	GGGGTTCAATATCATCCCCT	200	3AShA_0105D17			BEM328
326	XBEM329	SSR	ACCCACACACACACACAGAGA	ACAAATGCTCCGCCTAGAGA	180, 200	3AShA_0055J18			BEM329
327	XBEM330	SSR	AAATACGGACATGAGGGCAC	GTGGACTTGCTGAAAAGCTC	210	3AShA_0065C10			BEM330
328	XBEM331	SSR	CTCGAGGACAAGGAAGGTAAGA	TTTTCATGAGAGCCTGGAGC	180	3AShA_0055F03			BEM331
329	XBEM332	SSR	ATGTGCGGAGGGATTTGA	CTCGGCTTGTGGACAGTTTT	100	3AShA_0015C04			BEM332
330	XBEM333	SSR	ATGTGCGGAGGGATTTGA	CTCGGCTTGTGGACAGTTTT	100	3AShA_0015C10			BEM333
331	XBEM334	SSR	GTTTGGAGATAGAGGTGTCGATAAA	TATATAGCGTGCCGCGTGAT	150	3AShA_0105M16			BEM334
332	XBEM335	SSR	GCCTCAGTAGCCACCAAAAA	CTCGCGGTACATCAAGATCA	220	3AShA_0075C09			BEM335
333	XBEM336	SSR	ATGGTTCATGCTCCCCTACA	CTGCGAAGGGCCTATCTTTT	190	3AShA_0005P10			BEM336
334	XBEM337	SSR	CGAATCACCAAAAGCCTCA	GTAGCAATGGCCAAGGTGTT	180	3AShA_0035L04			BEM337
335	XBEM338	SSR	AGCCTCTGTAGCCACGAAAA	TCGTGCCATCTCAAGAACAC	200	3AShA_0085P12			BEM338
336	XBEM339	SSR	CTTTTTGCGAAGCTGTCTCC	CCAAAGACATGCACACCATC	150, 180	3AShA_0065M10			BEM339
337	XBEM340	SSR	ACCTTTCTGGGATCAAGTGC	GCGTGTTGTCACGTCAATTC	210	3AShA_0005A01			BEM340
338	XBEM341	SSR	TGACAAGTGTGTGCAAGCCT	GACAATGGGATGTGCTTCCT	160	3AShA_0105A05			BEM341
339	XBEM342	SSR	TGAAATATGGACATGAGGGA	GTGGACTTGCTGAAAAGCTC	200	3AShA_0105P14			BEM342
340	XBEM343	SSR	TACACGGTGGGAAGAGTCAA	TGCAGAGGTCATCACAATCC	180200	3AShA_0005A24			BEM343
341	XBEM344	SSR	TGTCGAAGCAGAGATCGTGT	AGCTCGAGAATGGATAGGCA	200	3AShA_0065E08			BEM344
342	XBEM345	SSR	TGATACTTGCTGTCCCCCTT	AGTTCAGCCACCTTTCTCGT	200, 220	3AShA_0015M14			BEM345
343	XBEM346	SSR	GAGGGTTTGTACTAGTAGCTATGTGTT	CCCCATTTTCACCACGAGTA	240	3AShA_0085J03			BEM346
344	XBEM347	SSR	GGTTATGCAAGCATGTCCTTA	ACAACATGCGGTTCACTCAG	240	3AShA_0035N07			BEM347
345	XBEM348	SSR	CCGACTGAGATTAGTGAAAAGAGT	GCGTAGAACCGCCTTTTACA	240	3AShA_0075B17			BEM348
346	XBEM349	SSR	TGCACAACTCCAAAAGTCCC	CACAACTCCAAAAGTCCCGA	300, 400, 900	3AShA_0095B11			BEM349
347	XBEM350	SSR	TGCACAACTCCAAAAGTCCC	CACAACTCCAAAAGTCCCGA	219	3AShA_0095B11			BEM350
348	XBEM351	SSR	CAACAATTGATCCCGAGGAC	AAACCTCCCCTTCTCCAAGA	200	3AShA_0105F07			BEM351
349	XBEM352	SSR	GTAGCCACCGAAAACCAATC	GCAAAGCTCACGATACATCAAG	210	3AShA_0115B18			BEM352
350	XBEM353	SSR	CTATAACAGCGCATGGCAAC	GCCTCCCAACATTTTACCTC	210	3AShA_0055A05			BEM353
351	XBEM354	SSR	AACCCTAGCCTCCCCCTTT	TTGCAGTCGATGGAGAAGAG	200	3AShA_0065F24			BEM354
352	XBEM355	SSR	GCAGTGGGACAATGAGAACA	CCAAGAAACACACGAGCCTT	160	3AShA_0025J08			BEM355
353	XBEM356	SSR	TTGACTATTCGTCACCCTGG	ACACACACACACACACACACAC	443	3AShA_0065A10			BEM356
354	XBEM357	SSR	TCCGAGCTTGTATTATGCCC	GAGCGATGTGCCAGTGATAA	120, 160	3AShA_0065I14			BEM357
355	XBEM358	SSR	GTAGCTTGATTTGAACCCCG	TACAGAAAGTGCAGTGCGGA	170	3AShA_0025M22			BEM358
356	XBEM359	SSR	GGCTGAGGGTATGTACCAGT	TGTCACCACAGATAAGCACG	280, 300	3AShA_0015O05			BEM359
357	XBEM360	SSR	AATTCTTCTCGGGCTCGTC	TGCGGAAGTGGACACACTAA	250	3AShA_0065N11			BEM360
358	XBEM361	SSR	TGGAAGGGACATAGTCCTACTC	TATTGTGGGTAAGCAAGCCC	180	3AShA_0015D22			BEM361
359	XBEM362	SSR	GGCTGAGGGTATGTACCAGT	TGTCACCACAGATAAGCACG	200, 220	3AShA_0095E04			BEM362
360	XBEM363	SSR	AATACCCTTTGCCCAAGTCC	CACAGATGGATGGGCTTGTT	150	3AShA_0015L24			BEM363
361	XBEM364	SSR	GGTGGTTTGTGAGACATTGA	TGGTAACACCAACCGGTACT	200	3AShA_0005N22			BEM364
362	XBEM365	SSR	AGTTGCGCCAGGTACAAAGA	ACATCATCGATCTGAGGCGT	200	3AShA_0035O21			BEM365
363	XBEM366	SSR	CTAGGTGGGCCTTCATCTTT	AAGGGGTCCATTATCATCCC	220	3AShA_0085I09			BEM366
364	XBEM367	SSR	TAGTGTACTGTGGAATCGGGG	GGATCCCACCACATCTATGA	150, 180	3AShA_0035E24			BEM367
365	XBEM368	SSR	TTTGCGACGACTTTCCGT	GTTTTCTGGGACTTGCCGTA	280	3AShA_0105A20			BEM368
366	XBEM369	SSR	CCGTGATACATCAAGATTGTGC	CAAGCCTCTGTAGCCATGAA	250	3AShA_0025O07			BEM369
367	XBEM370	SSR	TGGTGGAGGACTCGTGGAT	TGCATAGACGTCAGGATGGA	250	3AShA_0095B04			BEM370
368	XBEM371	SSR	GTTTGGAGATAGAGGTGTCGATAAA	TATATAGCGTGCCGCGTGAT	180	3AShA_0105M16			BEM371
369	XBEM372	SSR	AAATCTCGTGCCTGCAAC	GGCACTCAAACAGAACGTGA	250, 280	3AShA_0125J04			BEM372
370	XBEM373	SSR	TGGAGAGGCCTCGTTAAACA	CACTTTTGTACGGTTGGCCT	167	3AShA_0055J07			BEM373
371	XBEM374	SSR	GAGCCAACTTAGGTAAAATGAAGC	CCACGCCAATTGAGGTAGAA	236	3AShA_0005G15			BEM374
372	XBEM375	SSR	CTTGGGCGTTACAAGTTGGT	AATGAAGGGGGATGAGGAGT	167	3AShA_0065H02			BEM375
373	XBEM376	SSR	TTCCCAAAACTGTAGGGGAG	GCCAAGAGACCATTGGATTG	224	3AShA_0075C03			BEM376
374	XBEM377	SSR	GGACTTCATCCAACCTTGCT	ATGAAGAACTCATCCGCACC	241	3AShA_0065A13			BEM377
375	XBEM378	SSR	AACGGGGCTACTCTGATGAA	CATGGTCAAGGAAGAATGCC	225	3AShA_0055O05			BEM378
376	XBEM379	SSR	TCCGAGCTTGTATTATGCCC	GAGCGATGTGCCAGTGATAA	151	3AShA_0065I14			BEM379
377	XBEM380	SSR	GAAAACAAGATATCACCCCCT	GGAATGCGACCGTTAGTTGT	208	3AShA_0005L23			BEM380
378	XBEM381	SSR	CGAAAACCAATCTAGACCCG	GCAAAGCTCGCGATACATCA	208	3AShA_0035I03			BEM381
379	XBEM382	SSR	TTGCTATCCATGTGCCAGAG	ATCCGTGCATGGACACACTA	150, 180	3AShA_0035K17			BEM382
380	XBEM383	SSR	TTGCTCTCTCTGCTTCCAAC	TCCCAACTCTACTCAAGGGT	244	3AShA_0045E14			BEM383
381	XBEM384	SSR	GATCATAGCCTGATGGAACA	CTTGATCAACAAGCTGCTGTA	214	3AShA_0035J18			BEM384
382	XBEM385	SSR	TGTGTGCGTGAGTGTGTGTT	GGGCCACATCTCATTGACTT	190	3AShA_0095C04			BEM385
383	XBEM386	SSR	AGGCTCGATGCTACTGGAAA	TAAACCCATCAGATGCCTCC	200	3AShA_0125B17			BEM386
384	XBEM387	SSR	GCCATCTTCATCATCCTGGT	GAGGGGGGAGAAAACATCAT	184	3AShA_0045P10			BEM387
385	XBEM388	SSR	CGACTACAACTCCAAGGATTC	CGGTTACCTTGTCCCTTTTC	180	3AShA_0005M17			BEM388
386	XBEM389	SSR	TTGCTATCCATGTGCCAGAG	GGTGCTCAGTTAACGTTTGG	700	3AShA_0055P23			BEM389
387	XBEM390	SSR	AAGGAAGTGTGCTGCCTGTT	AATGTTCCTATGGGCTGACC	237	3AShA_0005A16			BEM390
388	XBEM391	SSR	TGTAAAGTGGTTGTGGCAGG	TTGAAGACGGGGGTCAATAC	209	3AShA_0075G03			BEM391
389	XBEM392	SSR	TCCTCTGTCGTCTTCGTCC	TTCGGTCGTGTGAGAGAGAGA	206	3AShA_0005K24			BEM392
390	XBEM393	SSR	TTACATCCGCCAATGAGGAC	ACAAATGCTCCGCCTAGAGA	224	3AShA_0055J18			BEM393
391	XBEM394	SSR	TTACATCCGCCAATGAGGAC	ACAAATGCTCCGCCTAGAGA	224	3AShA_0055J18			BEM394
392	XBEM395	SSR	ACCCACACACACACACAGAGA	ACAAATGCTCCGCCTAGAGA	150	3AShA_0055J18			BEM395
393	XBEM396	SSR	ACCCACACACACACACAGAGA	ACAAATGCTCCGCCTAGAGA	150	3AShA_0055J18			BEM396
394	XBEM397	SSR	CCAACACACAAGCGAACAAG	GCGCCAAGTCAAGTCAAGAT	246	3AShA_0075K11			BEM397
395	XBEM398	SSR	AGCACGACCCTCTTTTGTTG	GCGTGTTGTCACGTCAATTC	219	3AShA_0025D04			BEM398
396	XBEM399	SSR	AAGAGGCAAACGGGAAAGAG	AACGCAGTGCTCAAAGAGGT	215	3AShA_0055K09			BEM399
397	XBEM400	SSR	CCTCATCCAACGACCATCTT	TGAGATACCGATGGCAGACA	193	3AShA_0055E14			BEM400
398	XBEM401	SSR	TGCCTAGATCTTTCCCCATC	ATCCAAGCTTCCGTGAAGTG	280	3AShA_0065I24			BEM401
399	XBEM402	SSR	CAACTGATCACGAGGACCAA	TGACCGCTATGTTGAGTTCG	225	3AShA_0055O04			BEM402
400	XBEM403	SSR	GTTGTTGGTATTGGTAAAGTCACAC	CTTGCCGTTTTATTCGCC	162	3AShA_0005A05			BEM403
401	XBEM404	SSR	CGGTGGAGAAGATGACAGGA	GGCATGCACAGTTTGGTGAT	187	3AShA_0085N07			BEM404
402	XBEM405	SSR	TTTCACCTCTAGCCTACCCCAA	TTGGCAGGAAGTAGCCAAGT	150	3AShA_0015H18			BEM405
403	XBEM406	SSR	AAGACTCCCCTTCTACTTGGCT	TTTGAAGACGGAGGGAGAGA	170	3AShA_0015P18			BEM406
404	XBEM407	SSR	CGGACTCCAAAAAATCCG	TGGTTAACAGGTTCGGGAAG	243	3AShA_0005L14			BEM407
405	XBEM408	SSR	GGCAGTTATCGTCGTGCTTT	CTACGCCACCAAAAAGGGTT	156	3AShA_0045B03			BEM408
406	XBEM409	SSR	GTGGGCAAAAAGAGGCAA	AACGCAGTGCTCAAGAGGTA	226	3AShA_0035L17			BEM409
407	XBEM410	SSR	TGCCTCCCAACCTTTTACCT	GTGCATCCAACCCTAAAAGC	244	3AShA_0035E06			BEM410
408	XBEM411	SSR	TATCCTTTCCGGCTATCGTG	TGCTTGTATTGTGTGCATCC	179	3AShA_0035F24			BEM411
409	XBEM412	SSR	CAAACTGCACATGTCCCATC	ATCGGCTTGAGGTGTCCATA	155	3AShA_0045C17			BEM412
410	XBEM413	SSR	CCAGCACAATAAACCCCA	CACAAAGTCAGCTCGCACAT	219	3AShA_0025D10			BEM413
411	XBEM414	SSR	TGTCGTTCTCCGTCTTGATG	CCTCCCTCTTCCCTTCCTCT	172	3AShA_0105K23			BEM414
412	XBEM415	SSR	ACTTTGGTAACCCGAACACG	GAGAATTTGGTTCTGCTCGC	250, 280, 300	3AShA_0105A12			BEM415
413	XBEM416	SSR	TTTCCTCCAACCATGTAGCC	AGTGCCAAAGGAGATGTTGG	250	3AShA_0025N10			BEM416
414	XBEM417	SSR	ACGAACGTCAGGTTTAACGG	CATCAGCAGCCCAAGTTATG	192	3AShA_0105C12			BEM417
415	XBEM418	SSR	CGCCATACCTCTGAACTCAA	AGGACTGACCAAAAAGGGCT	174	3AShA_0105C22			BEM418
416	XBEM419	SSR	TTTCCTCCAACCATGTAGCC	AGTGCCAAAGGAGATGTTGG	250	3AShA_0095M14			BEM419
417	XBEM420	SSR	CGTGGATACAGAAAGTTGCG	CATCAAGAAAGCCACGAGGT	177	3AShA_0105N22			BEM420
418	XBEM421	SSR	GACGGACGGAGTGTTGAAAT	GGATTTGTATCATGGGCGTG	218	3AShA_0095D04			BEM421
419	XBEM422	SSR	GTTTGGAGATAGAGGTGTCGATAAA	TATATAGCGTGCCGCGTGAT	214	3AShA_0105M16			BEM422
420	XBEM423	SSR	GTTTGGAGATAGAGGTGTCGATAAA	TATATAGCGTGCCGCGTGAT	214	3AShA_0105M16			BEM423
421	XBEM424	SSR	CAACTTGTTTGGGACTAAAGGC	TGGAGCAGACCCTATCTGTT	250	3AShA_0105D16			BEM424
422	XBEM425	SSR	CGATATAGTATGACTCTCGTACCACCT	GGATGATGTGGCTGTGGTAA	250	3AShA_0095A11			BEM425
423	XBEM426	SSR	CTGAGCTGCATTCACCATGT	CTTTCAGAGGTCACGTGCAA	140, 160	3AShA_0015L07			BEM426
424	XBEM427	SSR	GCAAAAAGGCAAACGGAG	TGCATCATCCCTTCCTCTTC	238	3AShA_0125K08			BEM427
425	XBEM428	SSR	CCTAAAATCCAGAAAGCCCC	GGTTGATGAAGATTGCCTCC	150	3AShA_0115P11			BEM428
426	XBEM429	SSR	GGCAGTTATCGTCGTGCTTT	CTACGCCACCAAAAAGGGTT	156	3AShA_0115F08			BEM429
427	XBEM430	SSR	TGCCCGTTGATTAGCATC	AGAGAGAGAGAGAGAGAGAGAGAGAG	161	3AShA_0125D22			BEM430
428	XBEM431	SSR	TGTTCCTACGATGTTGTGCC	AAAACAGAAACGAGGAGGGG	180	3AShA_0125N06			BEM431
429	XBEM432	SSR	AAGAGGAGAAATCGGAGTGC	CCACTTCACCCTTGTCGTTT	195	3AShA_0045B20			BEM432
430	XBEM433	SSR	GAGCCATTGTGACAAGCAAG	CCCTTATCTCCCGCATTACA	180	3AShA_0005G21			BEM433
431	XBEM434	SSR	AGTTGGGCTTTGCACTCTTC	CAGAGCCACGGAGTAGTATGTA	185	3AShA_0055E17			BEM434
432	XBEM435	SSR	ATCTTGAGCCATCGTGACAG	CCCTTATCTCCCGCATTACA	181	3AShA_0055N23			BEM435
433	XBEM436	SSR	CAAGTAGCTCACACAAGCACAC	ACCGAAGATCAAGCCTGAGA	187	3AShA_0055P19			BEM436
434	XBEM437	SSR	AACAAAAAGCAAGCGGGC	CCGGGAAGGTCTACACAAAA	191	3AShA_0005G08			BEM437
435	XBEM438	SSR	CAACAACTTGGAGAGTTGGAAG	ATGGGACAATCGCGAGTAAG	228	3AShA_0005I24			BEM438
436	XBEM439	SSR	TCCCTTCCTTCTCGCTTTTG	CTACAACAAGTTGTGCCCGA	250	3AShA_0065G07			BEM439
437	XBEM440	SSR	CAACTGTTTGGGATTGCTCTG	TTATGGAGGTGGTGGTTTCG	150	3AShA_0065A08			BEM440
438	XBEM441	SSR	CGGAACGGAAGTTAATCGAC	CACAAACACGCAAGGAACAG	217	3AShA_0065E22			BEM441
439	XBEM442	SSR	CAAGGTGCCTATAAAGGTGG	GAGGCTTAGTCAAGGGATCAAC	215	3AShA_0065I10			BEM442
440	XBEM443	SSR	GATGATGGAGATGTTGTGCAG	GTCCAAAATACCCGAACACG	243	3AShA_0055E24			BEM443
441	XBEM444	SSR	CTTTTTGCGAAGCTGTCTCC	CCAAAGACATGCACACCATC	170	3AShA_0065M10			BEM444
442	XBEM445	SSR	CATTCATTCCCTACCGATGC	TAAAACACTGCGACACCCAG	217	3AShA_0055O16			BEM445
443	XBEM446	SSR	ACCCGACACGAGAAAAAGAG	CCTCAGCCTCTTTGGAGAGAT	184	3AShA_0065O20			BEM446
444	XBEM447	SSR	CCGCAATCCACATCTGTT	CATGGGAGCATATAAGTGTTGG	209	3AShA_0055B01			BEM447
445	XBEM448	SSR	GTAAGGCCGGTTCAACAGAA	TTTAGGACGTAATCAGGGCG	190	3AShA_0005E05			BEM448
446	XBEM449	SSR	AAGGGGCAGAATCTGAGAAC	CGTAGATCGCGATGATGATG	250	3AShA_0015E18			BEM449
447	XBEM450	SSR	ACCGACGGAAAAACCGAA	GCTTTATATAGAACGCCCCG	180	3AShA_0085K14			BEM450
448	XBEM451	SSR	AGCGGTGGAAATAGGGTTTC	AAACGTGATCCAGGGGACTT	198	3AShA_0005F23			BEM451
449	XBEM452	SSR	CCTGAGCTGCATTCATCAAG	AACAAGTGCCAACAGAAGGG	120	3AShA_0085M06			BEM452
450	XBEM453	SSR	ACCTCGATCTTCCACGTTGT	TGGTCTCTCTCTCTCTCTCTCTCTCT	208	3AShA_0005N07			BEM453
451	XBEM454	SSR	GCATATGTTCCTCTCTTCACG	GGCAAAGCTCTTTGTCGTCT	192	3AShA_0095E02			BEM454
452	XBEM455	SSR	GCATATGTTCCTCTCTTCACG	GGCAAAGCTCTTTGTCGTCT	192	3AShA_0095E02			BEM455
453	XBEM456	SSR	GGTGATGGAGATGTTGGTGA	AACGCAGAAACAGAGGGAGA	250	3AShA_0015J20			BEM456
454	XBEM457	SSR	GGCAAAGACGAAAACCAAG	CCACTTCACCCTTGTCGTTT	167	3AShA_0085B12			BEM457
455	XBEM458	SSR	GGACAATGATATTGGTGGGC	GGGGTGGGATACAGAGAGATAA	233	3AShA_0045M11			BEM458
456	XBEM459	SSR	ACCTTTCTGGGATCAAGTGC	CAATGTACATGATGCAGGGC	249	3AShA_0045A08			BEM459
457	XBEM460	SSR	CCACCAAAGCAAGAGAGAAC	ACCAACTCCATCAGCTCCAT	213	3AShA_0085A05			BEM460
458	XBEM461	SSR	GTTTTGGGCTTGTTGAGCTG	ATGCAGGGAAACAAGTGCTC	205	3AShA_0045M02			BEM461
459	XBEM462	SSR	GCGGGTACTCTAACGAACAA	GGAGTTCATCCCACTTCCAA	154	3AShA_0045M08			BEM462
460	XBEM463	SSR	TGTGAAATGGAGGCCTATCC	GCCAGTCGCCCTATATCTTT	178	3AShA_0045D13			BEM463
461	XBEM464	SSR	TGTGAAATGGAGGCCTATCC	ACAAACTTGACCTGTGCCCT	212	3AShA_0045H21			BEM464
462	XBEM465	SSR	TAGGAAACAGGTGATGCCGT	CATTGACTTCTGCAACCGTG	207	3AShA_0035P09			BEM465
463	XBEM466	SSR	CCAGAACCACCAGATCCAAT	AGATCCCAACAAACTCACCG	216	3AShA_0035C18			BEM466
464	XBEM467	SSR	TTCCCTTCTTTCACCCACAC	CTCCCAAAGATCGGTGATGT	176	3AShA_0085I21			BEM467
465	XBEM468	SSR	TTGACCTTTGCAGACTTGGG	ATGCTCCAAGGTCAAGTGCT	180	3AShA_0085K03			BEM468
466	XBEM469	SSR	ACGAGCCTTGCCAGATGA	CACGATCCAGCTCAAGGAAT	230	3AShA_0085M05			BEM469
467	XBEM470	SSR	CCTCATCCAACGACCATCTT	TGAGATACCGATGGCAGACA	177	3AShA_0085O11			BEM470
468	XBEM471	SSR	GTGTGCAAAGAAGTTCAGTTACC	CAAGGAGCCACATGAAATCC	230	3AShA_0035J18			BEM471
469	XBEM472	SSR	GCACACCATCGAAATAGTCC	AGAGCTTGTTGTGAAGCCGT	160	3AShA_0045G05			BEM472
470	XBEM473	SSR	GGAGACGCATTGACATGGTA	CAAGCTTGAGCGATCCTTTC	172	3AShA_0075I10			BEM473
471	XBEM474	SSR	GCTTGCTAGAGCTTGAGGCTAA	AAGACCTTCCTCAAGTCGCA	240	3AShA_0035F19			BEM474
472	XBEM475	SSR	GACGTTCGAAACAAAGCTCG	TAATCATCCTCCTCCGCATC	220, 240	3AShA_0075O14			BEM475
473	XBEM476	SSR	TCATGTTGACCCACCACAAC	GACCATATCGTGCTTTCGCT	223	3AShA_0075F11			BEM476
474	XBEM477	SSR	AACGCAATCCAGGAGACTTG	AAGATGGGATCTCACGGGTA	234	3AShA_0075F19			BEM477
475	XBEM478	SSR	CAGGCGAAGACCACTTTTGT	AGGATGGTCTGAATGATCCG	218	3AShA_0095I02			BEM478
476	XBEM479	SSR	GCTTATGTACGCTATCACTAGGAGTT	TCAATTGTCCCACGTGTAGC	170	3AShA_0105C12			BEM479
477	XBEM480	SSR	GAACTGAAGTAGATTGCTTCCTGG	CCACTTCACCCTTGCCATTT	247	3AShA_0025P20			BEM480
478	XBEM481	SSR	GGGCAAAAGAGGAAAATAGAGAG	TGCATCATCCCTTCCTCTTC	243	3AShA_0035A17			BEM481
479	XBEM482	SSR	TCCGCATAACAGACCGTATC	TGGTGGTGGTGACTGTGGT	210	3AShA_0095M22			BEM482
480	XBEM483	SSR	AAGTATCGAGCTTGGAGCGA	TGCATCTGGTTCATCGTGAC	192	3AShA_0105L04			BEM483
481	XBEM484	SSR	CAAGTTGCTCCTTGAGCTGT	CACCTGGCCAGATTACCATT	170	3AShA_0035C23			BEM484
482	XBEM485	SSR	TCAGGTAAGCGTCAGGTAAGTC	GTACTTGGGGGCTATTGGAA	163	3AShA_0115K05			BEM485
483	XBEM486	SSR	CCTCAAATTCATGGCTGCAC	CCGCCTCATGTCTGTTTCTT	206	3AShA_0095J11			BEM486
484	XBEM487	SSR	CCTCAAATTCATGGCTGCAC	CCGCCTCATGTCTGTTTCTT	206	3AShA_0095J11			BEM487
485	XBEM488	SSR	TTGACCACAGCTGAACTTGC	CCAACCCTGGCTTTCATAAC	180	3AShA_0095A23			BEM488
486	XBEM489	SSR	TGTTCACCCGTGGTAGATGA	TGGGGATGGACGACACATTA	247	3AShA_0015N03			BEM489
487	XBEM490	SSR	GAGTGGAAGATGGGGAAGAA	TAAGCTGAACCAGCGTGTTG	250, 280	3AShA_0095M19			BEM490
488	XBEM491	SSR	TCGCCTGATGGTGGAGAT	TTCCTTATGTGGATCCGAGC	244	3AShA_0125A04			BEM491
489	XBEM492	SSR	CGCGTTTAAAGTTCGGTTG	CCACACACTCGTGTCGAAAA	180	3AShA_0125A06			BEM492
490	XBEM493	SSR	GTGTCTTTGATGTTAACTGTCCTG	CCGACTGTGGAAGGATTCAT	236	3AShA_0125I06			BEM493
491	XBEM494	SSR	GAAATGAGAGGATGCACCG	ATCTCACTTCCCGTGTGTGT	150	3AShA_0115B12			BEM494
492	XBEM495	SSR	TGAGAGGATGCACCGAATCT	CCATTTGTATCTCACTTCCCG	154	3AShA_0115B12			BEM495
493	XBEM496	SSR	CACACCGCCAAGGTATTTAG	GCCAAACTTGGGATGCTAGA	223	3AShA_0115D18			BEM496
494	XBEM498	SSR	GGCAAGCGAGCAAAAATAGG	CTCTTCAGGGAAAACCAACG	238	3AShA_0125F02			BEM498
495	XBEM499	SSR	CAATGTCTCACGAGCAATGAC	CACCACCACCTGAAGATCAA	219	3AShA_0125H04			BEM499
496	XBEM500	SSR	TGTTCCTACGATGTTGTGCC	AAAACAGAAACGAGGAGGGG	200	3AShA_0125N06			BEM500
497	XBEM501	SSR	GAACCAAACACGAAGAAGCC	TTAGGCTTCGAGCCTGTCAT	231	3AShA_0045N05			BEM501
498	XBEM502	SSR	GACCGTATAAACACCGGAAA	AGTTTCTCCTTGTCCTGCGA	250	3AShA_0045N21			BEM502
499	XBEM503	SSR	GATCTAGGCTTTGCTTTGCG	TTGACGGCTTGTTCTGACTG	236	3AShA_0045B04			BEM503
500	XBEM504	SSR	ATCATGCTCCCCTACATCCA	AGGTTCACATACAAGGGGCA	246	3AShA_0055H19			BEM504
501	XBEM505	SSR	CTGTCCGGATACCCCCTAA	GGAGGCCGTTCTTTTCTTCT	150	3AShA_0045F10			BEM505
502	XBEM506	SSR	TCTCAGGGTGGTTTGTGGTA	TCATACATATGTGCCACCCC	194	3AShA_0045H16			BEM506
503	XBEM507	SSR	CTTGAGCGATGCTTTCTCCT	TGCAGGTATACCCGATGATG	218	3AShA_0045J20			BEM507
504	XBEM508	SSR	GGGAAAGGCATTGACATGGT	CCCAAGCTTGAGCGATACTT	173	3AShA_0045L14			BEM508
505	XBEM509	SSR	CCGTGTTTAGCGAAGATGCT	GAGGCCGTCCTCTTTTTCTT	224	3AShA_0045N06			BEM509
506	XBEM510	SSR	GTGCAAAACTTGCGCATC	AGCAGGATTCCGACCCTAAT	246	3AShA_0005G09			BEM510
507	XBEM511	SSR	AGGCAAAAGCTGCTGGAA	ATCGAGGAACATTAAGGGGG	150	3AShA_0055L15			BEM511
508	XBEM512	SSR	CGATGAGTGCACCCAAGATA	TTCTTCGTCCCTCTCCCTTT	189	3AShA_0055C19			BEM512
509	XBEM513	SSR	GTGAAAAGAGTGGTACATAGTAGTCAG	CGCCTTTTACACGTAGATGC	213	3AShA_0055E03			BEM513
510	XBEM514	SSR	GAGGACCAATCGATGGAGAT	TGACCGGTATGTTGAGTTCG	214	3AShA_0055E05			BEM514
511	XBEM515	SSR	AAGAAGAAGATGGAGAGCGG	CCCGCTACTACAAGGCTCA	248	3AShA_0055E23			BEM515
512	XBEM516	SSR	TTATTGGCAGCCTCGTTCTC	CTATATTAATGGCACCGCCG	247	3AShA_0055G09			BEM516
513	XBEM517	SSR	CATGGTCTTAATTCACCGCC	CTAAGCATGGGCTAGCAAAC	168	3AShA_0055I13			BEM517
514	XBEM518	SSR	GCAGTAGCACCGTCTTGAAA	GCCACAAATTGCCAGACAAG	203	3AShA_0055P17			BEM518
515	XBEM519	SSR	CAAGTGCAACAAGTGTCAGC	CTGAGCTGCGTTCATCATGT	154	3AShA_0005O13			BEM519
516	XBEM520	SSR	CCCCACAACCTTTTACCTCA	CAACCCTAAAAGCGCATAGC	227	3AShA_0065H18			BEM520
517	XBEM521	SSR	GGATTGTGTCAACTCACATTG	AGGATAACTCCCCCAAGACT	164	3AShA_0065H24			BEM521
518	XBEM522	SSR	TTGACTTAAGCCTCCCCCAA	TTAAGCTTGCAGGTATGCCC	250	3AShA_0005C06			BEM522
519	XBEM523	SSR	TGCTTGGAGCATCTTGTATGA	AAATCCACCACCGTGCTCTA	197	3AShA_0005C08			BEM523
520	XBEM524	SSR	GAACACCAAGCATCTGGGAT	CAAGGACCAAACCCATTCAC	161	3AShA_0005C14			BEM524
521	XBEM525	SSR	AATACGCTCATTGCGCTC	TCACACGTACACATGGATGC	190	3AShA_0005E12			BEM525
522	XBEM526	SSR	AGAAGACCAAGAAGGCCAAG	TTCCTTTTTCTGTCTCCCCC	157	3AShA_0005E12			BEM526
523	XBEM527	SSR	ACAAGCAAACGAGGAGCAAG	AGGGAAAACCAACACAGTGC	248	3AShA_0065L02			BEM527
524	XBEM528	SSR	CCATAGGTATGGTGAATGTTCAGA	CAACAGAAAACTCAGTAAGATCCGT	236	3AShA_0055B20			BEM528
525	XBEM529	SSR	TTACTAATGGCGCACCACAC	TGTGGAAGACACTAATGGCG	161	3AShA_0065L12			BEM529
526	XBEM530	SSR	TGGACCGCTTGACCAAAGTA	TCGGTCTGTCCATTTGTCTG	235	3AShA_0005G10			BEM530
527	XBEM531	SSR	GGGCTGAGGGTATGTACCAG	ATGCGGTATCCCATTGTCAC	250	3AShA_0005I08			BEM531
528	XBEM532	SSR	CAAAAAAGAGAGCTGCCTCAG	ATGCCTCCTCCTTTCCTCTCTT	221	3AShA_0075A11			BEM532
529	XBEM533	SSR	ACGTCCGAAGATGATGAAGC	ACTGTTGTCAACGTCCCACA	194	3AShA_0075C03			BEM533
530	XBEM534	SSR	AATCACATCTGGCGAGTCCT	AACAAGTGCCAACAGAAGGG	171	3AShA_0005K10			BEM534
531	XBEM535	SSR	ATGGCATGGAGAAGACGTTC	TAATCATCCTCCTCCGCATC	244	3AShA_0005M18			BEM535
532	XBEM536	SSR	ATGGCATGGAGAAGACGTTC	TAATCATCCTCCTCCGCATC	244	3AShA_0005M18			BEM536
533	XBEM537	SSR	TTACATCCGCCAATGAGGAC	ACAAATGCTCCGCCTAGAGA	224	3AShA_0055J18			BEM537
534	XBEM538	SSR	ACCCACACACACACACAGAGA	ACAAATGCTCCGCCTAGAGA	150	3AShA_0055J18			BEM538
535	XBEM539	SSR	ACCCACACACACACACAGAGA	ACAAATGCTCCGCCTAGAGA	150	3AShA_0055J18			BEM539
536	XBEM540	SSR	TTTAGGGTTCCACCCCGTAT	TATTTGGGAAGAGGACCAGG	183	3AShA_0055J24			BEM540
537	XBEM541	SSR	CTACCCAAGAAATTTGCCCC	GCTTGCCTTGTCTTTATGGC	242	3AShA_0075K11			BEM541
538	XBEM542	SSR	TACCTGTAGATCAAGTCCATGCC	TCACAACAGAGCAACGGTTC	150	3AShA_0055N08			BEM542
539	XBEM543	SSR	GCGACTTCCACAACGACACT	AGCGAGTGCTAAAGCAGCAA	194	3AShA_0055N20			BEM543
540	XBEM544	SSR	GGCCAAATGAAAGTGTGTTG	CCGGTGTTGTTTTCTTGG	240	3AShA_0075O11			BEM544
541	XBEM545	SSR	TGGTGTAGGTGTCGCAAACT	GACTATTTTCAGGCGCCGTT	204	3AShA_0025L14			BEM545
542	XBEM546	SSR	CAATGCGATGCACCAGTATC	GTGCCAACAGAAGGGTCATT	231	3AShA_0025L20			BEM546
543	XBEM547	SSR	GGAGCAACATTATTTGGGAGAG	GATGAATCAGGTAACGAGGAGG	158	3AShA_0015A07			BEM547
544	XBEM548	SSR	CATGCGTGCATCTCATCTCT	TCTCTTCTTGTGGATCGCCT	246	3AShA_0015A09			BEM548
545	XBEM549	SSR	AGGCGATCCACAAGAAGAGA	ACGTTCCGGTAGGTCATTTG	151	3AShA_0015A09			BEM549
546	XBEM550	SSR	GGAGCGCGAAATAGAAGAGA	TGTTGATATAGGCCGCCTTC	217	3AShA_0065A19			BEM550
547	XBEM551	SSR	ACGTCACCACCTTGACACAA	GGGAAAGGTAATGATCGGGT	243	3AShA_0065M23			BEM551
548	XBEM552	SSR	TCTTGAGCCATCGTGACAAG	TCCCTATCTCCCGCATTACA	184	3AShA_0065C23			BEM552
549	XBEM553	SSR	ATCCTCCTGCAACATTGACC	GGATAACAACACCATGCCTTG	241	3AShA_0065O09			BEM553
550	XBEM554	SSR	ACATAAAGGAGCAAGGGGGA	ATGGGACACATGGGCCTTA	247	3AShA_0055K15			BEM554
551	XBEM555	SSR	CGTGACAAGCAAGCAATCTG	TCACAAACCCTTATCTCCCG	178	3AShA_0025K15			BEM555
552	XBEM556	SSR	ATGACCACCAAGAAGACGAC	GTCGAAGTTTTTGTCTCGGC	241	3AShA_0015E13			BEM556
553	XBEM557	SSR	TCATGGGCTAAGTTGGGACT	CAAGGCATGAGCGAGAAACT	240	3AShA_0065C16			BEM557
554	XBEM558	SSR	TTGAGAGCTCATGATTGGGG	CTTTGAAGGGAGAGGCATTG	228	3AShA_0065E12			BEM558
555	XBEM559	SSR	TCAGTAAGAGGAGCAATCGG	CCACTTCACCCTTGTCGTTT	204	3AShA_0065E14			BEM559
556	XBEM560	SSR	TCCTCAGTCTCTGACGTGCTT	AAGGGGTCCATTATCATCCC	244	3AShA_0055C18			BEM560
557	XBEM561	SSR	TCCTCAGTCTCTGACGTGCTT	AAGGGGTCCATTATCATCCC	244	3AShA_0055C18			BEM561
558	XBEM562	SSR	CCATGCTCAAGACCTCCATT	TGAAGCACTTGGCTTACGTG	231	3AShA_0065I10			BEM562
559	XBEM563	SSR	AGGCAAACGGAGAAAGAGAG	TGCATCATCCCTTCCTCTTC	241	3AShA_0065I12			BEM563
560	XBEM564	SSR	TCAACCTTCTGAACTGGACG	CTTGCTGACAAGGCGAAGAA	240	3AShA_0015K09			BEM564
561	XBEM565	SSR	TGAGAGAAAGCCGAGCAT	CATCTGGTTCATCGTGATCG	166	3AShA_0025K20			BEM565
562	XBEM566	SSR	TCAAGTGGTTAGTGCTGCGT	AGCAACTTCTGCACACCAGA	237	3AShA_0015M05			BEM566
563	XBEM567	SSR	GAATGCTCTCTTGCTTCACTT	TCGTGCTTGCATAGGGAAT	350	3AShA_0015M11			BEM567
564	XBEM568	SSR	GGGGAGAAACATCATAAGGTCC	AAGCCTCTGTAGCCACCAAA	250	3AShA_0015M17			BEM568
565	XBEM569	SSR	CTTGAGCGATGCTTTCTCCT	GAAGGGAGACGCATTGACAT	171	3AShA_0025P13			BEM569
566	XBEM570	SSR	GCGATGGATATGAGGAGGAA	TTTGATCGGTGGAAGACTCC	228	3AShA_0055I02			BEM570
567	XBEM571	SSR	CTTGAGCGATGCTTTCTCCT	TAAGCTTGCAGGTGTACCCA	227	3AShA_0055M16			BEM571
568	XBEM572	SSR	AGGTCATCCATGGCAGAGAG	AGATCCACCTCGTTTTCCCT	204	3AShA_0055M18			BEM572
569	XBEM573	SSR	CCTCCTAATTCATATCCCCG	GCATGCTAAAGGAGATGTTGG	240	3AShA_0065O06			BEM573
570	XBEM574	SSR	TTGGGATAGTCTGCCCTTGT	TAGCGAAGCGTTCATGTCCT	175	3AShA_0055O16			BEM574
571	XBEM575	SSR	AGGTTACACCGCTGCATAGA	GGGAAACCCTTCTTCCATCT	173	3AShA_0025L18			BEM575
572	XBEM576	SSR	TCCTCCTTCAATCCCTAGCA	CGCTGCAGTGCTAAAATCAC	184	3AShA_0025F02			BEM576
573	XBEM577	SSR	CAGGAACTACAGTGGACAGATCA	TCATCTCCCTCTCATCCTCTCT	180	3AShA_0005A17			BEM577
574	XBEM578	SSR	CTCCGTATTCACATCGTGCT	TATTAATGGCACCGTCGAGC	198	3AShA_0055D19			BEM578
575	XBEM579	SSR	GCGCACCACTAATATCAACG	TACAACCGCTACATGGAGGA	226	3AShA_0005C19			BEM579
576	XBEM580	SSR	CCCCAACTTGTTTGGGACT	GTGTTTAGCCGAACTTTGCC	248	3AShA_0005C21			BEM580
577	XBEM581	SSR	AGGAATACGGCTCAACTCCA	CCAAACACAGCAAGGGAACT	206	3AShA_0015C20			BEM581
578	XBEM582	SSR	GGATCCGTCAGGAGAAGATT	CAAGGCCAAGCATGTATGTG	248	3AShA_0065F01			BEM582
579	XBEM583	SSR	CGTCATTGAGCGTGAAGTTG	GGAGGCTATTTGACCGGTTT	195	3AShA_0065F13			BEM583
580	XBEM584	SSR	ACTCTCCGACGAGCTCCAT	AGAAAAAGCTGAAGGGGAGG	248	3AShA_0015I16			BEM584
581	XBEM585	SSR	TGCAGGAGAGGAACATGAAC	TCGCTTTGGTTGCTTCTC	151	3AShA_0065H05			BEM585
582	XBEM586	SSR	TTGGAATAGGATTCGCGGAG	ATATCGGAAGTGTTCCGGGT	219	3AShA_0065J01			BEM586
583	XBEM587	SSR	ACAAAGTAAACTGGGCGCTG	CCAACACTTGTCGCACCTAA	242	3AShA_0065J19			BEM587
584	XBEM588	SSR	GCCCGTGCATCTAAAGGTTA	GATTTGAACTGGCAACCTGG	220	3AShA_0015K20			BEM588
585	XBEM589	SSR	ACTGCATCTAAGCCCAAAGC	AGCTTCATGTCCTCAGCCAT	194	3AShA_0015O20			BEM589
586	XBEM590	SSR	CTCCTTTTGCTGTCGTTCCT	TGTGAAAGAAGTCACCGTGC	184	3AShA_0085G08			BEM590
587	XBEM591	SSR	ATGCTTTCTCCTTCGTGAGG	TGCAGGTATACCCGATGATG	213	3AShA_0085K20			BEM591
588	XBEM592	SSR	GAGCCATCGTGACAAACAAG	CCCTTATCTCCCGCATTACA	180	3AShA_0085O14			BEM592
589	XBEM593	SSR	AGGGTACTCGGAGAAGCAAA	GGCTCAGAATAGAATTTGAGAGTG	234	3AShA_0005L23			BEM593
590	XBEM594	SSR	TCTGTTTTCTCCACCCCTGA	TACTTGATCGGTCGGATCGT	245	3AShA_0015D10			BEM594
591	XBEM595	SSR	GCAGACTTGGGGTTATGCTT	AGCAGAAGAGCAAAGGTGGA	244	3AShA_0085D15			BEM595
592	XBEM596	SSR	TGGAAGCACGGTCCATAAGT	GGCTTCCACAACCTAACCAA	241	3AShA_0085D17			BEM596
593	XBEM597	SSR	AAGAGTTGGTGATGATGGCG	AACCCTTCTCCCTTTCTTGG	153	3AShA_0005N13			BEM597
594	XBEM598	SSR	ACCTCACTTGCGACATTGCT	GATGTTTGCGGGGTATATGG	209	3AShA_0085F11			BEM598
595	XBEM599	SSR	ACCTACGAGGCTTGGAAGAA	CTCCTGGAAGTGGCAATGAT	245	3AShA_0095C20			BEM599
596	XBEM600	SSR	AGATCTGGCGGACGTTCAT	CTCGCCATCGTCGAATATCT	157	3AShA_0085H17			BEM600
597	XBEM601	SSR	GATGTATCGGGGGCTTTGTT	ATTACCCCAATGTCACCTCG	248	3AShA_0085J03			BEM601
598	XBEM602	SSR	CCCATGATGACATCTGACGA	AGATCACGTGCAACAAGTGC	187	3AShA_0085J15			BEM602
599	XBEM603	SSR	GCAAGACGAAGTCGAACAGA	GACAATCCCCCCGCTTAT	194	3AShA_0005B18			BEM603
600	XBEM604	SSR	GCATATGTTCCTCTCTTCACG	GGCAAAGCTCTTTGTCGTCT	192	3AShA_0095E02			BEM604
601	XBEM605	SSR	TACACTGACGGCTTTGAGGA	TAAGCAGTCGTTCTCACCGA	178	3AShA_0005H02			BEM605
602	XBEM606	SSR	CGTCATCACCAGTGCTTTTG	TCTCGATGTTCTCGAGGTGT	224	3AShA_0015F18			BEM606
603	XBEM607	SSR	CCTCTGCCTAAGCTACGTTCAT	CTTTCAGAGGTCACGTGCAA	172	3AShA_0015L06			BEM607
604	XBEM608	SSR	TGACTTAAGCCTCCCCCAAT	CTTGCAGGTATGCACAAGGA	241	3AShA_0045G23			BEM608
605	XBEM609	SSR	CCCCACAACCTTTTACCTCA	GCGAAGGGCCTATCCTTTAT	191	3AShA_0075F02			BEM609
606	XBEM610	SSR	GGGGATTAGCCATAACGACA	TCACAAACCCTTATCTCCCG	191	3AShA_0075F12			BEM610
607	XBEM611	SSR	GGTGGTTTGTGAGACATTGA	TGGTAACACCAACCGGTACT	208	3AShA_0005N22			BEM611
608	XBEM612	SSR	ATGGTTCATGCTCCCCTACA	CTGCGAAGGGCCTATCTTTT	193	3AShA_0005P10			BEM612
609	XBEM613	SSR	AGATGAGTGTTGGTCATGGG	AGAACACACGAGCGGAAATC	175	3AShA_0005P16			BEM613
610	XBEM614	SSR	GGGTTCTGTGATGCCTTTGT	CTTGAGTATAGGCTGCTTTTAGAGTC	232	3AShA_0045I19			BEM614
611	XBEM615	SSR	TTCTCCTCTCTTCCCATTCG	GACCAGCATCAACAGAAGCA	201	3AShA_0045I23			BEM615
612	XBEM616	SSR	GCTAGCGGACGACAAAGAAA	GCAGTCGGGAAGAGAGAGAA	175	3AShA_0045M11			BEM616
613	XBEM617	SSR	GCTAGCGGACGACAAAGAAA	GCAGTCGGGAAGAGAGAGAA	175	3AShA_0045M11			BEM617
614	XBEM618	SSR	TCACAAGATTCAGCATCGG	TTGCCTCTCGTTTTCCTCTC	240	3AShA_0045O23			BEM618
615	XBEM619	SSR	TCACAAGATTCAGCATCGG	TTGCCTCTCGTTTTCCTCTC	240	3AShA_0045O23			BEM619
616	XBEM620	SSR	GGGCATTTGTAGAGGAGGTCT	CCATTTGCATGCTCTGGA	239	3AShA_0075L12			BEM620
617	XBEM621	SSR	CTCCTGATTCATATCCCCGA	GCATGCTAAAGGAGATGTTGG	236	3AShA_0075N06			BEM621
618	XBEM622	SSR	GCATTGGAGCAAAAGTCAGC	ATAAACCTTGAACGGGGTGC	153	3AShA_0045A14			BEM622
619	XBEM623	SSR	AGCCATCGTGACAAGCAA	CAAACCCTTATCCCCCGTAT	184	3AShA_0035K19			BEM623
620	XBEM624	SSR	GAACACAGAAAACGTGTCCG	TCTGCTTTGACAAGACGTGC	200	3AShA_0035M11			BEM624
621	XBEM625	SSR	AAGCAAGCGGGCAAAAAG	TCTTCAGGGAAAACCGACAC	242	3AShA_0045E18			BEM625
622	XBEM626	SSR	CATCGTGACAAGCAAGCAAC	CCCTTATCTCCCGCATTACA	175	3AShA_0045E22			BEM626
623	XBEM627	SSR	CTCTAGCCTACCCCAACTTGTTT	ATGGTGGTTCGGTCAGTTTC	200	3AShA_0045G10			BEM627
624	XBEM628	SSR	CATCGTGACAAGCAAGCAAC	CCCTTATCTCCCGCATTACA	175	3AShA_0045G22			BEM628
625	XBEM629	SSR	CGCACTTCTCTGCTTTGGTA	GTCTTGCCCTGCCACATTAT	176	3AShA_0045I22			BEM629
626	XBEM630	SSR	TCAACAAGACGGCTCGAC	TCCGCAGAAGACTAGTGCAA	245	3AShA_0045K12			BEM630
627	XBEM631	SSR	TCCTCTTCCTCCTCCCATCT	CGATGGAAATCCTCGCATAC	189	3AShA_0045M02			BEM631
628	XBEM632	SSR	TCACCATCTTGATCTGCCTG	TTATTTCCTGGGGTGACAGC	192	3AShA_0045M16			BEM632
629	XBEM633	SSR	TGACATGTGCAATGTGTGTG	GGTCAGTCGCCCTATATCTTTG	190	3AShA_0045D07			BEM633
630	XBEM634	SSR	GGGAGGGGTCATTGATATTG	ACCTCTCTAGTTAGGTCTCTGCCT	236	3AShA_0045D07			BEM634
631	XBEM635	SSR	TGCAATGCACGTGTACCT	GGAGCACAACGAGACAAAGA	244	3AShA_0045H17			BEM635
632	XBEM636	SSR	TCTTGAGAGCTCGTGATTGG	GCCTATGCGATGATATTGGG	200	3AShA_0035A12			BEM636
633	XBEM637	SSR	GGCCAGACGTACAGATGATT	TGGAGGACAGGGAGAAATTG	165	3AShA_0035A18			BEM637
634	XBEM638	SSR	TCCTCCTTCAATCCCTAGCA	ACGCAGTAACGGTTGGAATC	167	3AShA_0085E11			BEM638
635	XBEM639	SSR	CCGCTGAAGACGACACTGA	GGGAAACTTCATGGGCAGAT	232	3AShA_0035N09			BEM639
636	XBEM640	SSR	ATTTAGGAACGGAGGTACGAGG	AAGATCCTGGACTGAGGCAT	196	3AShA_0085G07			BEM640
637	XBEM641	SSR	AGGTTACACCGCTGCATAGA	GGGAAACCCTTCTTCCATCT	173	3AShA_0035N23			BEM641
638	XBEM642	SSR	CCGACACACAAGCAAACAAC	CCCTTATCTCCCGCATTACA	152	3AShA_0035N23			BEM642
639	XBEM643	SSR	TGGGTGATGCTTTCTCCTTC	GGGAGATGCATTGACATGGT	165	3AShA_0085G23			BEM643
640	XBEM644	SSR	GGGATCATGAGACTACAAACGG	GAGAGCTCATGATTGGGCAT	179	3AShA_0085K03			BEM644
641	XBEM645	SSR	CTTGAGCGATGCTTTCTCCT	GGCATTGACATGGTTTAGGC	161	3AShA_0085K13			BEM645
642	XBEM646	SSR	AGCGGACAAAAAGAGGCA	TCTTCAGGGATAACCAACGC	239	3AShA_0085M11			BEM646
643	XBEM647	SSR	TGTAGGTATGCCCGATGATG	TGAGCGATGCTTTCTCCTTC	219	3AShA_0085M21			BEM647
644	XBEM648	SSR	CGATGCAACGACATAACCAC	AGTGGGTGCAATCCTCTCAT	228	3AShA_0035I08			BEM648
645	XBEM649	SSR	TTTGGGGTGCTGGTTCTTAG	TTGCAATCACGTAGGGTTTT	250	3AShA_0035K02			BEM649
646	XBEM650	SSR	GAAAGCCGAGCACAAAGTT	CATCTGGTTCATCGTGATCG	160	3AShA_0035B20			BEM650
647	XBEM651	SSR	GATGCATGAGCTAAAGGAGG	ACAATCGGAACTGCTTCCTG	225	3AShA_0035D02			BEM651
648	XBEM652	SSR	ATAACACCCCTAGTCCTGCTCT	CAAAGGGTTGGCTTCTGAAC	169	3AShA_0035M02			BEM652
649	XBEM653	SSR	GGGGGTGTCTTATTCAGCAT	CGTCATCCTTTGACGTGTTG	211	3AShA_0035M10			BEM653
650	XBEM654	SSR	ACCGCAATAATGCCTCCA	TGTGGTATATGAGGAGTGGGAG	165	3AShA_0035D14			BEM654
651	XBEM655	SSR	TGCGAGAGAGGCCTAAAGAT	CGCACATGCTCTCTCTGTTT	191	3AShA_0035D20			BEM655
652	XBEM656	SSR	TGTTACTCAAGGGCCAAACC	CTTGAACACCAAGCATCTGG	166	3AShA_0035H08			BEM656
653	XBEM657	SSR	GTTGAACGTTCTCGGATTGG	TTTGTAGGGGTGTTGGGCT	166	3AShA_0035H20			BEM657
654	XBEM658	SSR	GCCTTCACTTGTTCATTGTG	GCTGCTGTAATAGTGTGTGTGTG	159	3AShA_0035J18			BEM658
655	XBEM659	SSR	TGATCAAGCGCTTCTTTCTATC	ATTCCTGCAGCCAGCTTCTA	249	3AShA_0035J18			BEM659
656	XBEM660	SSR	CCTCAAGAAGACATGTGGCA	ATGTCAAAGGGGGAGAGAGA	190	3AShA_0035N16			BEM660
657	XBEM661	SSR	CCTCAAGAAGACATGTGGCA	ATGTCAAAGGGGGAGAGAGA	190	3AShA_0035N16			BEM661
658	XBEM662	SSR	AGGAAATAGGGAGGCTAGGGT	CGCAAATCCTTCCCTAAACC	198	3AShA_0045C21			BEM662
659	XBEM663	SSR	CACACGAGCAAAGAAGAGCA	CGCAAGATCAAGACGTAGCA	233	3AShA_0045G01			BEM663
660	XBEM664	SSR	AAGGTACATGCGGAAGTGTG	CTCTCTTCTCTCTCTCTCTCTCTCTC	169	3AShA_0095J20			BEM664
661	XBEM665	SSR	GGGTGCAATATGGTGCTCTA	AGCTTCTCCTCATTCAGCGA	219	3AShA_0095L22			BEM665
662	XBEM666	SSR	AGCGTATAAAAGGAGGCCCA	CGAAGCACACGAGCAGTTTA	173	3AShA_0075D17			BEM666
663	XBEM667	SSR	CCGCATGAAAATGTCGCT	GTTATGATCACGCTGGCATC	150	3AShA_0025J21			BEM667
664	XBEM668	SSR	GATCATAACCAATCCGACCC	ACGTAGCTGATGATTTCGGC	246	3AShA_0025J21			BEM668
665	XBEM669	SSR	GGAGGTGTTGGTGAAGATCA	GAACGCGGAAACAAAGAGAG	226	3AShA_0025N23			BEM669
666	XBEM670	SSR	TTACAAAGGAGCGAGGTGGT	AGAAGGAGAAGGGAAAAGCC	202	3AShA_0075F09			BEM670
667	XBEM671	SSR	CATGGTGCGATTGTTGAGAG	GCATCTTGTTCATCGTGATCG	182	3AShA_0025P13			BEM671
668	XBEM672	SSR	GCAGATTGTCTTCGGCATTG	ATAAAGGCTTGGCTGTGGTG	193	3AShA_0105C03			BEM672
669	XBEM673	SSR	TTCCCCAACAGCTCCTTCTT	AGGCGAAGCAAGTGAGGTTA	224	3AShA_0025B14			BEM673
670	XBEM674	SSR	GAGGCCATGGAGAAGATAGATG	TCAACAACAGGAACAGCAGC	221	3AShA_0075J05			BEM674
671	XBEM675	SSR	GCAATGCACATGTACCTTACTCT	TATTTCGGTCTAACAGGGCG	213	3AShA_0075N15			BEM675
672	XBEM676	SSR	GTTGCACGACCCCATTTATC	TCTTGTCGGTTTCTCACACC	202	3AShA_0105K21			BEM676
673	XBEM677	SSR	CCCACTCATTATTTGGGGAG	TGTTCTTGAGCTGGTGCGAT	156	3AShA_0105O09			BEM677
674	XBEM678	SSR	TCAGGATTATGTCTCAAGGGC	ATGTCCGGTTGGTTGAGAGA	191	3AShA_0025F24			BEM678
675	XBEM679	SSR	TTCCTTTCCTCCTGACTCGT	GCATGCTAAAGGAGATGTTGG	247	3AShA_0025H10			BEM679
676	XBEM680	SSR	GGGGAGAGAAAGTCTCAAGGAT	TGCTCCCCCTGAATCTTACA	234	3AShA_0025H12			BEM680
677	XBEM681	SSR	TTTGGTTTCAACTCCGGC	ATCATCGTGTAAACCGGGTC	211	3AShA_0025H22			BEM681
678	XBEM682	SSR	AAGCGATGTGCGTTTCTCTC	CTGCAACGCTCACTGTTCAT	212	3AShA_0025L18			BEM682
679	XBEM683	SSR	CTCGATATTTGGGACGAGGA	TCTAGGGCTGATGGTGAACA	220	3AShA_0095I02			BEM683
680	XBEM684	SSR	CAAACGAGCAAACGAAAGGG	CGCAAGCTCAATACGTAGCA	228	3AShA_0095I08			BEM684
681	XBEM685	SSR	GCGATTGTTGAGAGAAAGCC	TCCTATGCATCTGGTCCATC	181	3AShA_0105E08			BEM685
682	XBEM686	SSR	AAGCAAGCGGACAAAAGAGG	CCGGGGAGTCTACACAAAAA	175	3AShA_0105E18			BEM686
683	XBEM687	SSR	AGGATCGAAGAAACTGCTCG	TTCTCACTGCTCCTCGCTCT	336	3AShA_0095K12			BEM687
684	XBEM688	SSR	TGAGTGTGAAGTTGGCTTGG	ATCCGGAGACTATTTTGCCC	194	3AShA_0105L06			BEM688
685	XBEM689	SSR	GCTTCTCAGCAAGTCCACAT	GGCAAGCACTATGTGTTGGA	229	3AShA_0035E01			BEM689
686	XBEM690	SSR	TACCAAGCATCTGGGGTTCT	ATGCGACTCAAGGACCAAAC	172	3AShA_0105P16			BEM690
687	XBEM691	SSR	CAACACACAAGCAAACGAGG	CCTTATCTCCCGCATCACAT	151	3AShA_0115A01			BEM691
688	XBEM692	SSR	AGCTCTGAAGCTGTTGACCA	TACAATGAGGCTGAGAAGCG	185	3AShA_0115A03			BEM692
689	XBEM693	SSR	GTAGGGAAAAGTGCGCAAAC	GAAGGTATCCCCAACCCAAT	187	3AShA_0115A15			BEM693
690	XBEM694	SSR	CTTGAGCGATGCTTTCTCCT	GGGAGATCCATTGACATGGT	167	3AShA_0115E05			BEM694
691	XBEM695	SSR	GGACGAAATAACGGAGGGAT	TTGAGTGCCTTGATCGTCAC	223	3AShA_0095D05			BEM695
692	XBEM696	SSR	CGGGATTCTCATCAATACGG	TTCTTGAGGCGGAAGAGATG	216	3AShA_0095F09			BEM696
693	XBEM697	SSR	CCGAGCTGCATTCATCAAGT	AGTGCAACAAGTGCCAACAG	152	3AShA_0115M05			BEM697
694	XBEM698	SSR	CATCTGCAACTATCGGCTCA	GTGACCCCGGATTTACCTTT	196	3AShA_0115M11			BEM698
695	XBEM699	SSR	TAGCTTGCCAACACAGTCCA	TTGTGGGTAGGGCTATCTCATC	245	3AShA_0025I09			BEM699
696	XBEM700	SSR	CAAGCAAACAAGAAACAGGC	TCACAAACCCTTATCTCCCG	153	3AShA_0025K15			BEM700
697	XBEM701	SSR	AAGATGTGTGTGATACGCGG	TGCCATGGTTGTAGTAACCG	213	3AShA_0095J19			BEM701
698	XBEM702	SSR	AAGATGTGTGTGATACGCGG	TGCCATGGTTGTAGTAACCG	213	3AShA_0095J19			BEM702
699	XBEM703	SSR	CGAGGACCAATCGATGAAGA	GAAGTATCACCAGGTTGCCA	235	3AShA_0115A08			BEM703
700	XBEM704	SSR	CTGAGCTGCATTCACCATGT	CTTTCAGAGGTCACGTGCAA	165	3AShA_0115E12			BEM704
701	XBEM705	SSR	GGAATATGGATCCGAGGTGA	TGATGCCCTTCAAGCTCTCT	200	3AShA_0025A12			BEM705
702	XBEM706	SSR	CCTGCGTTGTTGTGTTCTTG	TTTATGACAGGGGTTCCAGG	219	3AShA_0095P23			BEM706
703	XBEM707	SSR	GAGACTGATATTGCCACAACGA	ATGTGCTTCTATCTTGGGCG	207	3AShA_0025C14			BEM707
704	XBEM708	SSR	ACCGTCCAAATCCTCACATC	AAAATATCTCCTCCACCGCC	439	3AShA_0025E04			BEM708
705	XBEM709	SSR	TCCTTTCCTCCTGACGCATA	GCATGCTAAAGGAGATGTTGG	246	3AShA_0105K20			BEM709
706	XBEM710	SSR	CCATACCATTGAGTAATCCCCC	GGCCAAACGGTTACAGTTGA	223	3AShA_0105O06			BEM710
707	XBEM711	SSR	CGCTCACAACTTTCTCTGCT	TAGCTAACCAGCCCGAAAGA	237	3AShA_0105O10			BEM711
708	XBEM712	SSR	CAATGAATGGCACACGGA	TTGAGAGAAACACCGGGAAC	236	3AShA_0025G02			BEM712
709	XBEM713	SSR	AACGCCAGCGCAAGTAATAG	TAACCGCCTTGTAAACTGGG	206	3AShA_0095F16			BEM713
710	XBEM714	SSR	TTGAAGAGGCCATGGAGAAG	ATCAACAGCAGCACCAACAG	227	3AShA_0095H08			BEM714
711	XBEM715	SSR	GAGCTTGAGGAAGACATGGA	AAAGAGCCGTTGAGCAGAGA	221	3AShA_0085H22			BEM715
712	XBEM716	SSR	GAACTCAAGTTTACCCGCGA	GCTTCGTCTTCAAAGCCATC	209	3AShA_0085J08			BEM716
713	XBEM717	SSR	CAGAAACGGCGAAGATGG	TAGTAGGCAGAGGAGGGACAA	338	3AShA_0105D03			BEM717
714	XBEM718	SSR	TGTGGCATCTCTCCTCTTGA	TTGTCCTCTGCAAGCATCAC	240	3AShA_0105D15			BEM718
715	XBEM719	SSR	CTTTGATTTAAGCCTCCCCC	TGATACGGGGTCATGGAACT	157	3AShA_0105H07			BEM719
716	XBEM720	SSR	GTAGCCACCGAAAACCAATC	CGATACATCAAGATCGTGCG	206	3AShA_0105H23			BEM720
717	XBEM721	SSR	CCACAATGGAATATGGCTCC	TGATGCCCTTCAAGCTCTCT	207	3AShA_0105J21			BEM721
718	XBEM722	SSR	TAAGAACCTCGCAACCAACG	TAGTGAAACATATGGCCCCC	204	3AShA_0105J14			BEM722
719	XBEM723	SSR	GATCACTGGCCTTGAGAAGA	TAATCATCCTCCTCCGCATC	249	3AShA_0015F07			BEM723
720	XBEM724	SSR	TGACTCTAGTGCAAGTGGGAGA	TGTCCATGGTCAGGAAACTG	236	3AShA_0015J11			BEM724
721	XBEM725	SSR	GTTGCACGACCCCATTTATC	TGGAATTGGTACCGGACTTG	214	3AShA_0015L23			BEM725
722	XBEM726	SSR	TTCTGGCGAAGATGCTGACT	CGGCCTTCCTTTTCTTGTCT	204	3AShA_0125A23			BEM726
723	XBEM727	SSR	TGACACCACCTTCCTTGTGA	TAGGGGAAACTCCACCAAGT	212	3AShA_0125C09			BEM727
724	XBEM728	SSR	GCTTTGCCGAATTTGGTTC	CGGTGATAGCATTGGTCAGA	250	3AShA_0125C17			BEM728
725	XBEM729	SSR	GGGAAAAACATTGGCATGG	ACTTTCTCCTTCACGAGGCA	157	3AShA_0095M15			BEM729
726	XBEM730	SSR	TGTCTTCAGCCTCCTCGTTT	TGGTCAAGACAGGTTGATGC	192	3AShA_0015N07			BEM730
727	XBEM731	SSR	ACCGCGAAGACTTCCTTTCT	CGTGTGAGTGTTGCATGTTG	233	3AShA_0095M19			BEM731
728	XBEM732	SSR	GCTAAGGCTGGTTGTAATGG	GCATCACATCCAATGGCTAC	244	3AShA_0095O13			BEM732
729	XBEM733	SSR	CTCGCCACAAGCTACATCAT	GTGAGAGCGATGCTTGATTG	199	3AShA_0125I05			BEM733
730	XBEM734	SSR	CTACATTTGCGAGTCCATCC	GGTCAAGAAAGAATGCTGCC	247	3AShA_0125I07			BEM734
731	XBEM735	SSR	CTGGATTTAAGTGAGGGCTG	TAGAGGTAGGTGATGACTGGCA	213	3AShA_0095O23			BEM735
732	XBEM736	SSR	AGCAATGCTTTCTCCTTCGC	TTAAGCTTGCAGGTATGCCC	218	3AShA_0125K01			BEM736
733	XBEM737	SSR	CTGCTGCTCATTGCTTTTCC	GGGCCACATCTCATTGACTT	239	3AShA_0095C04			BEM737
734	XBEM738	SSR	GCAGATTTGGGCTTAGATGG	AAGACCAATGCCAGAGTGCT	155	3AShA_0125K17			BEM738
735	XBEM739	SSR	TTGGAATAGGATTCGCGGAG	ATATCGGAAGTGTTCCGGGT	219	3AShA_0015B12			BEM739
736	XBEM740	SSR	GGTGAGGATAGTGGCACAAA	GCGGCCCCATTTATCTATTC	150	3AShA_0125M03			BEM740
737	XBEM741	SSR	GGTAAGAGGAGCAATCGGAGT	CCACTTCACCCTTGACGTTT	204	3AShA_0015B20			BEM741
738	XBEM742	SSR	CTTGAGCGATGCTTTCTCCT	TGCATCGACATGGTATAGGC	161	3AShA_0125M07			BEM742
739	XBEM743	SSR	CTTCCTGGGATCAAGTGCAT	GCGTGTTGTCACGTCAATTC	237	3AShA_0125A06			BEM743
740	XBEM744	SSR	GTGCGGCAAACTTAACCTTC	GTTGATCCAGCAGCAGAACA	242	3AShA_0125C24			BEM744
741	XBEM745	SSR	AGGGAGACGCATTGATATGG	GAGAGCTCATGATTGGGGAA	220	3AShA_0125K24			BEM745
742	XBEM746	SSR	AAACCCACACTGTTGGAGGA	AATCCGGAGACTATTTGCCC	152	3AShA_0115O20			BEM746
743	XBEM747	SSR	CGAAGCACACGAGCAGTTTA	TTCAAGAGGTTCGAGGGTTG	152	3AShA_0115F11			BEM747
744	XBEM748	SSR	GCAAATAGAGAAAGAGAGGGAGG	ACTCTCGACAACGAGCCATT	194	3AShA_0115J07			BEM748
745	XBEM749	SSR	GGAGCTAACCTATAGGAAACTAAGCA	CACGCCAATTGTGGTAGAAG	208	3AShA_0115B04			BEM749
746	XBEM750	SSR	GACATAGCCTGGCTTCACAA	GGGTTTAGGAGGTGCTTTCA	241	3AShA_0115F16			BEM750
747	XBEM751	SSR	CCGCTTGATATGATGGAAAT	CACCATTGTTCCACTGACCA	247	3AShA_0115L04			BEM751
748	XBEM752	SSR	ATACCAAGCATCTGGGCCTT	TGCTGCTTTGCTCTGTGACT	187	3AShA_0115L10			BEM752
749	XBEM753	SSR	CGGACAAGAAGGGACCAAAA	TTATACTTGTTCGGGCCACC	199	3AShA_0125D05			BEM753
750	XBEM754	SSR	AGCCTCATCCGATTCTTTCC	CCTCGTTTTCATCTCCCTCA	185	3AShA_0125H07			BEM754
751	XBEM755	SSR	GCTTATAGATTCGCCTCCCA	TGGTGATCTTCACCTTCCCT	156	3AShA_0125H19			BEM755
752	XBEM756	SSR	TCTGTGGCATCCGAGTCATA	ACTTTCACCGCAAGGTGATG	169	3AShA_0125J05			BEM756
753	XBEM757	SSR	AGTGGAAGTCAGAGACGCAA	GGTTGCAGCGGTGTAAAAGT	165	3AShA_0125L19			BEM757
754	XBEM758	SSR	TCACGTTCTGTTTGAGTGCC	CGCAGACACAAGCAAAGAAG	173	3AShA_0125J04			BEM758
755	XBEM759	SSR	AGGCAAATAGAGAGGGAGGA	CTCTTCAGGGAAATCCAACG	219	3AShA_0125J24			BEM759
756	XBEM760	SSR	GAAACAATGCGATGCACCAG	AGTGCTTCAATCAGAGGCGT	206	3AShA_0125L14			BEM760
757	XBEM761	SSR	ATCGGTGTTCGTCAGACTCA	GGTTTAGGATTTTCCTCCGC	214	3AShA_0125L14			BEM761
758	XBEM762	SSR	CTTTAGAGAAACCCAATATGCG	TATCGTGCTGCATGTTCGAG	195	3AShA_0125N06			BEM762

## Sheet: 695 ISBPs
Additional file 7 SSR and ISBP markers developed from BESs
Marker	Marker type	Forward Primer	Reverse Primer	Expected amplicon size (bp)	BAC address
X3A_ISBP001	ISBP	GCAAATGGAGACCAAAGCTC	TAGCACCACCTATCCGAACC	300	3AShA_0005A18F_2
X3A_ISBP002	ISBP	TGCTCTTGATCCACACACATC	AACACCGTGTCCCTTGTCTC	120	3AShA_0005C20R_1
X3A_ISBP003	ISBP	CCCCAACTTGTTTGGGACTA	GTGTTTAGCCGAACTTTGCC	248	3AShA_0005C21F_1
X3A_ISBP004	ISBP	CTGTTAAGCAATGCAAGGCA	TTTCAGGGGGTATTTTGTGC	300	3AShA_0005E09F_1
X3A_ISBP005	ISBP	TCTTGATCGTACACATTTGCG	CAAGGAGAAAAACACGGGAA	285	3AShA_0005F12F_1
X3A_ISBP006	ISBP	CCAACATGTGCTCGTACACC	CCTCCACTTGGCAAACTCAT	280	3AShA_0005H06R_1
X3A_ISBP007	ISBP	CAAGTCGAGGCTACCAGCTC	AACAGCCCATAATGCAATACA	185	3AShA_0005H06R_2
X3A_ISBP008	ISBP	ACACGTGGGAGATATAGCCG	GCCAAACACTGGGAACACTT	221	3AShA_0005I10F_1
X3A_ISBP009	ISBP	GTCATGGTGCACAACCAAAG	CGTGGCTTTTAGGAGGAGTG	287	3AShA_0005J06F_1
X3A_ISBP010	ISBP	GCAAATGGAGACCAAAGCTC	TAGCACCACCTATCCGAACC	300	3AShA_0005J09R_2
X3A_ISBP011	ISBP	GACATGGGAGGAGTCCGTTA	TGCCTCAACATCAGAATGGA	273	3AShA_0005J18F_1
X3A_ISBP012	ISBP	GCAAATGGAGACCAAAGCTC	TTCTCCAAACCCTTCCCTTT	245	3AShA_0005L13F_2
X3A_ISBP013	ISBP	CACGATTCATGGCGTGATAC	CCGTTGCCTCCACATAATCT	280	3AShA_0005M13R_2
X3A_ISBP014	ISBP	GGGGCAGGCTAGACATGTAA	CAAATCTAAGACAAGAATTTTGGGA	294	3AShA_0005M21F_1
X3A_ISBP015	ISBP	AAAAATCGCCTATTCACCCC	CGCAAGTTTCACAAAACGAA	214	3AShA_0005O01R_1
X3A_ISBP016	ISBP	CCATCAATTTTGCCTCGATT	CTGTGGTCTCCCTCAATGGT	193	3AShA_0005O02R_2
X3A_ISBP017	ISBP	GTCACGTGGTCGGCTTAAAT	AAGTTGCTGCATGCATTGTC	300	3AShA_0005O14F_1
X3A_ISBP018	ISBP	ATTACTTGTCGCGGGTATGG	CATCATCCCTTCATGGCTTT	123	3AShA_0005O14F_3
X3A_ISBP019	ISBP	ATTTGGACGCACGGTTTAAG	GAACACTCCACTTTCCCAGG	133	3AShA_0005P12F_2
X3A_ISBP020	ISBP	ATTTGGACGCACGGTTTAAG	GTAGCATGTGTGTTCAGCCG	193	3AShA_0005P12F_4
X3A_ISBP021	ISBP	ATTTGGACGCACGGTTTAAG	ACCGCTGAAGTTACTCCCAC	231	3AShA_0005P12F_5
X3A_ISBP022	ISBP	GTTCCCACACCATGACAGTG	CACCATCCATTCCTAAATATAAGTTTT	300	3AShA_0010A13F_1
X3A_ISBP023	ISBP	GACGATATACGGAGTAAAATAAGTGAA	TTGACCGTTACTTCTGTGCG	229	3AShA_0010A13F_2
X3A_ISBP024	ISBP	TTGCTATCCATGTGCCAGAG	GTGGATGCTCTAGGAGGCAA	242	3AShA_0010A13R_1
X3A_ISBP025	ISBP	CCTAGCACGCCTTGAAGAAC	CTGGGGGTACATCCTCCTTT	216	3AShA_0010B08R_2
X3A_ISBP026	ISBP	ATTGTGTCCCCTGTCTCCTG	GGGGTTGCAAATTATGATGG	180, 210, 420, 500	3AShA_0010B22F_1
X3A_ISBP027	ISBP	GCAGCTAGTCCACGATAGGC	AGTGCCCAACTGCACGAAG	200	3AShA_0010C10F_1
X3A_ISBP028	ISBP	ACAAGGACACAACAGCTGGA	TTGTTCGCTCATTTCTGTGC	216	3AShA_0010C13F_1
X3A_ISBP029	ISBP	CCTAGCACGCCTTGAAGAAC	CTGGGGGTACATCCTCCTTT	216	3AShA_0010C16R_2
X3A_ISBP030	ISBP	ATGCACAACCCTGATGACAA	GTTGCATGGCAATCCCTATT	250	3AShA_0010C18F_1
X3A_ISBP031	ISBP	GCAAATGGAGACCAAAGCTC	TGAATTCTCCAAACCCTTGC	249	3AShA_0010D06F_2
X3A_ISBP032	ISBP	TACACCGTATGCACCAAAGC	ACTCCCTCCGTTTCCAAAAT	400	3AShA_0010D12F_1
X3A_ISBP033	ISBP	GTATAACTTTTGCTGCCGCC	TTGTCCAACCGTTGAGGAAT	206	3AShA_0010D12F_2
X3A_ISBP034	ISBP	GACACGGCCTAGTCCACCTA	GTGGCCTCCTACTGGATTGA	400	3AShA_0010D14F_1
X3A_ISBP035	ISBP	CTAGAACTACGTGCAGGCCC	CTTGAGTTGCTACGCCAACA	164	3AShA_0010E07R_2
X3A_ISBP036	ISBP	GCAGGTAGGATCCAGGACAA	CCCTTGCTTGCTTGTATGGT	300	3AShA_0010E10F_1
X3A_ISBP037	ISBP	GTATCCCCACAGGTGCCA	CGTGAAGGTTTCATTCCGTT	300	3AShA_0010F14F_1
X3A_ISBP038	ISBP	AACATCGTGTCCCCAGTCTC	GGTCCTCGACCAGGAGGT	200	3AShA_0010H14F_1
X3A_ISBP039	ISBP	CTAAGCTTCTATGCCGTCCG	GAACCGACTACCGAAGTCCA	400	3AShA_0010I03F_2
X3A_ISBP040	ISBP	TCCCATGGTGATTTGGTTTT	GCCAAACGGACTCTTGACAT	104	3AShA_0010J09F_1
X3A_ISBP041	ISBP	GTAAACATCGTGTCCCCCAC	ACATTTTGATGCATCGGGTT	238	3AShA_0010J20R_1
X3A_ISBP042	ISBP	GCTGCCTCAAAACTTGTGGT	TGAATCCTGGTAGGCTGAGG	150	3AShA_0010J22F_1
X3A_ISBP043	ISBP	TTTAGGGTGCCCGTTTGTAG	TCACTATAATGCAGAGGCCG	232	3AShA_0010K02R_1
X3A_ISBP044	ISBP	CTGTTACCATCCGGCCTAGA	TAAAGTTGGCAGATCCCGTC	300	3AShA_0010K03F_1
X3A_ISBP045	ISBP	AATATATGCCGACGGCTACC	TGTCACCCATATCTATGCCG	350	3AShA_0010K14F_1
X3A_ISBP046	ISBP	CCCCTCTCACTTACCCCTTC	AATCCACTTGGGGGATCTTC	300	3AShA_0010K15F_1
X3A_ISBP047	ISBP	GACGACAAATGCACACATGG	GGACCTAAGCTGACACCTGC	191	3AShA_0010K21R_2
X3A_ISBP048	ISBP	AAGCAAATGGAGACCAATGC	TTCTCCAAACCCTTCCCTTT	247	3AShA_0010L15F_2
X3A_ISBP049	ISBP	GGGGAGAGGAAAATGAGAGG	TCTTCAAGGGAAAACCAACG	162	3AShA_0010M03F_2
X3A_ISBP050	ISBP	GGTGGAGCTCAAAAATTTCAA	GTGTCCTCGCCGTACTTCTC	250	3AShA_0010M16R_1
X3A_ISBP051	ISBP	TGGGTTCGTCAAGCTTCTTT	GAAGGACATCCCTGAGACGA	245	3AShA_0010O04R_1
X3A_ISBP052	ISBP	CATTGCAAGGAAACTGGTCA	CATACTAATGGCGCATGGTG	400	3AShA_0010O19F_2
X3A_ISBP053	ISBP	GAGTATGGGGGAGCAATCAA	CATGGATGCAATGGTTTGAG	269	3AShA_0010P04F_2
X3A_ISBP054	ISBP	AAACACGCCATGGTTAAAGG	TAGGAATTGAACTCGGGTCG	400	3AShA_0010P21R_1
X3A_ISBP055	ISBP	CGACAAGGCACCCAACTTAT	CGCTACTTTGCTGCATCATC	120	3AShA_0015A14R_1
X3A_ISBP056	ISBP	TTCAGCTCCTTGTTGGGTTC	CAGCGAGCTCTTTCATCTCA	222	3AShA_0015B02F_1
X3A_ISBP057	ISBP	TCACGGTTCACAACCAAAGA	GCGTCGTGGCTTTTAGTAGG	289	3AShA_0015B04F_2
X3A_ISBP058	ISBP	GTGCCAATCCCTGAAGTCAT	CAAGGCCTGGAATTGGTAAA	276	3AShA_0015B22R_1
X3A_ISBP059	ISBP	ACATTGTGTCCCTTGCTTCC	AGGCAAAATTGAATTGGCAG	182	3AShA_0015D05R_1
X3A_ISBP060	ISBP	AAATTGCCAATGGTCTCTGC	ACATCGTGTCCCTTGTCTCC	250	3AShA_0015D07F_1
X3A_ISBP061	ISBP	GGATACCTAAGCTCCACGGC	CCGGAATTACTTGTTCGCTC	400	3AShA_0015E08F_1
X3A_ISBP062	ISBP	TGAGCGAACAAGTAATTCCG	GCATTCGAGTGGTATGCAAG	300	3AShA_0015E08F_2
X3A_ISBP063	ISBP	AATTACCAAAACCACCCAGG	TAGGATACGAAATGCGGTGG	280	3AShA_0015E21R_1
X3A_ISBP064	ISBP	GACGCACAAAAATGAGCAGA	CGGAGCCTTATCTAGTGGCA	220	3AShA_0015G22R_3
X3A_ISBP065	ISBP	GGCGGGTTAATTTCTCACAA	AATTTCGGCACATAGGATCG	280	3AShA_0015H12R_2
X3A_ISBP066	ISBP	GCAGGCCTTTTCCTTTTACC	TCCGTATGTGATAGTCCATTTGA	186	3AShA_0015H23F_3
X3A_ISBP067	ISBP	TGATCCACGAACACCTATGG	GAAGCTGGGTAAACTGCTCG	164	3AShA_0015I10R_2
X3A_ISBP068	ISBP	GACCGCCACAGGAGAAGTAG	AGCAGTAGCGCCCTTTTATG	232	3AShA_0015I21F_2
X3A_ISBP069	ISBP	TAACTTGCTTGAGTCGGCCT	ACGCCCAGTGGTAATATCCC	172	3AShA_0015K19F_3
X3A_ISBP070	ISBP	GCAATGATAAACCGGCAAGT	CGACATTAGCCCCCAATTTA	266	3AShA_0015K22F_1
X3A_ISBP071	ISBP	TCCCAACTATCGGCATTCTC	GCTGCTGTCTGTGGTGATGT	220	3AShA_0015M06F_1
X3A_ISBP072	ISBP	CCAAAAAGGGGGAGATTGTT	TTGAAATACACTCCGAGGGG	150	3AShA_0015M21R_4
X3A_ISBP073	ISBP	TCTCATTGCCCCATACACAA	CATAAGGAGGAAAGTGAGTGAATC	224	3AShA_0015N02F_1
X3A_ISBP074	ISBP	GATTCACTCACTTTCCTCCTTATG	TACACATGGCTACAATGGGC	140	3AShA_0015N02F_2
X3A_ISBP075	ISBP	CACCGTACATGCACCTCTTG	GCCTTGTAGATCTGCGAATTG	229	3AShA_0015N03F_3
X3A_ISBP076	ISBP	AGGACGGGTGCCTATAGCTT	TGTTTGACTTGGGACAAACCT	205	3AShA_0015N11R_1
X3A_ISBP077	ISBP	TTTTGAACTTCCGACAAACCT	TCTCACCCTACACATGCTGC	130	3AShA_0015N11R_2
X3A_ISBP078	ISBP	CATTGCCCGATCCTATTCAG	CTGTTCCATCGACCCAAACT	205	3AShA_0020B03F_1
X3A_ISBP079	ISBP	ATGTTTAGCTTGGTGGCGAG	CTATGATGATGCCGGGTTTT	200	3AShA_0020B14R_1
X3A_ISBP080	ISBP	TCATCAAATTGGATAAAAAGGGA	TTCATCGATGCTTGAGTTGG	182	3AShA_0020B20F_1
X3A_ISBP081	ISBP	GATCCCGAACTGACGATGTT	ACAATTCGGGACCCCCTAC	260	3AShA_0020C08F_1
X3A_ISBP082	ISBP	AAAATCCACCAATGAGCGAG	CCCTGGGTGATGAATAGTAACA	278	3AShA_0020D03R_2
X3A_ISBP083	ISBP	TGGGATTATTTGGTTTTCGG	GCAAGCACCACATCATCAAT	217	3AShA_0020D08F_3
X3A_ISBP084	ISBP	TATCGGTGCGAACATGCTTA	TCGGTATCCTTATCCATCGC	262	3AShA_0020D22R_3
X3A_ISBP085	ISBP	AGCTTTGGGTTTCGAATCAA	ATCACCAAATTTTGCAAGCC	300	3AShA_0020G07F_1
X3A_ISBP086	ISBP	TTGGAGAAACACATCAAACACA	CAGCAAGGCAAGAGTCATCA	210	3AShA_0020G14R_2
X3A_ISBP087	ISBP	CCAATGATCAGCTTGGCTCT	CACTGATGAACCACAAACCG	241	3AShA_0020H03F_1
X3A_ISBP088	ISBP	ACCATCTCACTCCTCATCGC	TCTCCCTCAATGGTGTCCTC	287	3AShA_0020H07R_2
X3A_ISBP089	ISBP	TTCTGCTCCTTGTTGGGTTC	CCACCTATAGAAGGAGGGGC	400	3AShA_0020J03F_1
X3A_ISBP090	ISBP	CAGTTGCAGAGTTGGGACAA	GAACCCTCGGGTCTAGCTCT	277	3AShA_0020J09F_2
X3A_ISBP091	ISBP	GGTCCAACTTGAGGGAGTCA	AACATGATGCAAGGATGCAA	224	3AShA_0020K14R_2
X3A_ISBP092	ISBP	CCATCAATTTTGCCTCGATT	GATGCAAATAAGGCGGTTGT	245	3AShA_0020K17F_2
X3A_ISBP093	ISBP	GTGGCTCTGGTTCACCATTT	ACTGGTGCGCCATTAGTAGG	200	3AShA_0020L02F_2
X3A_ISBP094	ISBP	CGGACTTTGCATTTGATGTG	GGATAAATATGTGCACCGGG	300	3AShA_0020N01R_1
X3A_ISBP095	ISBP	ACACTAGCTCGCTCCCAAAA	TCGTGGAAAGGGGTTAAAAA	296	3AShA_0020N10R_2
X3A_ISBP096	ISBP	AGCTTTGGGTTTCGAATCAA	ATCACCAAATTTTGCAAGCC	300	3AShA_0020N12R_1
X3A_ISBP097	ISBP	TCACAAAAGGTGGACCACAA	TTGAACGCTTGTTGGTGAAG	200	3AShA_0020O19R_1
X3A_ISBP098	ISBP	GCCAGTAAGTGACCGAAAGG	TGGAAACTCCTTTCACATACGA	275	3AShA_0020P19R_1
X3A_ISBP099	ISBP	TTCACACTGCTCGAATCAGG	TGACTTCCGTCAAACCCAAT	173	3AShA_0025A05R_1
X3A_ISBP100	ISBP	GCTCATCATGGTGCACTTTAAC	CCCCACATCAAAGCAAGTTT	150	3AShA_0025A11R_1
X3A_ISBP101	ISBP	ACCTTGACAGGTTGCGAAAT	GCGTGTTTCCGATTCAGTTT	228	3AShA_0025B10FC_1
X3A_ISBP102	ISBP	CAAGTTTAAATGAGGCCGGA	CCGTGTAGATCATCTTGGTGC	143	3AShA_0025B11FC_3
X3A_ISBP103	ISBP	TACCCGATATCCACCGGTTT	GGGTGTTTGTCGGTGAAGAT	200, 300, 400	3AShA_0025C12F_1
X3A_ISBP104	ISBP	TGTAGCAGCTGTGCAAGAGG	CTGGACTGAACCGGGACTAA	232	3AShA_0025C19R_3
X3A_ISBP105	ISBP	TCGAGCATAGCTTGGTTGC	CCCTCCGGTCCTTTTTACTC	300, 500	3AShA_0025C21R_1
X3A_ISBP106	ISBP	CACAGATGTATTACGGTTTCCG	GAAGAGAACAGAGTTGCCCG	300	3AShA_0025D08FC_1
X3A_ISBP107	ISBP	CTTCTCGTCTCCATCACCAAG	TAGCGGTAGCGACGAGTCTT	260	3AShA_0025D22R_1
X3A_ISBP108	ISBP	ACCCCTTCGTGGCTTAGACT	CCAAGTGGATCTTCTCCGAA	154	3AShA_0025E09R_2
X3A_ISBP109	ISBP	TTGATCATGTTTGATGTCCCA	TTTGCAAGTTTGCAGTTTAATCA	180	3AShA_0025F19R_3
X3A_ISBP110	ISBP	TCACTCATTTTGCTCCGTACC	AAGCTTCCTCTGTTCCCTCC	144	3AShA_0025G03R_2
X3A_ISBP111	ISBP	AAATCCCGCCTTTCTTGTTT	TAGGCAAGCTTGGCAAAAAT	120	3AShA_0025G24R_1
X3A_ISBP112	ISBP	AAAATTGGCTGCACATCGTC	CGAGACCAACTACGACGAGA	200	3AShA_0025H21FC_1
X3A_ISBP113	ISBP	TCCGTCGGAAGGAGAAACTA	CGTGCCCGTGCTATTATGTT	283	3AShA_0025I08R_1
X3A_ISBP114	ISBP	CCTACGTGGGTGTGTGTGAG	TTTTGATAGTGGCCCCTTGT	165	3AShA_0025J20R_3
X3A_ISBP115	ISBP	GGTGCACAACCAAAGATGAC	ACGCAAATGATAAATCCCGA	224	3AShA_0025K14FC_2
X3A_ISBP116	ISBP	CTCTCGGAGTTGGTTTAGCG	AGTGTGACCACCACTAGCCC	165	3AShA_0025K22R_1
X3A_ISBP117	ISBP	GTCTTCAGCAGGAATGAGCC	CTCATGTTACCATCCGCCTT	183	3AShA_0025L10R_1
X3A_ISBP118	ISBP	CTGCGTAGGCTTCAAGTGTG	TGTCAATGCATGTCACTGAAAAT	297	3AShA_0025L11FC_1
X3A_ISBP119	ISBP	TGACATGCATTGACATTTTGTT	GCGTGTTGTCACGTCAATTC	150, 220, 500	3AShA_0025L11FC_2
X3A_ISBP120	ISBP	GAGCTCGAGGATGCTTTTTG	TCATGGAACTAGGAGCCCAC	178	3AShA_0025L18R_1
X3A_ISBP121	ISBP	ACTGGGTACAAGTGTTCGGC	CCCTCCATCCCGAAATAAGT	350, 400	3AShA_0025M01R_1
X3A_ISBP122	ISBP	TCATTAAAGTAGTGATCTAAACGCTC	GATGACCTGAAGGATCCGAA	128	3AShA_0025M02R_1
X3A_ISBP123	ISBP	CAAGGGTCCGATCCAAACTA	CCCCGACACACCTCTCTCT	129	3AShA_0025M09R_1
X3A_ISBP124	ISBP	ACGGGCCCTTTTGCTAGTAT	AGAAAGTGCAGTGCGGAAAT	134	3AShA_0025M22FC_1
X3A_ISBP125	ISBP	AAAGAAATGGGGGAGGAAGA	GATCTCCAAAGTGCGGGATA	120	3AShA_0025N15R_1
X3A_ISBP126	ISBP	GTGCTACCGGAATGAGGTGT	AAAAATCGCCTATTCACCCC	114	3AShA_0025O18R_1
X3A_ISBP127	ISBP	CGTAGTCGGATCGTCAAGGT	ATGGTAGCACCCAAGCAAAC	200	3AShA_0025P18FC_1
X3A_ISBP128	ISBP	GAAGGGATCTGTGATGGTGA	TGGTACAAAACACGTTCCCA	299	3AShA_0030A21F_1
X3A_ISBP129	ISBP	CAGCAGCTGTGAGAATCGAG	CAGAACGTCCACCCTTGAAT	182	3AShA_0030A22R_1
X3A_ISBP130	ISBP	TTTGCATCAATGCCATGTTT	CAAGTTTAAATGAGGCCGGA	236	3AShA_0030B01R_3
X3A_ISBP131	ISBP	ATTTGTTGGTCGCTTTGGAC	CAAGGCATCCAGCCTATCAT	260	3AShA_0030C04R_1
X3A_ISBP132	ISBP	GCTCCAGCCATGTGGATACT	CTCCCTCCGTTCCAAAATAC	269	3AShA_0030C07R_1
X3A_ISBP133	ISBP	CAAATGGAAGTCAAGTATTTTGGA	GAACCCAAACGATTCCCTTT	290	3AShA_0030C07R_2
X3A_ISBP134	ISBP	TATGGGACTTCTTCATGGGG	ACATGACACATCCCGAGACA	272	3AShA_0030C10F_1
X3A_ISBP135	ISBP	CCACAAGCATCTCTTCCCTC	GATTCAGAGTGGTGGGCAAT	141	3AShA_0030C10F_2
X3A_ISBP136	ISBP	TAGACGCATAGTTCGGGACC	TGTTGCAATAGAACAAGCCG	300, 500	3AShA_0030C11F_3
X3A_ISBP137	ISBP	TGCCACAAGACACTAGGCTG	ACCGCCCCTAAATCTCTCAT	238	3AShA_0030C11R_1
X3A_ISBP138	ISBP	GGTGCACAACCAAAGATGAC	GCGTCGTGGCTTTTAGTAGG	286	3AShA_0030C15F_2
X3A_ISBP139	ISBP	CCAGTTCAACTTTGCCGTCT	TTGCTGAGTTGGATTCGATG	139	3AShA_0030C17F_1
X3A_ISBP140	ISBP	AATCTTTGCATGTTACCGCC	TCCGGTTCTCACTACAACCC	266	3AShA_0030C17F_2
X3A_ISBP141	ISBP	CCTGTGTCCCATTATATAAGAACG	GGAGATTTAACACGGTGCGT	205	3AShA_0030D03R_2
X3A_ISBP142	ISBP	TACCTGAGCTTTCGGTCCAC	CTCTCGGAGGTGCTCATAGG	246	3AShA_0030D13R_1
X3A_ISBP143	ISBP	TGCCTAAAAGGTTTGGGATT	GAGCGCTCAGCTTGGTAAG	120	3AShA_0030E03F_4
X3A_ISBP144	ISBP	AATGCTACTCCACCAGCACC	CCAGCAACACTTATTTTGGGA	265	3AShA_0030E18F_1
X3A_ISBP145	ISBP	TTCCTCTATGCCATCTGTGG	CGCTCTTATATTAGTTTACTGAGGGA	120	3AShA_0030E18F_2
X3A_ISBP146	ISBP	TCCCTCAGTAAACTAATATAAGAGCGT	GGCTTATACTCCCTCCGTCC	135	3AShA_0030E18F_3
X3A_ISBP147	ISBP	GAAAATGGCAAGAGTCGGAG	ACAAGGCCAAGTCCAAGATG	220	3AShA_0030E21R_1
X3A_ISBP148	ISBP	CATGATCACCTGCATCGTTT	TGCCAATGCATGTCACTAAAA	271	3AShA_0030G05F_1
X3A_ISBP149	ISBP	TGACATGCATTGGCATTTTC	TTGCGTGAGTTAATTTGGCA	205	3AShA_0030G05F_2
X3A_ISBP150	ISBP	TGGGTTCGTCAAGCTTCTTT	GCAACGACGAGTCTTCATCA	268	3AShA_0030G23R_1
X3A_ISBP151	ISBP	TGCACAACCAAAGATGACCT	TTTTGTTTCGTAAGGCGGTC	180	3AShA_0030H07R_1
X3A_ISBP152	ISBP	CTTGACCCTATTAGCTGGCG	GGTCTACGAGGGTACGTGGA	145	3AShA_0030H23R_2
X3A_ISBP153	ISBP	CCTGGGTAAACATCGTGTCC	TGAGGTCATTTTGCAAAGGTT	271	3AShA_0030I04F_1
X3A_ISBP154	ISBP	CACCCCTAGTTGGTTTTGGA	CCGAATCAATGAGGGACACT	101	3AShA_0030J16F_2
X3A_ISBP155	ISBP	TTGAGCTTGGAATGTTGTGG	TCAGAAGATCATATGGTTTCATGTCT	150, 180, 200	3AShA_0030J21R_1
X3A_ISBP156	ISBP	AAGAAAGGTGGTCCAACGTG	GATGATGCAAGGATGCAATG	229	3AShA_0030K02F_2
X3A_ISBP157	ISBP	TACGTGCCATACCCAGTTCA	CCCAACCAAAAGATGGAGAA	272	3AShA_0030K13F_1
X3A_ISBP158	ISBP	TCCGGTAGCAGTAGCACAGA	CTCCCTCCGTTTCGAAATAA	172	3AShA_0030K14F_1
X3A_ISBP159	ISBP	AAACTAAAATCACGACACTTATTTCG	CATCCATCCATCCATGTGAA	176	3AShA_0030K14F_2
X3A_ISBP160	ISBP	ATTGGTCCACCCAATTTTGA	GAGAAAACCAACGCAAGCTC	127	3AShA_0030K15F_1
X3A_ISBP161	ISBP	TGCGTCCTTTCCGGTTAATA	AGAAGTAGGACCCCACCACA	289	3AShA_0030L01F_1
X3A_ISBP162	ISBP	TGGAACACTTCTACGACAGCA	CACCATGTTCCTCGTCCTCT	273	3AShA_0030L15R_1
X3A_ISBP163	ISBP	ACCATCTCACTCCTCATCGC	TCTCCCTCAATGGTGTCCTC	500	3AShA_0030M18F_2
X3A_ISBP164	ISBP	GGGACTGGGTAGGTCTTCCT	TCCCTCCGTTCCTAAATACTTG	201	3AShA_0030N09F_1
X3A_ISBP165	ISBP	AGATTCACTCATTTTGCTTCG	GTTGAATTGTGGGGGTTTTG	141	3AShA_0030N09F_2
X3A_ISBP166	ISBP	GTAGCCATGCCAGTGAACCT	AGGAAGGCCGACCATAGTTT	296	3AShA_0030N11R_2
X3A_ISBP167	ISBP	GAGAGGGTGCATGGGATCTA	GGACGATTTCTCAGCTTTCG	208	3AShA_0035A16R_1
X3A_ISBP168	ISBP	ACACGCACAACACACACACA	GCCTTACAATGCACAATTCCA	237	3AShA_0035A17F_1
X3A_ISBP169	ISBP	TTGATTGGTTCATGGCTTCA	CATCCGTATGTAGTTTTTATTGGAA	154	3AShA_0035A18R_1
X3A_ISBP170	ISBP	TTCCTCCGTTCCTAAATATAAGTC	ATCATCTGTACGTCTGGCCC	194	3AShA_0035A18R_2
X3A_ISBP171	ISBP	ATACGAGGGCCTTGTGTTTG	CTCTCGGAGTTGGTTTAGCG	243	3AShA_0035A20F_1
X3A_ISBP172	ISBP	GGCCTTGTTTGGAAAAGTGA	CGGTGAAAACGGTTTGAGAT	216	3AShA_0035B05F_1
X3A_ISBP173	ISBP	TGCTCTGCAACATCAAAACC	TGCTATTAATGGCGCATCAC	116	3AShA_0035C07R_1
X3A_ISBP174	ISBP	GGTCGCATTGATGAAGAGGT	TCATGAACCGGGACTAAAGG	131	3AShA_0035C12F_1
X3A_ISBP175	ISBP	ATAGTCCCGGTTCGTAAGGG	ACGTGGAGGCACATTGGT	200	3AShA_0035C12F_2
X3A_ISBP176	ISBP	TGCTTTGAAATCACGGTCAG	AGACGGAATGTTTAGGTGCG	229	3AShA_0035C12R_1
X3A_ISBP177	ISBP	CAAGGGTCCGATCCAAACTA	ATGTTCCTACGTGTCTCCCG	120, 200, 300	3AShA_0035D20R_1
X3A_ISBP178	ISBP	CCTGTGTTGAGGTTGATGGA	TCAAAATAGATGACCCAACTTCG	100	3AShA_0035E20R_1
X3A_ISBP179	ISBP	AGTGTACTGTGGAATCGGGG	CCAAAATGTCACGGATGTGT	122	3AShA_0035E24R_1
X3A_ISBP180	ISBP	GACATGGGAGGAGTCCGTTA	TGCCTCAACATCAGAATGGA	100, 500	3AShA_0035G01R_1
X3A_ISBP181	ISBP	AGGAAGACCAACATTGCCAC	TGTTTGATGCATCCGTCATT	110	3AShA_0035G04F_1
X3A_ISBP182	ISBP	GCAAATGGAGACCAAAGCTC	TTCTCCAGACCCTTCCCTTT	200	3AShA_0035I13R_2
X3A_ISBP183	ISBP	CTTGCTAGCGTCCCTGCTAT	GGCAGACTGGGAAGAGAGTG	156	3AShA_0035J06F_1
X3A_ISBP184	ISBP	CTAGCTCGACGAACCCAAAG	CACCCACCAGCTCATCAAG	182	3AShA_0035J06F_2
X3A_ISBP185	ISBP	CGTTCCCCTTCCTTGTATGA	AGTTGGTCATGGCCTCCTC	200	3AShA_0035J12R_1
X3A_ISBP186	ISBP	CTAGAACTACGTGCAGGCCC	ATGAACCACATGTCTGCCAA	231	3AShA_0035L08R_3
X3A_ISBP187	ISBP	CAACGCTCATCTTATTCGCA	GCCACAAGGTGAAGGTAGGA	300	3AShA_0035M12R_1
X3A_ISBP188	ISBP	CCCTTCGGCCGATCTAAT	GAGCCACGACCTAAAACAGC	100400600	3AShA_0035N11R_1
X3A_ISBP189	ISBP	TTGGGGTTACCAAGCGATTA	CGATAAAGAAGACGCCGAAG	230	3AShA_0035N11R_2
X3A_ISBP190	ISBP	ACTACGGTTTGGACTGTGCC	GGACGAAATGGGTCACCTC	186	3AShA_0035P13R_1
X3A_ISBP191	ISBP	GTCTCGGCTCCGGTACAATA	TCGATGCTTCAGAAAAACCA	103	3AShA_0035P23F_1
X3A_ISBP192	ISBP	CCTGAACCTGGGTGAACATT	AGCGTTGACCTGCTCTTCAT	204	3AShA_0040A23F_1
X3A_ISBP193	ISBP	GCCAGGTGAGACGATTTGTT	GTAGCGTGGGATGTTTACCC	157	3AShA_0040B11R_1
X3A_ISBP194	ISBP	GAGGCATTGTTGTCAAGCAC	AAAACCAACTAGGGTTGGCA	161	3AShA_0040B17F_1
X3A_ISBP195	ISBP	GTGCATCTAGTGCCAACCCT	TCATGCGGTGTCTTCTCTTG	300, 320, 600, 700	3AShA_0040B17F_2
X3A_ISBP196	ISBP	TTTAGGGTGCCCGTTTGTAG	TCACTATAATGCAGAGGCCG	232	3AShA_0040B17R_1
X3A_ISBP197	ISBP	CAGGGGCTGTCTAGAGATGG	ACGATTTCCGGATAACACAA	273	3AShA_0040D18R_2
X3A_ISBP198	ISBP	GGCCTTTTTAAACCTGCCTC	CACACATGTATTATGTTTCCGGTT	173	3AShA_0040E03R_3
X3A_ISBP199	ISBP	AGGGATGCTGACGTTATTGG	AGATCCACTCCTCCCTCGTT	222	3AShA_0040E20F_1
X3A_ISBP200	ISBP	CAAGGGACCCACACTTCACT	TACAAACAGACCAAACGGCA	173	3AShA_0040F05F_1
X3A_ISBP201	ISBP	GTCCTTAATTTGGCTCGCAA	CCGTTTCTTTTTACTCCGCA	288	3AShA_0040F16R_1
X3A_ISBP202	ISBP	TCCGTTTCTTTTTAGTCTGCG	GCTACGCTCAGTCACGATGAT	289	3AShA_0040F16R_2
X3A_ISBP203	ISBP	CGAACTCTTTTGCTCTTGTTTG	GGAGGAGAGATCTTTGTGCG	100	3AShA_0040F17F_1
X3A_ISBP204	ISBP	CACATGAGCCCCCTACAGAT	CCAAGGATTCAATTCCCCTC	208	3AShA_0040G03F_1
X3A_ISBP205	ISBP	TCGTACCGGCCCAGTAGTAG	GCATGCCATGTAGTAAACCG	100	3AShA_0040G14R_3
X3A_ISBP206	ISBP	ATAATTGATGTGTGCCCGGT	AGCAAAGCTAAAATGCGGAG	125	3AShA_0040I13R_1
X3A_ISBP207	ISBP	GCTGCGAGTCTCAGACCTTC	GAAGGACATCCCTGAGACGA	300	3AShA_0040J22R_1
X3A_ISBP208	ISBP	AGCTTGTCACCAATTCCGAC	TGACTTTCGGCAAATCCAAT	150	3AShA_0040M15F_1
X3A_ISBP209	ISBP	GCATCATGAGCTACATGGGA	AGGACTCCTGCCCAGCCTAC	190	3AShA_0040O22F_2
X3A_ISBP210	ISBP	AGCCATGAGGGTTTAGTTCG	TACTAATGTCCTACGCGCCC	298	3AShA_0040P08F_1
X3A_ISBP211	ISBP	ACTGCCAATGTGTTGCAATG	CCCAAGCTTGTCCATCAAAT	150	3AShA_0040P19F_1
X3A_ISBP212	ISBP	GGCAAGTGTCACCCTGATCT	TTGACATGCATTATCATTTTGCT	150, 380	3AShA_0045A10R_1
X3A_ISBP213	ISBP	TGGGTTCGTCAAGCTTCTCT	TGGTGCATGGTCAGACTGTT	111	3AShA_0045C13F_1
X3A_ISBP214	ISBP	AATTTGCTCTTCCACTCGGA	TTGTTTTGGTTTAGGTTTTGGG	139	3AShA_0045C22R_1
X3A_ISBP215	ISBP	ACTCCCTCAGTCCCAAAACC	CTAAATGCGTCAACTTGCGA	226	3AShA_0045C22R_2
X3A_ISBP216	ISBP	TTTGTAACCACGCGCTACTG	AGAAGGCAGATATGCGACTCA	297	3AShA_0045D14F_2
X3A_ISBP217	ISBP	CGAGACTCGAGTGTTCACGA	TAGGAAGGATGTCCCGAAGA	200	3AShA_0045D14R_1
X3A_ISBP218	ISBP	TATTGTAGTGCTACCGCCCC	CCCAATACAAGGGGGCTTAT	201	3AShA_0045D15F_1
X3A_ISBP219	ISBP	CAACGATGGCACATAACTGG	GTTTTACCAAAGATGGCGGA	300	3AShA_0045E11F_2
X3A_ISBP220	ISBP	ACCTTTGTGGGCAAAGTGTC	TCCTTACTGGTCACCCCATC	298	3AShA_0045E24F_1
X3A_ISBP221	ISBP	GTGGCAAAGTGGAAACAACA	GCAACAACGTGCTTCTTTGA	112	3AShA_0045F13F_1
X3A_ISBP222	ISBP	ACATTGTGTCCCTTGCTTCC	CAGAGAGTGGAGGTGCATCA	250	3AShA_0045F17R_1
X3A_ISBP223	ISBP	TCTTTCGTGTCTTGCGTCAG	GGCTTTTGCGTCAAAAATGT	267	3AShA_0045F23R_1
X3A_ISBP224	ISBP	TGGCTAACGGTAAAAACCAA	AAACGCTCTTATAGAAGTTTACAGAGG	140	3AShA_0045G17R_1
X3A_ISBP225	ISBP	CCCTCTGTAAACTTCTATAAGAGCGT	TACCCCTCAAGCCTGTTCTG	120	3AShA_0045G17R_2
X3A_ISBP226	ISBP	TGTCCCAGGATAACTACGGC	ACGATTTCCGGATAACACAA	100	3AShA_0045H05R_1
X3A_ISBP227	ISBP	TCACGTGCAATCCGATAAGA	CTACGTCTCCAGATACCGGC	280, 300	3AShA_0045H15R_1
X3A_ISBP228	ISBP	GGAGCGTTATAAACCCGGAC	CTGTTGACCGGGAGTCTAGG	131	3AShA_0045H20F_2
X3A_ISBP229	ISBP	CTATCCGGACACCCCCTAGT	GCCCAACAGAATTCAGCAAT	270	3AShA_0045J09F_1
X3A_ISBP230	ISBP	CAGCGGATTGTGAAGGTTTT	AACGAGCTAGTCAAGTAGAGGCA	300	3AShA_0045J15R_1
X3A_ISBP231	ISBP	GCGCCATTAGTGTCTTCCAT	CAAATGTTCGATCTCCAGGG	259	3AShA_0045K05F_1
X3A_ISBP232	ISBP	AAGAACGTTTTTGGCACTACA	CGCCCTTGGAGATTTAACAC	216	3AShA_0045K08F_2
X3A_ISBP233	ISBP	GTGATCACCTTGTTTGCAGC	TCATACTTTTTCTAAAAGAGTGGTCAA	120	3AShA_0045L02R_1
X3A_ISBP234	ISBP	GAGTTTTTACGTTGGCTCGC	AACAGCAAAGCAGAGTGCAG	196	3AShA_0045L13F_1
X3A_ISBP235	ISBP	CCATGCGGTCAAGGATCTAC	CCATTTGTGCATGTCCTTTG	280	3AShA_0045M05R_1
X3A_ISBP236	ISBP	CATCAACTAGCTGACGGCAA	AGAGAGTAGGGGGTGGGAGA	180	3AShA_0045M11R_2
X3A_ISBP237	ISBP	TGTCCCAAACATTGGTTCAA	AAAATCACCTGGGGAGGC	243	3AShA_0045N02F_1
X3A_ISBP238	ISBP	GGAGTGGTAAATCAGATGTGGC	TGCCTTGGTCATCGTGTTAG	104	3AShA_0045N08F_1
X3A_ISBP239	ISBP	ATGCATCTTACATGGTGGGA	TTTCGCATTTTTCCTTTGCT	216	3AShA_0045N08F_2
X3A_ISBP240	ISBP	TCCAACCATCCGGAATTATC	CTGACCCGGAAGTGTTGAAT	180	3AShA_0045O16R_2
X3A_ISBP241	ISBP	TTTCCTCCTCTCACCGTCAC	TACTCGGCCTTGAAAAGGAG	120	3AShA_0045O23F_1
X3A_ISBP242	ISBP	ATGCCACGTGTACCAGATGA	TGAAGTGTTGCATGTTACCACA	200	3AShA_0045P13F_1
X3A_ISBP243	ISBP	CAAAGCGCAAATTGCTACCT	TTAGCTCCTCGTTTGGTTCG	230	3AShA_0045P19R_1
X3A_ISBP244	ISBP	GAGTCCAAAACAAGGGCAAA	CCACCAGGGAGGGTTTATTC	108	3AShA_0045P22F_2
X3A_ISBP245	ISBP	GTGCGAGAGGAGGATGAAAC	CCCCTTTATATTTCGTGCCA	285	3AShA_0050A21R_1
X3A_ISBP246	ISBP	TGGCACGAAATATAAAGGGG	AGAGCAGTTCCACCGACAGT	200	3AShA_0050A21R_2
X3A_ISBP247	ISBP	AAGTTCGTGTGTTGCACAGC	GGTTGTTGCCGGAGGTATTA	288	3AShA_0050B04R_1
X3A_ISBP248	ISBP	GCGGACCTGGTTCTAATTCA	TTTGTTCACTCATTTCTGTGCAT	127	3AShA_0050B10R_1
X3A_ISBP249	ISBP	CCCCATCAATTTTGCCTCTA	ATGACTTACCGTGGTCTGCC	202	3AShA_0050C08R_2
X3A_ISBP250	ISBP	CACGCGCTACTGCTATGTGT	CTCCTCTAAGGTGACTCGGC	250	3AShA_0050C23R_1
X3A_ISBP251	ISBP	CGCATTTAGGGGTCCAACT	TTGAGCAAAGCTAAAATGTGGA	300	3AShA_0050D10R_1
X3A_ISBP252	ISBP	TCGCAGAACGAGGAGAAAAT	TGGCCTTGTATAGATGCAAAA	166	3AShA_0050G23F_1
X3A_ISBP253	ISBP	CTCGTTGGGTTCGACACTCT	AAATCCTCTAGCAGGGGCTC	230	3AShA_0050H01F_2
X3A_ISBP254	ISBP	GAAGCTTCAATTCTCGGCCT	CGTTCGGTACTTGATCGGTT	218	3AShA_0050H03R_1
X3A_ISBP255	ISBP	ACTATCTCGTCCACCATGCC	CCGAACCTGGGTAAACATTG	120	3AShA_0050I20F_2
X3A_ISBP256	ISBP	CCTCTAGTCCATGCCACTCC	TTTACGCATTCACATGCTCC	285	3AShA_0050J24R_2
X3A_ISBP257	ISBP	CCAGATCAGCCCTTGTTTGT	TGGTTTTCACCCTTTTCCAG	600, 800	3AShA_0050K24F_2
X3A_ISBP258	ISBP	CCCATGGTGATTTGGTTTTC	TAGTTGTTCCTTGGCGCTTT	279	3AShA_0050M20F_1
X3A_ISBP259	ISBP	ATGTTTAGCTTGGTGGCGAG	CTATGATGATGCCGGGTTTT	172	3AShA_0050N05R_1
X3A_ISBP260	ISBP	ACACCCGAGGACCCTTTAGT	TGGTTACTGGTACGCCTGGT	120	3AShA_0050N12R_1
X3A_ISBP261	ISBP	CATTGTGTCCCCTGTCTCCT	GCCATATCTCATGTGCATCG	206	3AShA_0050O05F_1
X3A_ISBP262	ISBP	CAACACCCATCACACACTCC	CTAGGGGCATGTTGTGGTCT	229	3AShA_0050O08R_1
X3A_ISBP263	ISBP	CATTGGCACTCTTGATGTGG	CAAGCACCTTTCTTCTTGCC	222	3AShA_0050O20R_2
X3A_ISBP264	ISBP	GAACCCTCGGGTCTAGCTCT	GCCGCCCTGACTTATACAAA	298	3AShA_0050P12F_2
X3A_ISBP265	ISBP	TAGGGTTTTACACCGCAAGG	CACCATCATCACCAGCCTC	204	3AShA_0050P20F_3
X3A_ISBP266	ISBP	CCATTAGATTCGTTGTTGAATG	CTCCACGTATAGCCAGTCCA	160	3AShA_0050P24F_1
X3A_ISBP267	ISBP	TCCGTCCCGAATTACTTGTC	CATGCCTAGTCCTCTCGACC	220, 250	3AShA_0055A04R_1
X3A_ISBP268	ISBP	GAGAAAGGCCCATCAAATCA	TTTTTGGCTCTGAACTCGGT	101	3AShA_0055A17F_1
X3A_ISBP269	ISBP	TGATGCCTACACTCTGGCTG	TCAAAAACGCTCTTATATTATGGG	260	3AShA_0055A21R_1
X3A_ISBP270	ISBP	CCTTCAATGCGATTATGCCT	CACCTTCCCTCCCAGTTGTA	294	3AShA_0055D11F_1
X3A_ISBP271	ISBP	AATACTAATGGCGCACCAGG	TACTAATGGCGCACCAACTG	100	3AShA_0055D24R_1
X3A_ISBP272	ISBP	AATACTAATGGCGCACCAGG	ACTAATGGCGCACCACCTAC	182	3AShA_0055D24R_2
X3A_ISBP273	ISBP	ATGCGCCATTAGTAACCCTG	CCTGGTGCGCCATTAGTATT	100	3AShA_0055D24R_3
X3A_ISBP274	ISBP	TCACTTGCGACATTGCTTTC	AGGGAAAATTGTCTGCATGG	286	3AShA_0055E12F_1
X3A_ISBP275	ISBP	GCTCCTCGTTGGGTTAGACA	GCAAATAACATTGCACACGG	200	3AShA_0055E20R_1
X3A_ISBP276	ISBP	ACTGATCCAGGGATGACACC	TGTGGGAAGATCCCCTACTG	200	3AShA_0055F24R_1
X3A_ISBP277	ISBP	CCTGGTTGAGGGACTCATGT	TGCGTTCCATAGTCTTCACG	192	3AShA_0055H03F_1
X3A_ISBP278	ISBP	ATGCACATCTTCAAGGGGAG	ACATGAGTCCCTCAACCAGG	202	3AShA_0055H03F_2
X3A_ISBP279	ISBP	AGGAATAAAGCCTTGGGCAT	TCCCTCCATCCCATAATATAAGAG	150	3AShA_0055H11R_1
X3A_ISBP280	ISBP	CCTCTGTCCCATAATATAAGAGCG	ATAACCTGGACGGCAAACAG	100	3AShA_0055H11R_2
X3A_ISBP281	ISBP	GATCACTTGATCCCTCTCGG	CGGTAGAAACCCTGGTGAAA	291	3AShA_0055H22F_1
X3A_ISBP282	ISBP	GGGTAAACTTCGTGTCCCCT	TATCTGCCATTCGTCCACTG	129	3AShA_0055I07R_1
X3A_ISBP283	ISBP	GAATTCCTACATGTCCACCACA	GATTCACTCATTGTGCTCCG	180	3AShA_0055I19R_1
X3A_ISBP284	ISBP	TGGTTGTGTTTCGGAAAAATG	GGCCGTGATTTTCTTTTTGA	350	3AShA_0055J16R_2
X3A_ISBP285	ISBP	CCAGGTTACTAATGGCGCAC	AATACTAATGGCGCACCAGG	500	3AShA_0055J23F_2
X3A_ISBP286	ISBP	CCCAACTTACCCCTTGGACT	GGATCTTCTCCGTAGAGGGG	149	3AShA_0055J24R_1
X3A_ISBP287	ISBP	GCAAATGGAGACCAAAGCTC	TAGCACCACCTATCCGAACC	200, 250, 300	3AShA_0055K07F_2
X3A_ISBP288	ISBP	ATATTACTGGTGGCGTGGGA	TGATAAACAAGTCCTCAAATGGAA	294	3AShA_0055L02F_2
X3A_ISBP289	ISBP	TATTCGTCCGTTTTACCCCA	AGCATAGCTTGCAAAAGCGT	200, 300	3AShA_0055O08R_2
X3A_ISBP290	ISBP	ACACGTGGGAGATATAGCCG	TGAAGGCACTGTCCATCACT	212	3AShA_0055O13F_1
X3A_ISBP291	ISBP	TCTCAGGCTGATTGTAATGGT	GCTGGTCGTAATGGGGAGTA	150	3AShA_0055O17R_1
X3A_ISBP292	ISBP	CGAGGGTCTTGAGTGGTTGT	CCCTTGCCTCGAATCAATAA	189	3AShA_0055P04R_1
X3A_ISBP293	ISBP	ATACGATTGATGCCTTTGGC	AAGGTCGAGGTCCACAACAC	152	3AShA_0055P10R_1
X3A_ISBP294	ISBP	CCAAGTCGCACCCTTGTAAT	AAAATTGTTGTAAACAAGGCATGA	100	3AShA_0060A06R_4
X3A_ISBP295	ISBP	GGTTCGTGGTTTCACTCGTT	TCTTCTGAAGCGTCGGTCTT	154	3AShA_0060A11R_3
X3A_ISBP296	ISBP	AACGGTGATTCATGCGTGT	AATAGGAAATTCCGTTCGGG	111	3AShA_0060C24R_2
X3A_ISBP297	ISBP	GTGCTCGAGGTATTGAGGGA	ATTAGCGGTCTTACCGCCTT	100	3AShA_0060D01R_2
X3A_ISBP298	ISBP	ATCCAATGTCCATAGCCAGG	TCCCATATCTTATCATGTGTCTGTT	253	3AShA_0060D15R_1
X3A_ISBP299	ISBP	AATCGATCCACTGTTGGCAT	GTTGGACGTATCTGCCGACT	245	3AShA_0060F23R_1
X3A_ISBP300	ISBP	CTATTTGACATGCCAGGGCT	CCCAATATTGCCCAAAACAG	184	3AShA_0060G05F_1
X3A_ISBP301	ISBP	CGGTCCCAATGCCTATAAAA	TTGAGGCGTGTACGTAGCTG	100	3AShA_0060G18R_1
X3A_ISBP302	ISBP	TAGGGTTTTTGCCCCTCTTT	ACCCACATGGAATGTGCAA	162	3AShA_0060H04R_1
X3A_ISBP303	ISBP	GTGCTACCGGAATGAGGTGT	AAAAATCGCCTATTCACCCC	114	3AShA_0060H15F_1
X3A_ISBP304	ISBP	ATGTGGCCAATGCCATATTT	TGTTTGGGAGAGTGAGAGGC	176	3AShA_0060H15R_2
X3A_ISBP305	ISBP	AAGGCATGCAAATTCCAAAC	CAATGGGGACCAATAAACCA	180200	3AShA_0060I04F_1
X3A_ISBP306	ISBP	CATGTCCCCTGTCTCCTGTT	ACGGTGTTGAAAACGACCTC	165	3AShA_0060J13R_1
X3A_ISBP307	ISBP	ACGGACCGACACATATCCAT	TCCATCTGTAAATTAATATAAAAGCGT	180	3AShA_0060L04R_1
X3A_ISBP308	ISBP	TCCGTAAACTAATTTAAGAGCGTT	GCTTTCACAATGAACGAGCA	100, 230	3AShA_0060L04R_2
X3A_ISBP309	ISBP	AACCGCTAGGTTTATTCCGC	TCACCGAGCCATCTTTTCTC	187	3AShA_0060M08R_1
X3A_ISBP310	ISBP	GCATCTACTGGAGCAGCACA	GAGGACAGGGGTCTTTCTCC	211	3AShA_0060M13R_1
X3A_ISBP311	ISBP	TGCTACAAAAAGGATTGGGC	GGAGGTGCCGTACATTCG	254	3AShA_0060N04R_1
X3A_ISBP312	ISBP	TTGGCACATTTGGAATGAGA	GACCAATTCTTCCAGGGTCA	150	3AShA_0060O01R_1
X3A_ISBP313	ISBP	CATGCTTCTTTATCCGCCAT	GCCCGATCAGTGATTTTTGT	220	3AShA_0060O16R_1
X3A_ISBP314	ISBP	CGCGTTAATGACCCTGATTT	TCCCACTAGATGAACGGCTC	164	3AShA_0060O21R_1
X3A_ISBP315	ISBP	TTTGAGCAGTAGGCGTAGCA	CCAGGGTGACGAATAGTCAAT	124	3AShA_0065A10R_1
X3A_ISBP316	ISBP	TGATCGTAAAATTACCTCGGG	ACACACACACACACACACACAC	200	3AShA_0065A10R_2
X3A_ISBP317	ISBP	CATTGCCCGATCCTATTCAG	CTGTTCCATCGACCCAAACT	100, 150	3AShA_0065A12F_1
X3A_ISBP318	ISBP	ATCAGGATCCCCACACACAT	GAAGAAGAACTTCCAGCCCC	154	3AShA_0065B04F_1
X3A_ISBP319	ISBP	CAAAGACGACATAGCTGCCA	TGTAGTCCGCATTCAAATCTCT	180	3AShA_0065B06F_3
X3A_ISBP320	ISBP	CATTTGTTGGAACCTTTAGAAAGAC	CCCCCTGCTTGATTTAGTGA	197	3AShA_0065B07F_4
X3A_ISBP321	ISBP	AGCCTCTCTCATACAAGGCAG	AAGGAGGTCCAACTCCCACT	220	3AShA_0065B07R_1
X3A_ISBP322	ISBP	ATTTCGCATTTGTTCAAGCC	GACGACCCCACCCAATCA	220	3AShA_0065B09R_1
X3A_ISBP323	ISBP	CCCTACGGACTAAACCCTCC	GGGAAGGAAAGAGAGGGAGA	274	3AShA_0065C24F_1
X3A_ISBP324	ISBP	CCTGTCAAGTGATCCACTCCT	CGTTCGGTACTTGATCGGTT	200	3AShA_0065D04R_1
X3A_ISBP325	ISBP	CCCATAATATAAGAATGTTTTTGGC	TCATGGTCGCACCTACAAAC	255	3AShA_0065D16F_3
X3A_ISBP326	ISBP	ATCTTAGGCGATTGCACCC	TGGAGGTCTTACCATATTTTTCG	131	3AShA_0065E07R_1
X3A_ISBP327	ISBP	CATCCGCTTAAGAATCCAATG	GAGGAGCAGCCTACCACTTG	214	3AShA_0065E21R_2
X3A_ISBP328	ISBP	CTACCAAAGGCGCTTCACTC	TTGCTACAAAAAGGATCGGG	220	3AShA_0065F07F_2
X3A_ISBP329	ISBP	TATTGCCGGCTCACTCTCTT	CCAAACTGTTCTCAAACGCA	172	3AShA_0065F15R_2
X3A_ISBP330	ISBP	CCGGGGTGAGGAATAAGAAT	TGGGTCCGGAGTCTTTTATG	184	3AShA_0065G03F_2
X3A_ISBP331	ISBP	CCGTTTACTCCTCGTCCCTA	TGGCCTTGTATAGATGCAAAA	101	3AShA_0065G17F_1
X3A_ISBP332	ISBP	TCAAGGCAACCATTAGTCCA	AGAAGCCAATACACGATCCG	180210	3AShA_0065H14F_1
X3A_ISBP333	ISBP	TCATTTCCTTCTGCTCCTCG	ATGCGTATGAGGCGAGTCTT	248	3AShA_0065H15F_1
X3A_ISBP334	ISBP	TCTCATCAAGCAGTTCGGTG	ACGTGCAAAACTCTCGGACT	300	3AShA_0065H21F_3
X3A_ISBP335	ISBP	ACCCTTGACGAAAGCACTTC	CGACTGAAAGTGTGTGTGGG	287	3AShA_0065I01F_1
X3A_ISBP336	ISBP	CCGTTTACTCCTCGTCCCTA	TGCCCTTGTATAGATGCAAAA	103	3AShA_0065I17F_1
X3A_ISBP337	ISBP	ATGCCAACTTCTTTCCTGCT	GGCTCATTGTGTTGGGAAAT	142	3AShA_0065J02F_2
X3A_ISBP338	ISBP	ACGGAAATATGCTCGATTGG	GTAGGCAGGCAAGTCTGAGG	249	3AShA_0065J05R_3
X3A_ISBP339	ISBP	ACCATCTCACTCCTCATCGC	TCTCCCTCAATGGTGTCCTC	150	3AShA_0065J09R_2
X3A_ISBP340	ISBP	GTTAAAATCTCCGCCCACAA	GTGGCATCCTTTTAGGGGTT	280	3AShA_0065J10R_1
X3A_ISBP341	ISBP	TCGAAGGTGGCATCCTTAAC	GATCCAGGAAACCTTGCGTA	180, 300	3AShA_0065J10R_2
X3A_ISBP342	ISBP	TGGAATCAGAGGAGGATTGG	CATGCCACATCATCTATTTTGTC	171	3AShA_0065K01F_1
X3A_ISBP343	ISBP	CCCAAGTTCCTCTCCTCCTC	TTTTTGACATGCGCTACTGC	115	3AShA_0065K01R_1
X3A_ISBP344	ISBP	TATCTCGATCTCCGCAGGAC	TTGTCTTGAAGTCGGTCCCT	210	3AShA_0065K11F_1
X3A_ISBP345	ISBP	GGTGGAGCTCAAAAATTTCAA	GTGTCCTCGCCGTACTTCTC	146	3AShA_0065K19R_1
X3A_ISBP346	ISBP	TATCTCACTGGTCGGGAAGG	CAATGGGGACCAATAAAGCA	300, 600	3AShA_0065K22F_1
X3A_ISBP347	ISBP	GCACAAATACAATGCTGACGA	AGCAACCATCACATCCCTTC	130	3AShA_0065K22F_3
X3A_ISBP348	ISBP	GAAGGGATGTGATGGTTGCT	AAATGCTCATGCATGTCACC	295	3AShA_0065K22F_4
X3A_ISBP349	ISBP	CCACTTGAATGAGGCAGGAT	ACGGTTTGAAATGCCATCAT	286	3AShA_0065K24F_1
X3A_ISBP350	ISBP	GCCTCCTTGATCTCGTGGTA	CCGTTAGGCGGAATATGATG	292	3AShA_0065L12R_1
X3A_ISBP351	ISBP	CTCGTGAAACGAGACGACCT	CCCTCGAAAGCTGTTGTGAT	260	3AShA_0065L16F_1
X3A_ISBP352	ISBP	TACCAAGGAAGATAGCGCGG	AGGCTCACTAGGGACATGTTG	130	3AShA_0065M01F_1
X3A_ISBP353	ISBP	AAAAATAGAGGCCGTTGGCT	GTTTCGTCGAAGGGTCTCTG	267	3AShA_0065M07R_1
X3A_ISBP354	ISBP	TGCACAACCGAAGATGATTT	TGTTTCGTAAGGCGATCTCA	253	3AShA_0065M08R_1
X3A_ISBP355	ISBP	TTGGTTCCTTTGCTTTGCTT	AGACTCACTCATTTTGCTCCG	241	3AShA_0065M21F_1
X3A_ISBP356	ISBP	GACTCCTGGAGGAGGAGGTT	ACATGAGAGAAGACGGCGAT	237	3AShA_0065N01R_3
X3A_ISBP357	ISBP	CCCCTAGCGTCGATTGTATC	CACCAAAGACAGAGAAGCCA	119	3AShA_0065N09R_1
X3A_ISBP358	ISBP	TCCTATCCCACAGGGAGTTG	TCCTTCCGTCCCAAAATAAG	110	3AShA_0065N17F_1
X3A_ISBP359	ISBP	TCCTCCATCCCAAAATAAGTG	TGCTTAGGTGATGGGGGATA	226	3AShA_0065N17F_2
X3A_ISBP360	ISBP	TATCGGTGCGAACATGCTTA	TATCTTATCCACCGCCGAAG	280	3AShA_0065O07R_3
X3A_ISBP361	ISBP	GCTCTTGTTAAATATGCCGACTC	TTGTGCGTGGTCTCCTACTG	156	3AShA_0065P06F_1
X3A_ISBP362	ISBP	GGGTGTTCACTAATGTGCCC	TAGCGGTAGCGACGAGTCTT	295	3AShA_0065P07F_1
X3A_ISBP363	ISBP	TCCATCTCACAAAAGCCAGA	GATTGGCGACAAGTAATATGGA	280	3AShA_0065P10F_1
X3A_ISBP364	ISBP	CGATCCATATTACTTGTCGCC	CTTTCCCAGAATTGCTTTGC	182	3AShA_0065P10F_2
X3A_ISBP365	ISBP	TGTTCATACTGATACGTCTCCAA	AGAAGTGGATAATAAAGCCCAA	100	3AShA_0070B02R_1
X3A_ISBP366	ISBP	AAGGGGACCAATAAACCAGG	GAGGGTTTTCTGTCCCACAA	163	3AShA_0070B08R_2
X3A_ISBP367	ISBP	TGTTGTTATCAATTATGTTGAGTTTTG	CCGGTTTACCAAGTCCCAG	152	3AShA_0070B09F_1
X3A_ISBP368	ISBP	CTCACTGGTTGGAAAGGCAT	CAATGGGGACCAATAAACCA	204	3AShA_0070C03F_1
X3A_ISBP369	ISBP	GGTGGTGTCTTCGGTCTTTG	ATGTTTTTGGGACTTGGCTG	300	3AShA_0070C08F_1
X3A_ISBP370	ISBP	ATGAGTTGGTCGCGAGATTT	CCGTTATCAATGACATCCCC	130	3AShA_0070E06F_1
X3A_ISBP371	ISBP	ACAAACACGTATCGTCACGG	CCCTATGATTGAGCTGAGCC	292	3AShA_0070E07F_1
X3A_ISBP372	ISBP	TGTGCTTTTCCAGCATTTTG	CGTAGAACGTCCTCCCTTGA	130	3AShA_0070E12F_1
X3A_ISBP373	ISBP	TCTCATTGGCACTCTTGACG	CAAGCACCTTTCTTCTTGCC	225	3AShA_0070F24F_2
X3A_ISBP374	ISBP	CAATCTCATCGTGCACCAAC	AGGAAAAGTGGGCAAAAGGT	147	3AShA_0070G06R_1
X3A_ISBP375	ISBP	TCAAACGACCAACGTAGGAA	GGCTTGCCAACTTGTTTCTC	320	3AShA_0070G19F_3
X3A_ISBP376	ISBP	CCTAAGGGAATCTTGCCACA	CATGTGGAGCTTTCTGGATTC	310	3AShA_0070G19F_4
X3A_ISBP377	ISBP	AGCCATGAGGGTTTAGTTCG	GGGTCGTGGGAATTATAGCA	263	3AShA_0070G20F_1
X3A_ISBP378	ISBP	TAGTGTCAGGTGGCAATGGA	GGCGCCATTAGTGTCAATTT	132	3AShA_0070H08F_3
X3A_ISBP379	ISBP	GAACCAATGAGCACTTGTCG	GGCTTTACCTTTCCTCAGGG	232	3AShA_0070J05R_2
X3A_ISBP380	ISBP	CTTTGTCTCCAGCTCCCTTG	TTCAGTCAAATCTAATATGCGGAG	133	3AShA_0070K09R_1
X3A_ISBP381	ISBP	AGGCAAAGGTTTGCTCTTGA	GATGATGCAAGGATGCAATG	165	3AShA_0070K18F_2
X3A_ISBP382	ISBP	AAATGCATGATGGGTGGAAT	ACGAAGAGCCCGCTTACTTT	151	3AShA_0070L20F_1
X3A_ISBP383	ISBP	GATGACATGGCACTGGCTTA	TTTTGGATTCATGCTTCGTG	125	3AShA_0070L20F_2
X3A_ISBP384	ISBP	GCGGAGAATGTCAAGAGAGG	AACGGCTGGAGATGCTCTAA	200	3AShA_0070M10F_1
X3A_ISBP385	ISBP	AACTTGTTGCTCCGTGATCC	CAAATTTAGGACAAGAATTTTGGG	140	3AShA_0070M14F_1
X3A_ISBP386	ISBP	TCGTCCCAAAATTCTTGTCC	CTTGCACTTGGCACTTTTGA	203	3AShA_0070M14F_2
X3A_ISBP387	ISBP	CCGTTTACTCCACGTCCCTA	TGGCCTTGTATAGATGCAAAA	102	3AShA_0070M19R_1
X3A_ISBP388	ISBP	GGTCTCCTCGTCTCATGCTC	CCTTCCTATTCGAAATCGTGG	200	3AShA_0070N06F_4
X3A_ISBP389	ISBP	CTTGGCCTTGTCTTGGATGT	TGAGCTTGAGCCAATCCTTT	199	3AShA_0070N11F_1
X3A_ISBP390	ISBP	TCCAGTGCAACGAAGTGAAG	TGCACATTCAATGATATTATCCG	230, 300	3AShA_0070N15R_1
X3A_ISBP391	ISBP	CTAGTACGAGGCAAACCCCA	TGGTTCAAAGGACTTCCTGG	282	3AShA_0070N17F_2
X3A_ISBP392	ISBP	CTCCATGGCACCATGTCTC	TCTCTGCAAACTTCGTCAATG	116	3AShA_0070O13F_1
X3A_ISBP393	ISBP	TGGTTAGAGGATTTGCTGCC	AATTCGTTCGTCCCAAAATG	123	3AShA_0070P04F_1
X3A_ISBP394	ISBP	GTGGGGATTCCACGGATG	GATCCCATTCATCAAATGACAA	267	3AShA_0070P11F_1
X3A_ISBP395	ISBP	CCCAAACTGATATGAGCCGT	GCCTTGAGGTGCGTTATGTT	126	3AShA_0070P17F_1
X3A_ISBP396	ISBP	GACTGACGCTGTTTTCAGCA	ATTTGCTCTTTGCACGACCT	127	3AShA_0075A10R_1
X3A_ISBP397	ISBP	GTCACGTGGTCGGCTTAAAT	AAGTTGCTGCATGCATTGTC	268	3AShA_0075B12F_1
X3A_ISBP398	ISBP	ATTACTTGTCGCGGGTATGG	CATCATCCCTTCATGGCTTT	123	3AShA_0075B12F_3
X3A_ISBP399	ISBP	TGCACAACCGAAGATGACTT	GAGTGCCATGGCTTTTAGGA	286	3AShA_0075B14F_2
X3A_ISBP400	ISBP	CGTGATCACCTGCATCATTT	TGCCAATGCATGTCACTAAAA	271	3AShA_0075B16R_1
X3A_ISBP401	ISBP	CCGTCCTGGTTTACTCTTCC	GACAAGAATTTTGGGACGGA	180	3AShA_0075B16R_2
X3A_ISBP402	ISBP	TCCGTCCCAAAATTCTTGTC	AATTTGGCACATGTTTTGGC	157	3AShA_0075B16R_3
X3A_ISBP403	ISBP	CGAACTAAACCCTCATGGCT	GCCTGACCTACTGTGACAAACA	296	3AShA_0075E08R_1
X3A_ISBP404	ISBP	ACTAGAGGGCGGAGTCCTGT	GCTCGGTCATGGGGTCAT	220	3AShA_0075E10F_1
X3A_ISBP405	ISBP	CCAGATCCAACTACCGGAAA	GAAGTCGCCAGTCAGGAGTC	200, 300, 500	3AShA_0075E10F_2
X3A_ISBP406	ISBP	TCGATGCTTTAACCTAGCCG	CCAACGAATGTTGTTTCGTG	249	3AShA_0075E18R_1
X3A_ISBP407	ISBP	TAAGTCGCGAAGCTCACAGA	GTGGCACTGCCTAAAACGAT	260	3AShA_0075F10R_1
X3A_ISBP408	ISBP	TATGGCAAAAATGTCACCGA	CGGAGCAAAATGAGTGAATCT	144	3AShA_0075G02F_1
X3A_ISBP409	ISBP	AGTACCAGGGGCCAGTTCTT	AAGAGCCCGCTTACCTTCTC	153	3AShA_0075H05R_1
X3A_ISBP410	ISBP	AACATCGTGTCCCCTGTCTC	AGGTTTGATTCCTCGCACAG	136	3AShA_0075H09F_1
X3A_ISBP411	ISBP	GTCACGATGCACAACCAAAG	AGATTCACTCATTTTGCTCCG	280	3AShA_0075K08R_1
X3A_ISBP412	ISBP	CGGAGCAAAATGAGTGAATCT	GGCAGGCCTTTTCCTTTTAC	260	3AShA_0075K08R_2
X3A_ISBP413	ISBP	TTAGTGTTCGTGGCCTTTTG	TCCCTAAATGGTGTTCTCCG	100, 200	3AShA_0075K10F_4
X3A_ISBP414	ISBP	CTAGAATGCACGGTGCTCTG	AGATCATCTCTTGTCGAAGACG	289	3AShA_0075M11F_1
X3A_ISBP415	ISBP	GAGGTGGAGGGGAGAGAAAA	TCATCAGTGACGAACGGAGA	282	3AShA_0075M11F_2
X3A_ISBP416	ISBP	AATGAGCTCCGTTAGTATAAGAAAAA	GTAGTCGGGCCATGAGTGTT	267	3AShA_0075M13R_1
X3A_ISBP417	ISBP	GCATGGTCAGGAAACCGTAA	CATCCATGTTTACCACCGCT	295	3AShA_0075M15F_1
X3A_ISBP418	ISBP	ACGTCAAACTGATTTTGGGC	AGAGTCTCGGTGGAAATTCG	200, 260	3AShA_0075P10R_1
X3A_ISBP419	ISBP	TTTTTCCTCAACTGCAAGGG	TGATTCCATCATATCATTCGG	103	3AShA_0080B07R_1
X3A_ISBP420	ISBP	TGGGTTCGTCAAGCTTCTTT	GAGGACATCCCTGAGACGAG	236	3AShA_0080E02R_1
X3A_ISBP421	ISBP	CCGTTTACTCCTCGTCCCTA	TGGCCTTGTATAGATGCAAAA	102	3AShA_0080G21F_1
X3A_ISBP422	ISBP	CATGTCCCCTGTCTCCTGTT	GGTGTCCTCTGCCTCATTGT	340	3AShA_0080M15R_1
X3A_ISBP423	ISBP	TCAGTGCGAGGTAATTGCAG	ACTCCCTCCGTCCCGTAATA	104	3AShA_0080O11F_1
X3A_ISBP424	ISBP	CAAAAACGCTCTTATATTACGGG	ATGAGATTGACACGTGCTGC	137	3AShA_0080O11F_2
X3A_ISBP425	ISBP	AGTATCGGAGTGGCGACAAC	GGGGGTCCTCCTTCATTAAA	300	3AShA_0085A02F_1
X3A_ISBP426	ISBP	GTGACATGCACTGGCATTTT	TTGCGTGAGTTAATTTGGCA	219	3AShA_0085A03F_1
X3A_ISBP427	ISBP	GATTACCCGGAGCATGATTG	TTGGAGTGTGTGATGTTCCG	213	3AShA_0085A07R_1
X3A_ISBP428	ISBP	CGGAACATCACACACTCCAA	CTACTGGCTGGTGGCTAGGA	252	3AShA_0085A07R_2
X3A_ISBP429	ISBP	GATCCAAACACGACCGTTTC	TTCCTCTGTAAAGAAATATAAGAGCG	226	3AShA_0085A07R_3
X3A_ISBP430	ISBP	TCCCTGTGTCCCATAATATAAGAA	GTCGCACCCTTGGAGATTTA	232	3AShA_0085B08R_2
X3A_ISBP431	ISBP	AACATCGTGTCCCCTGTCTC	GCAGGTTTACGGGAAGATCA	216	3AShA_0085D08F_1
X3A_ISBP432	ISBP	CCATCAATTTTGCCTCGATT	TAAGGCAGTTGTCTCGGCTT	180	3AShA_0085D15F_2
X3A_ISBP433	ISBP	TACCAAAACCACCAAGGGAG	CACTTTGCTTCATGGGGATT	100	3AShA_0085E09F_1
X3A_ISBP434	ISBP	CTCCTCCTCGTCGTTCGTAG	TCCCATGGTGATTTGGTTTT	180	3AShA_0085E24F_1
X3A_ISBP435	ISBP	TTCCTACATGCCACCTATGATTT	GGCTACATACGGAGCAAAATG	146	3AShA_0085G07R_1
X3A_ISBP436	ISBP	GAGATGCCAGAATGGACCAC	TGTATTGTTCTGTGCCTGCC	200	3AShA_0085G07R_2
X3A_ISBP437	ISBP	GCCATCTTCATCCTCGTTGT	TCGTCATAGAAGTGTCAAAAGCA	122	3AShA_0085G16R_1
X3A_ISBP438	ISBP	GGTGCGAACATGCTTAAGGT	GTATCTTTATCCACCGCCGA	100	3AShA_0085H08R_3
X3A_ISBP439	ISBP	GGAAGCATACACGCAATAAGG	GCAGAACAGGGACTAATGGG	149	3AShA_0085I20R_1
X3A_ISBP440	ISBP	TCCTCTCAACCTGCAAAACA	GGAATACATTGCCGTTGGTT	100	3AShA_0085J03R_2
X3A_ISBP441	ISBP	GCTGACATCGGACCATTTTT	TGCTAAAGCACATCGGAATG	243	3AShA_0085J17R_1
X3A_ISBP442	ISBP	CATTTTGCTCCATACCTTGTCA	AAGCTTCCTCTGTTCCCTCC	139	3AShA_0085L03R_2
X3A_ISBP443	ISBP	CTCGCAGGACAAGGAGAAAT	CGGAGCAAAATGAGTGAATCT	194	3AShA_0085L12F_1
X3A_ISBP444	ISBP	AGATTCACTCATTTTGCTCCG	CTGAAAACAAACAGGGAGGG	150, 900	3AShA_0085L12F_2
X3A_ISBP445	ISBP	AATCAAGAAGGGCGTAGGGT	GAGTGGCACCAGTTGAAGGT	252	3AShA_0085L19R_1
X3A_ISBP446	ISBP	CTCTCTGTCCCGCATCACTG	GAGGCCCATGGCTTGTAATA	150	3AShA_0085M18F_1
X3A_ISBP447	ISBP	CTGCACGTAGTTGAAGGGGT	TCTTCCCGTAAAGGGGTCTT	210	3AShA_0085O04F_1
X3A_ISBP448	ISBP	ACCATCGGCCTTAGACACAC	CAATGCTCACACTCCCACAT	300	3AShA_0085O11R_1
X3A_ISBP449	ISBP	GAGTGTGAGCATTGGCTTGA	CCATGCAGGAGTAATCCCAT	233	3AShA_0085O11R_3
X3A_ISBP450	ISBP	GGGATTGGACTTGTGTCTGG	TCTCCTAATGATGTGATCCCG	300	3AShA_0085O19R_1
X3A_ISBP451	ISBP	GTGAGCCCCCAAGTGACTAA	ACATCATGTCCTCTGCCTCC	200	3AShA_0085P21R_2
X3A_ISBP452	ISBP	TGAGCAACCTCGGGATTAAC	AAAAACAGCAATACGGGCTG	267	3AShA_0090A08R_1
X3A_ISBP453	ISBP	GCTGGACAGCCTTGTTCTTC	TGGAGGAAAAGGCAAGAGAA	120	3AShA_0090A13F_1
X3A_ISBP454	ISBP	CGAACTTGTTTGGCACTGAA	ATGTGGCGAGGATACAAAGG	160	3AShA_0090A17R_1
X3A_ISBP455	ISBP	GAAGAAAAACTTCCAGCCCC	TTCTTGAAGTCGGTGTGCTG	105	3AShA_0090B05F_2
X3A_ISBP456	ISBP	AACTCAACCTCTCAAGCCGA	GCCTATCCACCACCGTAGAA	280	3AShA_0090B05F_3
X3A_ISBP457	ISBP	TTTTGCTGCATCATCGAGAC	AAAAATTACCCCACCAATTTCA	120	3AShA_0090B14F_2
X3A_ISBP458	ISBP	CCTCAGTCAAAGCTAATATGCG	GCCTTTGTTTGGTGTGGAAT	200	3AShA_0090C17R_1
X3A_ISBP459	ISBP	CCCCTGGCTGTGTTTTCTAA	CTTCATGGAGCTAACTCGGC	253	3AShA_0090E09F_1
X3A_ISBP460	ISBP	TTCGATCCTCAGATGCACAG	AGGCGCAGTTGTCTTCATTT	235	3AShA_0090F15R_1
X3A_ISBP461	ISBP	ATTGGAACTCGTTGCTGGAC	GCTCATCCTGTCGCGTAGTC	289	3AShA_0090G14F_1
X3A_ISBP462	ISBP	CTGTTACCATCCGGCCTAGA	CAAACACGAGGTGAGGTTGA	100, 200, 500	3AShA_0090H06F_1
X3A_ISBP463	ISBP	GGTGCACAACCAAAGATGAC	GGACGCAAATGATAAATCCG	100, 150	3AShA_0090J17F_1
X3A_ISBP464	ISBP	CTCACTGGTTGGAAAGGCAT	CAATGGGGACCAATAAACCA	100	3AShA_0090J17R_1
X3A_ISBP465	ISBP	GCACAAATTTCAATGGTGAGG	CCAGCTTTTCCCACAAGACT	119	3AShA_0090J17R_5
X3A_ISBP466	ISBP	GACCCAAAAGTGCAGTTTCAA	TTTTTCTCCACAAACTTGGTCA	177	3AShA_0090J19R_1
X3A_ISBP467	ISBP	TGACCAAGTTTGTGGAGAAAAA	ACTTTGATTGTGTGGCAACG	212	3AShA_0090J19R_2
X3A_ISBP468	ISBP	TCAAAGTTTGTAAGTTTTCCCCA	TACTGTGAACCGTGCCAAAA	249	3AShA_0090K03F_1
X3A_ISBP469	ISBP	TGCGCAACTCAATGAAAAAG	TGCTCCCTCAGTCCTAAAATAAA	300	3AShA_0090K03F_2
X3A_ISBP470	ISBP	TCCCTCCATTCTTAAATAATTGTCTC	ATGTAGAAAATCTCATAGTCTGTGTTG	100	3AShA_0090K03F_3
X3A_ISBP471	ISBP	TGGACCATGTGTAAGGCAAA	TCGAGCTTGTCACCAAGATG	249	3AShA_0090L09F_2
X3A_ISBP472	ISBP	GGAGGTTTGCTCATGGTGAT	TTAGTTGCCTATTCACCCCC	180	3AShA_0090L23R_1
X3A_ISBP473	ISBP	CGTGTGGGGTACCGATACTT	CGCTTTCTTTTTAATCCGCA	290	3AShA_0090N03R_1
X3A_ISBP474	ISBP	GATTTGATATTGTGGACGTTGG	ACCGCAATAGAGTTGGATGC	300	3AShA_0090N03R_2
X3A_ISBP475	ISBP	GCCAAAGTGTTTTGGGGTTA	TGAGAATGTATGTGCCGGTC	164	3AShA_0090N15R_2
X3A_ISBP476	ISBP	GTGTTAGTGGCCCTTTCCAA	CTTACCGTGGTCTCCCTCAA	280	3AShA_0090O01R_2
X3A_ISBP477	ISBP	GAGAATGTCAAGAGAGGGCG	GGGTCTAGGCTTGGCTTCTT	267	3AShA_0090O12R_1
X3A_ISBP478	ISBP	GCGGACCTGGTTCTAATTCA	TGTCTTTGTTCACTCTTATCTGTGC	129	3AShA_0090O14F_1
X3A_ISBP479	ISBP	CGTCCTTCATATGTTTGGGG	ACCACCTTCATCACTGGGAA	158	3AShA_0090O24R_1
X3A_ISBP480	ISBP	TCCGTCGGGAATTACTTGTC	GAACGACAGAAACCTAAACTCTAATTC	144	3AShA_0090O24R_3
X3A_ISBP481	ISBP	ACAACCGTTTCCATGGTGAT	ACTCTTCCGATTGGGTTCCT	160	3AShA_0090P10R_1
X3A_ISBP482	ISBP	ATTTATCATGCACAACCCCG	TTCTCCTCACAACCTCCACC	151	3AShA_0095B01F_1
X3A_ISBP483	ISBP	CTCCCATGCTCTGCCTAAAG	GATTCATTCATTGTGCTCCG	100	3AShA_0095B10R_1
X3A_ISBP484	ISBP	CGGAGCACAATGAATGAATC	GTTGGAGACCACGGTGAGTT	100	3AShA_0095B10R_2
X3A_ISBP485	ISBP	TTTCACCATGAACCACATGC	TGGCTCAAGGAGAGGATAGAG	155	3AShA_0095C02F_1
X3A_ISBP486	ISBP	GTGTCCCCTGTCGCCTATTA	AGCAGAAGTAAGAGCAGCGG	400, 500	3AShA_0095C04F_1
X3A_ISBP487	ISBP	GCACAGGAAAAAGGGGTACA	ACAAGGGCAAAAGTGTTTGG	180	3AShA_0095C06R_1
X3A_ISBP488	ISBP	GACATAGAAGCATCATGTGAATTATTA	TTCCTTCTGCTCCTTGTTGG	180	3AShA_0095C09R_1
X3A_ISBP489	ISBP	CCTAGAGATGGAGCGTGACC	TGGCAATGTCATGGAACACT	200	3AShA_0095C10F_2
X3A_ISBP490	ISBP	TTGTGACGGTATCACGGAAA	ACTACCCCCGTCTTCGTCTT	283	3AShA_0095C20F_1
X3A_ISBP491	ISBP	ATTTGGAAGGAGCACAATGC	TTTTGTATATGCCCGAAGGC	183	3AShA_0095D03F_1
X3A_ISBP492	ISBP	CGCACCAATTCCCATACTCT	AACAAAGGGCACGACAAAAG	150	3AShA_0095D04F_1
X3A_ISBP493	ISBP	CCCAACTTACCCCTTGGACT	ACAAGGGTAGCCGGTCTTCT	180	3AShA_0095E24F_2
X3A_ISBP494	ISBP	ATGGCGCCTGAATTACTCAC	TAACCGCCTTGTAAACTGGG	131	3AShA_0095F16F_1
X3A_ISBP495	ISBP	GGTGCACAACCAAAGATGAC	ACGCAAATGATAAATCCCGA	224	3AShA_0095G02R_1
X3A_ISBP496	ISBP	GCAAATGGAGACCAAAGCTC	TTCTCCAAACCCTTCCCTTT	245	3AShA_0095H18F_2
X3A_ISBP497	ISBP	CAAGCACTTCCCGATCAAAT	TGGGTAAAACTTCGTGTCCC	300	3AShA_0095H20F_1
X3A_ISBP498	ISBP	CATGTCCCCTGTCTCCTGTT	GCAAATACGGCAAGAAGAGC	149	3AShA_0095I04R_1
X3A_ISBP499	ISBP	AGCTCATCTTCGGGGATCTT	GCTCGAATGCATGAGATGAA	280	3AShA_0095I20F_1
X3A_ISBP500	ISBP	CGAGAAACAAATTTGGGATGA	ATCTTTCCTGAACACACGCC	150	3AShA_0095J02F_1
X3A_ISBP501	ISBP	CGGCAATCGATCCTATAACC	GGTCCATCTTGAGGGAGTCA	200	3AShA_0095J18R_1
X3A_ISBP502	ISBP	ATACACCGGAGGGGACTAGG	CTAGCTCGTCGCGATCAAAG	100, 150	3AShA_0095K14F_1
X3A_ISBP503	ISBP	CGTGATCACCTGCATCATTT	TGCCAATGCATGTCACTAAAA	270	3AShA_0095K21F_1
X3A_ISBP504	ISBP	TGACATGCATTGGCATTTTC	TCTCTCTCTCCCACGCAAGT	246	3AShA_0095K21F_2
X3A_ISBP505	ISBP	TTTAACATGGGAGGAGTCCG	AAGTTCGAACAACACCCGAC	286	3AShA_0095K22F_1
X3A_ISBP506	ISBP	TAAAAATGTGAAATCGCGCA	CTGTTACCATCCGGCCTAGA	151	3AShA_0095L12F_2
X3A_ISBP507	ISBP	CTCGACCCATGAGGTGAGTC	TCAAGGCACACGATTAGACG		3AShA_0095M02R_1
X3A_ISBP508	ISBP	AACCGCTAGGTTTATTCCGC	TTTAAAGACATGGTTGCTTGTTG	129	3AShA_0095M12R_3
X3A_ISBP509	ISBP	GTCTGAGGCCTTTGCTCAAC	GTCAGTCCGGGTTAGTTCCA	180, 400, 500	3AShA_0095M17F_1
X3A_ISBP510	ISBP	TCACTCATTTTGCTCCCTACG	CGTGTGAGTGTTGCATGTTG	200	3AShA_0095M19R_2
X3A_ISBP511	ISBP	GGGGTGCACAAAAGACTACC	TGGCACCCATCACTGATTTA	298	3AShA_0095O14R_1
X3A_ISBP512	ISBP	AGGAGTCCGGCTGAAGGTAT	GCTCGAGCACAGGAGTTTTC	149	3AShA_0095O15F_1
X3A_ISBP513	ISBP	CTCAATTCGGTTCTTCCCAA	CTGTTCCAGGTGCCATCTTT	300, 400, 500	3AShA_0100A08R_1
X3A_ISBP514	ISBP	TTTCACTTACCAAAGGCGCT	AAGGATTGGGCTACCTTGCT	300	3AShA_0100A11F_2
X3A_ISBP515	ISBP	CAATATGAGGCCACGAGGAT	CTGGGCTTCAGAGCGATTAC	113	3AShA_0100A14R_1
X3A_ISBP516	ISBP	GCAAATGGAGACCAAAGCTC	CCTATCCGAACCACAGGAAA	293	3AShA_0100A17R_2
X3A_ISBP517	ISBP	GAAGGATTGGCCGAGAAAAT	TCCAAAACCAACTAGGGGTG	300, 500, 700	3AShA_0100B04F_1
X3A_ISBP518	ISBP	TAGACGCATAGTTCGGGACC	ATGGTTCGGCACAAGGTAAC	158	3AShA_0100C03F_1
X3A_ISBP519	ISBP	AAGGCTTACAACCCGCCTAC	TCTATAATGTCGGTCAATTTTGC	101	3AShA_0100C06R_3
X3A_ISBP520	ISBP	CTCAACCCCGTTCTCTTGAA	CATGCACACGCTCATCTCTT	176	3AShA_0100D10R_1
X3A_ISBP521	ISBP	TATTGATTGGGCGTTGTTGA	TTGAACCGGTGATCATAGCA	182	3AShA_0100D10R_4
X3A_ISBP522	ISBP	TACCACTAAACGCACATCGC	TAAGCTCATCACGGTCACCA	163	3AShA_0100H13R_1
X3A_ISBP523	ISBP	GGGACTACATACGAAACAAAATGA	GGCTTGTGTACATGTGTGGC	197	3AShA_0100H18R_1
X3A_ISBP524	ISBP	GATGATGCAAGGATGCAATG	GCAAAGGTTTGCCCTTGATA	180	3AShA_0100H19F_2
X3A_ISBP525	ISBP	GGCCTGTCAGACAAAGAGGA	GGCCAAAAGTGACGTGAGAG	200	3AShA_0100H20F_1
X3A_ISBP526	ISBP	GAAAATCCAAGTGTCCCACA	TCTGTAAACTTGGACAAACTAAAAATG	300	3AShA_0100I01F_1
X3A_ISBP527	ISBP	TGCCTAACAAGTTGTGTCGTG	GACACAGATTACAATGCAGACCA	152	3AShA_0100I03R_1
X3A_ISBP528	ISBP	CATTTCCTTCTGCTCCTTGC	GCACCAACTTTGCCCATAAA	176	3AShA_0100J04R_1
X3A_ISBP529	ISBP	AGCATCGGTGCTTAAGGAAA	TGGCCTTACACTTTGACCGT	107	3AShA_0100J22R_1
X3A_ISBP530	ISBP	TTGGGACTAAAGGCTTTGTTG	CCAAGTTGGTGGAGAAAAACA	298	3AShA_0100K03F_1
X3A_ISBP531	ISBP	CCACGCAAAATTCAGAGGAC	TCGCTTCTACCACGGTTTTT	278	3AShA_0100K04F_1
X3A_ISBP532	ISBP	TGACTTCAGTCAACTCTAATATGTGG	CCAGTTCTGCAACAGTCCAA	271	3AShA_0100K13F_1
X3A_ISBP533	ISBP	TGTTGGCTAAATTTGAGGGC	CAACCACACGCATAAAGCAG	100	3AShA_0100M18F_2
X3A_ISBP534	ISBP	GACAGAATCCGGACAAAACG	AGTGAGTGCACCGACATGAA	189	3AShA_0100M23R_2
X3A_ISBP535	ISBP	CTAAGCTTGGCGTTCGGA	ATGATGTGATCCCGTTGTCA	200	3AShA_0100N06F_1
X3A_ISBP536	ISBP	GGAATCATGTTACCCTATTTCCA	TTGAAATGAAATGGGGTGTTT	260	3AShA_0100N20F_1
X3A_ISBP537	ISBP	GGTGGTATATGTTGGGCACC	AAAATTGCCTATTCACCCCC	177	3AShA_0100O09F_1
X3A_ISBP538	ISBP	CAAGCAGTCCAATGCACACT	GCACCGCTCCACTCTGTTA	194	3AShA_0105B07F_2
X3A_ISBP539	ISBP	ATTTCCTTCCGCTCCTCATT	CGGCAAGGTTATTGTGCTCT	144	3AShA_0105C15R_1
X3A_ISBP540	ISBP	CTTGCCATTTCCTTCTGCTC	CCTCACTACTTGAGCCCTCG	124	3AShA_0105D07R_1
X3A_ISBP541	ISBP	GAGAATGTCAAGAGAGGGCG	TGAGATCGCGATACAACAACA	242	3AShA_0105D16R_1
X3A_ISBP542	ISBP	AAGGCCAAAGCTGAACACAT	TCCCTCCGTTCCAAAATAGA	244	3AShA_0105E15R_1
X3A_ISBP543	ISBP	TCCCTCCGTTCCAAAATAGA	AAGAGCGCACGAGTAGGGT	122	3AShA_0105E15R_2
X3A_ISBP544	ISBP	GGGAGAGGAAAACAAGAGGG	GTGGCCTCCTACTGGATTGA	238	3AShA_0105H24F_2
X3A_ISBP545	ISBP	ACCTTGTGGTCTTGAGTGGC	AAAACAGCAATTCTGGGCTG	284	3AShA_0105I04F_1
X3A_ISBP546	ISBP	TCGTTGGGTTCGAAACTCTT	ATCTACGGGATCCATTCTGC	178	3AShA_0105I16F_2
X3A_ISBP547	ISBP	CCATTTAGAAGAATCCGCGA	CAAAGGCCTTGGACTCTGTC	200	3AShA_0105J02F_3
X3A_ISBP548	ISBP	TCACTCATTTTGCTCCGTACC	GGTTGAGCACTTGAGCATGA	297	3AShA_0105J06R_2
X3A_ISBP549	ISBP	CGCTAGACGCCATACTCTCC	CTCTTTGCATGCTTGCTTGA	249	3AShA_0105M05F_2
X3A_ISBP550	ISBP	TTTCGGACTTTTTCTCAAAAATCTA	GGTCGTCTCTTTCCATGAGC	133	3AShA_0105M15R_2
X3A_ISBP551	ISBP	CGAGACTCGAGTGTTCACGA	CATAGGAAGGATGTCCCGAA	120	3AShA_0105N15R_1
X3A_ISBP552	ISBP	CCAACTCGTCATTGATTTGC	CGTACGGAACAAAATGAGTGAA	196	3AShA_0105O02R_1
X3A_ISBP553	ISBP	GTGGATGAGGACGATCCAGT	CTTCCATGCCAAGGAGAGTC	200, 210, 350, 360	3AShA_0105P10R_1
X3A_ISBP554	ISBP	TGTTGATAATTGAACGCCGA	CCTGCGAGAGTAGCACAACA	276	3AShA_0110A04R_1
X3A_ISBP555	ISBP	TTTTTCCTCAACTGCAAGGG	GTGTCTCTCGCATGCACATT	100	3AShA_0110A12R_1
X3A_ISBP556	ISBP	TGGATTTGCAATGCAGTGTT	AACCACATCCAAGGACCAAG	200	3AShA_0110B15R_1
X3A_ISBP557	ISBP	CCATCAAGTTTGCCTCGATT	ATGACTTGTCGTGGTCTCCC	230	3AShA_0110B16R_2
X3A_ISBP558	ISBP	TGCCTATTCCTGTAGCAGTGG	AGAATCAACATTGCCGAACC	183	3AShA_0110B17R_1
X3A_ISBP559	ISBP	AACGGGTGTGGATCGAATAA	AACACACAGTTCGAGACCCC	106	3AShA_0110C01F_1
X3A_ISBP560	ISBP	CAAGAATCCACCTCTCCTCG	CCTCCGTAAACTAATATAAGGGTGTT	127	3AShA_0110D12F_1
X3A_ISBP561	ISBP	ATCATGGCCACGACAGTACA	TTTTCCTCCCCCTCACTTCT	100, 280	3AShA_0110E17F_1
X3A_ISBP562	ISBP	ATCGTGCACTTCTTCCTGCT	CCTGAAGCGTGATGCTGTTA	195	3AShA_0110H13R_1
X3A_ISBP563	ISBP	TGCACAACCGAAGATGACTT	GCGAGTGTCGTGGCTTTTAT	280	3AShA_0110H15R_1
X3A_ISBP564	ISBP	TGTGCACCACATAAGCAAAA	CGATTTTGATGAGATTAAATATGGA	280	3AShA_0110H22F_2
X3A_ISBP565	ISBP	CCTCGAGAGGGTCAAGTGAA	TCCCATGGTGATTTGGATTT	184	3AShA_0110K24R_1
X3A_ISBP566	ISBP	AAGGTGAAGGAGCTGGAGGT	AGAAGTAGGAGCCCAGCACA	165	3AShA_0110L11F_1
X3A_ISBP567	ISBP	ACCTCCAGCCTACCCAACTT	ACGGAGGACAAGGAAAAGGT	280	3AShA_0110M01R_1
X3A_ISBP568	ISBP	TTCAACCGGTTTGTCATCAA	GGGTCATCTCTGGTAGGCAA	181	3AShA_0110M17F_1
X3A_ISBP569	ISBP	GGTGCACAACCAAAGATGAC	AACCTTGTGTATTCGGACGC	150	3AShA_0110M22R_1
X3A_ISBP570	ISBP	TGTATTTGGTGTGTTGGGGA	GTCAGGCTGCTCAACGTC	291	3AShA_0110N12R_1
X3A_ISBP571	ISBP	TGTAGTTTGTGAGGGTTCCCA	TGTGACGACGCCATTTTTAG	288	3AShA_0110O06F_1
X3A_ISBP572	ISBP	CCTGCAAAACGCTTTCTCAT	TTGCCATTGGTTCATGTTGT	281	3AShA_0110O06R_2
X3A_ISBP573	ISBP	GCTTGAGCTAATGAAGCTGGA	GGCTCTAGCAACTGCCTACG	124	3AShA_0110O09F_1
X3A_ISBP574	ISBP	TGTCATGGATCGTCCAACAT	CTCTATTGCAGTGCTCGTCG	224	3AShA_0110O09R_2
X3A_ISBP575	ISBP	GTCCCTATGATGGCACGAAT	TGGGATTTTCTCCTCCAATG	285	3AShA_0110P01R_2
X3A_ISBP576	ISBP	TTGGTGTTTCTTGGGGAAAG	ATCTCCCAGATGCAGAGGC	113	3AShA_0110P04F_1
X3A_ISBP577	ISBP	CCATCAATTTTGCCTCGATT	GATGCAAATAAGGCGGTTGT	247	3AShA_0110P21R_2
X3A_ISBP578	ISBP	TGCTCCTAATTGGGTTCGAC	AAACAGCCGATGTTGCTTCT	146	3AShA_0110P22F_1
X3A_ISBP579	ISBP	GATTTCACGAGGGGACGTAA	GTGATCTAAACGCTCTTATATTTCTTT	220400	3AShA_0115B11F_1
X3A_ISBP580	ISBP	GGACAACACTCTGGCAATCA	GTTGCGTTTGGACTTCGTTT	262	3AShA_0115C02R_1
X3A_ISBP581	ISBP	GGGCCTTGGGTTAATACGTT	GGCACAATGCATAGAGGGAT	161	3AShA_0115C19F_2
X3A_ISBP582	ISBP	TGACAAGTTCAAGCACCACAG	TGTTCATCGAGGGGGTAGAC	187	3AShA_0115D11R_2
X3A_ISBP583	ISBP	TAAGGGCAAAGTATGGCACA	AGGACGAAAAGCCCATTTTT	240	3AShA_0115D13R_2
X3A_ISBP584	ISBP	CTGGTAATGGTAGCGGGAAA	TCCCGTGGTTTACCTTCATC	180200	3AShA_0115D16R_2
X3A_ISBP585	ISBP	AATTACCAAAAAGGGGGAGA	TGAGCTTGAGCCAATCCTTT	193	3AShA_0115E06F_2
X3A_ISBP586	ISBP	AAGACGTGTGGCCTTGTTTC	CGGTAGAAGTACACTTATTTTCGG	138	3AShA_0115E08F_1
X3A_ISBP587	ISBP	GCGGACCTGGTTCTAATTCA	TTGTTCACTCATTTCTGTGCG	124	3AShA_0115E18R_1
X3A_ISBP588	ISBP	TCCGGCAGTGTATGAATGAA	TGATTCTGCATTGTGAATGTTG	150	3AShA_0115F12F_1
X3A_ISBP589	ISBP	TGCAGTTCCACCAAAATCAA	TCCCATAAACATCCCAAAACA	112	3AShA_0115F12F_3
X3A_ISBP590	ISBP	TCCCTCCGTTCCAAAATAAG	ATTTCTTTGCCACAGGGATG	275	3AShA_0115G01R_1
X3A_ISBP591	ISBP	AAATGATCGGCCGTATGAAC	GCTCCACGTCATCGTCTTCT	110	3AShA_0115H20R_2
X3A_ISBP592	ISBP	TCCGACCGTGTATGAATGAA	TGCAGACAAAACTTGTATGTAGACT	177	3AShA_0115I08R_2
X3A_ISBP593	ISBP	ATTGCACCCTGACCTTGTTC	CTACCCTCGAAAGCTGTTGC	300	3AShA_0115I13F_1
X3A_ISBP594	ISBP	AGGCAACCTTGGACACAAGA	TCCGTATGTGGTTCATGGTG	154	3AShA_0115K01R_1
X3A_ISBP595	ISBP	CCCAACTTACCCCTTGGACT	ATACAGGGGTAGCCGGTCTT	231	3AShA_0115K15F_2
X3A_ISBP596	ISBP	AAGGGGACCAATAAACCAGG	GTTTTCGGTCCCACAAAGAA	159	3AShA_0115K15R_1
X3A_ISBP597	ISBP	ACCATCGACCTTAGACGCAC	GGTGACGAAGGGAGGAGG	127	3AShA_0115L19R_1
X3A_ISBP598	ISBP	TGAACTTCCCTATGCTTAGTTCG	TAATGGCGTGCTGTTAATGG	128	3AShA_0115N11R_1
X3A_ISBP599	ISBP	CATCCGCTTAAGAATCCAATG	TGCTGAACTACCCTCTCCGT	147	3AShA_0115O23F_2
X3A_ISBP600	ISBP	TACATAACCACGGCAGGTCA	GAGACTCAGATCTCCGGTGC	80100200230	3AShA_0120A16F_1
X3A_ISBP601	ISBP	AACAATCCCAAGCACGGTAG	TTCTGCGGTGAAAAATTTGG	230	3AShA_0120A16F_3
X3A_ISBP602	ISBP	TAAAATGGTAAGCAAAGGAGGT	TGACTGCATCTTCAACGGAG	220230	3AShA_0120A17F_1
X3A_ISBP603	ISBP	TGATGTTGAGCTTGGTGGAG	CGCCATTTGTCGTCATAGAA	225	3AShA_0120A22R_1
X3A_ISBP604	ISBP	ATGTGAGAGTGGAAGGTGGG	TAGTTTGGTTCAACCGCCTC	253	3AShA_0120B13R_1
X3A_ISBP605	ISBP	CCCACTCCTCCTCACCCTAT	ACCACAAGGCAAACACCATT	138	3AShA_0120B16R_3
X3A_ISBP606	ISBP	TCAGCTTTCGTCCGAATCTT	ACATCAACCGCGTTGTCATA	214	3AShA_0120B24F_1
X3A_ISBP607	ISBP	TTTGGTTTCGAAATCTCATGC	CCACGTCGTAGTAAACGGGT	259	3AShA_0120C09R_1
X3A_ISBP608	ISBP	CTTGAGTTGCTACGCCAACA	CTAGAACTACGTGCAGGCCC	164	3AShA_0120C09R_4
X3A_ISBP609	ISBP	AATAATGGAAGTGGCGTTGG	CGGGTAGGGCATGGATATAA	150	3AShA_0120D15F_1
X3A_ISBP610	ISBP	GGGTATGGGTATATCCCTGG	TGGATATGATTTTGTGCCCAT	200	3AShA_0120D15F_2
X3A_ISBP611	ISBP	CTTGCAGTGAGAACAGCAGC	TTTGATAGCCCCGATGTCTT	288	3AShA_0120D17F_1
X3A_ISBP612	ISBP	ATTACCATCGATCCCAGACG	TGTGTCGCCACTCTATGCTC	100	3AShA_0120G11R_1
X3A_ISBP613	ISBP	AGAGTCGCCTTTTGTCGCTA	GAGAATGAGGGGCCACATAA	200	3AShA_0120G16F_1
X3A_ISBP614	ISBP	GATTCGGTTCTCTCCCATCA	CCTCTCCGATCTCGTGGTAG	236	3AShA_0120H14R_1
X3A_ISBP615	ISBP	CCGCTAGCTTTTGACCATCT	ATGGCCAAAGGGTTCCTTAT	267	3AShA_0120H23F_2
X3A_ISBP616	ISBP	GACCGAACCTGGGTAAAACA	CGGCTACATAAGGCCAGTTT	150	3AShA_0120I10R_1
X3A_ISBP617	ISBP	ATTTTAATTTCGAAAGCAATAAGCA	CCAGGCCGCTCTATTTAGG	70	3AShA_0120J10R_1
X3A_ISBP618	ISBP	AAGGATTGGGCTACCTTGCT	CACGTCGGCTCTTTTCGTAT	80	3AShA_0120J12F_2
X3A_ISBP619	ISBP	ATCAAGATCAATCAAGCGGG	GAAATTTTGACTTGGGCGAA	213	3AShA_0120K01R_1
X3A_ISBP620	ISBP	TTTTTCCTCAACTGCAAGGG	CTAGCCCTCCATACGCACAT	200	3AShA_0120K05R_1
X3A_ISBP621	ISBP	GCGGACCTGGTTCTAATTCA	TTTGTTCACCCATTCCTGTG	100	3AShA_0120K10F_1
X3A_ISBP622	ISBP	ACCGCTAAGTTTATTCCGCA	TTGCTCACAAAATCCCTATGC	141	3AShA_0120K16F_1
X3A_ISBP623	ISBP	ATACAAATGCATGTCGCCAA	GTTGCGTTGCTGCGTAGATA	195	3AShA_0120L12R_2
X3A_ISBP624	ISBP	TAGGCGGGGAGAACCTTATT	AGAAACAACTCCCGTCCAAA	272	3AShA_0120L13F_1
X3A_ISBP625	ISBP	GTGGTCACCTGGGACAGATT	TAAGCCAGCGAAGCAATG	209	3AShA_0120L21F_1
X3A_ISBP626	ISBP	ACCATCTCACTCCTCATCGC	CCACAACGTTCGAGGTATCA	260	3AShA_0120M09F_2
X3A_ISBP627	ISBP	CGAGACTCGAGTGTTCACGA	CTTGGTGCATAGACACGTCG	143	3AShA_0120M23F_1
X3A_ISBP628	ISBP	TCAAAATTTGTTCACCAATTCAA	TTCCCATCATCTTTTGAAGC	249	3AShA_0120P08R_2
X3A_ISBP629	ISBP	AAACGTGCTTGCCAATTTTT	CCTAACGGCAGATAGGCAAA	155	3AShA_0125B11F_1
X3A_ISBP630	ISBP	CAACGGTGGACCAATAAACC	CTAGAGCGAACCGTGTGTGA	122	3AShA_0125B21R_2
X3A_ISBP631	ISBP	GCATTGGGACATGTGATGTT	TACTCCCTCCGTCCCATAAT	202	3AShA_0125D24F_2
X3A_ISBP632	ISBP	GAGGGATGTGATGGTTGCTT	TGTTCAAATACGAATCCAACGA	247	3AShA_0125E22R_1
X3A_ISBP633	ISBP	GCGGACCTGGTTCTAATTCA	TTTGTTCACTCATTTCTGTGCAT	125	3AShA_0125E24R_1
X3A_ISBP634	ISBP	TATCGGTGCGAACATGCTTA	TGGTTCATGGTGTGCTCAAT	221	3AShA_0125F20F_4
X3A_ISBP635	ISBP	CTCTTTCCAAAGGCACCGTA	CCCTCTCCGTAAAGAAATACAAGA	171	3AShA_0125F23R_1
X3A_ISBP636	ISBP	TCACTCAAGTGACCTAAATGCTC	CGTGCTTCAGTTGTTGGGTA	105	3AShA_0125F23R_2
X3A_ISBP637	ISBP	CCTGCAATTTAGGAAGGCAA	ACTCCCTCCGTCCCATAATA	115	3AShA_0125G07F_1
X3A_ISBP638	ISBP	TCCCTCTGTCCCAAAATATAAGA	AGGTGCACAGGTTGGATCTC	127	3AShA_0125G07F_2
X3A_ISBP639	ISBP	GCAGCAGTAGGGTTTTACGC	TGGCATGGTATCATCATTTCAC	187	3AShA_0125G20R_1
X3A_ISBP640	ISBP	AACGACGTACGCAAACCTTC	ACAAGACGGCGTTATTGGC	201	3AShA_0125H03F_3
X3A_ISBP641	ISBP	GCCGGTTGCTCTTAGCTGAT	GGACCAACATAAAGCTCCCA	260	3AShA_0125H21R_1
X3A_ISBP642	ISBP	TCCGGCTAAACTTGCTGACT	AGTATCACACCACCCAAGCC	299	3AShA_0125H21R_2
X3A_ISBP643	ISBP	GGTGACGGCGTCTCAGTTAT	TAAAACGCCTATTCACCCCC	257	3AShA_0125H21R_3
X3A_ISBP644	ISBP	TCGTAGTCGAGCCATGAGTG	GCATCGAAACCCAATCATTT	252	3AShA_0125I06R_1
X3A_ISBP645	ISBP	TGTGCTTTCTCAGCATTTCG	CTTGGTGCATAGACACGTCG	254	3AShA_0125I08F_1
X3A_ISBP646	ISBP	TTGCTTGCTGTACTGCTGCT	GACGTGGTGAGTAGCCCCTA	160	3AShA_0125I19R_1
X3A_ISBP647	ISBP	GTTTCCCAATCATACACGCA	TGGATGGGTCTAGGCGTATT	208	3AShA_0125J13F_2
X3A_ISBP648	ISBP	CTGGACTGAACCGGGACTAA	TGGATGTGGACCAACAAAGA	264	3AShA_0125J16F_1
X3A_ISBP649	ISBP	TGGTTTCGAGATCTTTTGGG	TCAGTTGGTCTTTATGGGGC	169	3AShA_0125J23F_2
X3A_ISBP650	ISBP	GACAACTCCCCAAAGCAAAG	TCCTCGCAAAGGTTTTGTTC	254	3AShA_0125L19R_1
X3A_ISBP651	ISBP	CCATCAATTTTGCCTCGATT	AAATAACGCGGTTGTCTTGG	245	3AShA_0125L20F_2
X3A_ISBP652	ISBP	AGCCACCATCTCATCGAAAC	CAAGACAATGAGACGGAGCA	268	3AShA_0125M03R_1
X3A_ISBP653	ISBP	CTGTTACCATCCGGCCTAGA	TGGATGAACGTTCTCACAGC	130	3AShA_0125M18R_1
X3A_ISBP654	ISBP	TGATGTGGAAATAAAAGCAATGA	ACACGCATTGACCACAGAAA	174	3AShA_0125N06F_1
X3A_ISBP655	ISBP	CCGTTTACTCCTCGTCCCTA	TGGCCTTGTATAGATGCAAAA	102	3AShA_0125O05R_1
X3A_ISBP656	ISBP	GCATGTACGCCAAAGTGCTA	TTAAGTTGGGGTGGAGCAAC	191	3AShA_0125O07F_1
X3A_ISBP657	ISBP	AGCTTGCTTACCACGCCTTA	TGGCCTTGTATAGATGCAAAA	185	3AShA_0130D01F_1
X3A_ISBP658	ISBP	TACGGCCACAACTACACCAA	GGGAAATGGAGGAAAATGGT	275	3AShA_0130D09F_1
X3A_ISBP659	ISBP	CCGAACCTGGGTAAACATTG	ATTGCATTGAAAGGGTGGAG	159	3AShA_0130D19F_1
X3A_ISBP660	ISBP	TTGCTCCGTATGTAATCACTTGTT	TCCCTCTGTTCCCAAATACG	100	3AShA_0130E11R_2
X3A_ISBP661	ISBP	TCCCTACCTTGGTTAGAGAGATT	CATACGGAGCAAAATGAGTGAA	145	3AShA_0130E12R_1
X3A_ISBP662	ISBP	AGATTCACTCATTTTGCTCCG	GACCAAATGAATTGCTGCAC	102	3AShA_0130E12R_2
X3A_ISBP663	ISBP	ATCAGGATCCCCACACACAT	TGGCACTCTTGATGTGGAAG	241	3AShA_0130F04R_1
X3A_ISBP664	ISBP	ACCAATGCTAATACGCGGAC	AGATTCTCATTTGACCGGGA	239	3AShA_0130F24F_1
X3A_ISBP665	ISBP	AGGAGTCCGGCTGAAGGTAT	CGTTTTTATATTTCTTTACAGAGGGA	192	3AShA_0130G06F_2
X3A_ISBP666	ISBP	TATTGTTCTTCTTCCGCGCT	GTCTGGAAATGCTTGTCGGT	226	3AShA_0130G23F_1
X3A_ISBP667	ISBP	CGGTGAAACGGATGTGTCTA	CCGCTTGTATTTAGCTTGGC	124	3AShA_0130G23F_2
X3A_ISBP668	ISBP	AATACGACTACGGGCAGCAG	AACACTGCCGACGGATAAAC	233	3AShA_0130H07F_1
X3A_ISBP669	ISBP	CCTACGTGGGTGTGTGTGAG	CCACGAGGCAAACACCATTA	241	3AShA_0130H08F_3
X3A_ISBP670	ISBP	GGAGGCGCTTTACTATGCTG	CTTTGTGTGAACCTTGCATGT	273	3AShA_0130H13F_1
X3A_ISBP671	ISBP	AAGGGGGACCAATAAACCAG	CTAGAGCGAACCGTGTGTGA	123	3AShA_0130I10F_2
X3A_ISBP672	ISBP	GGATCCTTGCCACATCAACT	ACATTCTTTGCCTCACACCC	207	3AShA_0130J20R_1
X3A_ISBP673	ISBP	AAGCTTCCTCTGTTCCCTCC	TTTGCTCTGTACATAGTCACTTGTTG	164	3AShA_0130K06F_1
X3A_ISBP674	ISBP	AATTTGCTCTTCCACTCGGA	TTGTTTTGGTTTAGGTTTTGGG	139	3AShA_0130K07R_1
X3A_ISBP675	ISBP	ACTCCCTCAGTCCCAAAACC	CTAAATGCGTCAACTTGCGA	226	3AShA_0130K07R_2
X3A_ISBP676	ISBP	AACATGCCTTATACTGGGCG	ATGAGTCGTGTCCTCTCGCT	234	3AShA_0130K12R_1
X3A_ISBP677	ISBP	AGCCTGCTGATTGCTTGTTT	CCAAATCTTGGAAGCCATGT	107	3AShA_0130K12R_2
X3A_ISBP678	ISBP	GGACGTGATTACCGAGGATT	CTCTACCTCGGCCTCAACTG	295	3AShA_0130K13R_1
X3A_ISBP679	ISBP	GGATCAGCAAGGTCATGGAT	AACAGCAATTCTAGGCTGGG	179	3AShA_0130L05R_1
X3A_ISBP680	ISBP	AACGGAGGATACCACTGTCC	TCGTTGGAGACATCAGCAAG	195	3AShA_0130L11F_1
X3A_ISBP681	ISBP	ATGAAGATCAATCAAGCGGG	TTGACATCAAAATCGCGAAA	280	3AShA_0130L20R_1
X3A_ISBP682	ISBP	CCCTGTGTCCCATAATATAAGAATG	GGAGATTTAACACGGTGCGT	209	3AShA_0130L21R_2
X3A_ISBP683	ISBP	TAGACGCATAGTTCGGGACC	ACGAGTCATCCTTCACCACC	101	3AShA_0130L22F_1
X3A_ISBP684	ISBP	GCACAAAAAGGAGCGCTAAC	ATATTTAGGAACGGGCGGAG	198	3AShA_0130M10R_1
X3A_ISBP685	ISBP	AGATATACTCCGCCCGTTCC	TCCCTCCGTTCCTAAATACAA	164	3AShA_0130M10R_2
X3A_ISBP686	ISBP	ACTCCGCCCGTTCCTAAATA	GCAGTGCCTGAACAAAATGA	278	3AShA_0130M10R_3
X3A_ISBP687	ISBP	CATACCACAGAGGCAACCCT	GGTTCCAGAACCAGGACAAA	106	3AShA_0130M19F_1
X3A_ISBP688	ISBP	TGCGTTAGGGAGGTAGTATCA	GTAAACCTTGCGGTGCATCT	148	3AShA_0130N03F_3
X3A_ISBP689	ISBP	TTCCTTTCTCCTCACAGCGT	GCGGAAGTAGCACAGACACA	241	3AShA_0130N12F_1
X3A_ISBP690	ISBP	CACGTCATCTGAACCTCACG	ATCCACCTCCGAGCCTCT	299	3AShA_0130O01F_1
X3A_ISBP691	ISBP	GCGAAGTGCTTTCACAATCA	CACGAGGCTCAAGCAATACA	182	3AShA_0130O11R_1
X3A_ISBP692	ISBP	TCCCTCTGTTCCCAAATACG	AGATTCAATCATTTTGCTCCG	109	3AShA_0130O20F_1
X3A_ISBP693	ISBP	TCCCTCTGTTCCCACAAAGT	CCTCCATCCAGGTGAGTCAT	241	3AShA_0130O20F_2
X3A_ISBP694	ISBP	TGATGCATCGGTGCTTACAT	TTTATTGCATGCCACATCATC	179	3AShA_0130O20F_5
X3A_ISBP695	ISBP	CCTCTAGCCTACCCCAGCTT	TCAAACTTGTCTATGTTTGCCA	230	3AShA_0130P18F_1
